# Supplementary material for: Quantitative SUMO proteomics identifies PIAS1 substrates involved in cell migration and motility
Source: Nat Commun. 2020 Feb 11;11:834. doi: 10.1038/s41467-020-14581-w (PMC7012886; doi:10.1038/s41467-020-14581-w)
Supplement: Supplementary file 4 — Supplementary Data 1 [file 41467_2020_14581_MOESM4_ESM.xlsx]

## Sheet: Description
Supplementary Table 1: List of quantified proteome from large-scale SILAC quantitative proteomics analysis
Protein IDs	Identifier corresponding to Uniprot Human130204S (released Feb. 4, 2013)
Protein names	Protein description as defined from Uniprot DB
Gene Names	Name of the gene encoding the protein
Normalized ratio M/L in rep1	Normalized ratio of SILAC channel M versus L for each protein abundance determined in replicate 1
Normalized ratio H/L in rep1	Normalized ratio of SILAC channel H versus L for each protein abundance determined in replicate 1
Normalized ratio L/M in rep2	Normalized ratio of SILAC channel L versus M for each protein abundance determined in replicate 2
Normalized ratio H/M in rep2	Normalized ratio of SILAC channel H versus M for each protein abundance determined in replicate 2
Normalized ratio L/H in rep3	Normalized ratio of SILAC channel L versus H for each protein abundance determined in replicate 3
Normalized ratio M/H in rep3	Normalized ratio of SILAC channel M versus H for each protein abundance determined in replicate 3
t-test Significant	Significant regulated protein after one sample T-Test
Log2 FC	Average of log2 ration for protein abundance (PIAS1 overexpression/control)
Log10(pValue)	Log 10 of P-value (t-test, two-tailed, homoscedastic) calculated for each protein

## Sheet: Supplementary Data 1
Protein IDs	Protein names	Gene names	Normalized ratio M/L in rep1	Normalized ratio H/L in rep1	Normalized ratio L/M in rep2	Normalized ratio H/M in rep2	Normalized ratio L/H in rep3	Normalized ratio M/H in rep3	t-test Significant	Log2 FC	Log10(pValue)
A6NDG6	Phosphoglycolate phosphatase	PGP	-0.0552765	-0.422346	-0.38648	-0.608716	NaN	NaN	+	1.30634	-0.368205
O00257	E3 SUMO-protein ligase CBX4	CBX4	-0.0661102	-0.0207063	-0.135404	-0.185097	-0.102591	-0.0426443	+	1.842	-0.092092
O00541-2;O00541	Pescadillo homolog	PES1	-0.0144705	0.0978804	0.0399777	0.0840642	0.0937097	0.0153887	+	1.41215	0.0527584
O14646-2;O14646	Chromodomain-helicase-DNA-binding protein 1	CHD1	-0.106949	0.00719549	-0.0600474	-0.0202819	-0.0754641	-0.0982848	+	1.63477	-0.0589719
P19105;O14950	Myosin regulatory light chain 12A;Myosin regulatory light chain 12B	MYL12A;MYL12B	-0.0902499	-0.109359	-0.033793	0.0082	-0.0500489	-0.0342158	+	1.50809	-0.0515777
O14980	Exportin-1	XPO1	-0.0251183	0.0110662	-0.0359054	-0.00978573	-0.0408223	-0.0582473	+	1.34246	-0.0264688
O15344-2;O15344	Midline-1	MID1	0.0479571	-0.169112	-0.139993	-0.0930325	-0.124063	-0.0490731	+	1.39534	-0.0878862
O43296;Q5CZA5-2;Q5CZA5	Zinc finger protein 264;Zinc finger protein 805	ZNF264;ZNF805	NaN	NaN	0.412539	0.243913	0.298052	0.239055	+	2.29183	0.29839
O43310;O43310-2	CBP80/20-dependent translation initiation factor	CTIF	-0.0556962	-0.310754	NaN	NaN	-0.21176	-0.125783	+	1.30493	-0.175998
O43435-2;O43435;O43435-3	T-box transcription factor TBX1	TBX1	-0.0255441	-0.159267	-0.164786	-0.0361116	-0.138814	-0.105142	+	2.07151	-0.104944
O43847;O43847-2	Nardilysin	NRD1	-0.302155	-0.26873	NaN	NaN	-0.196859	-0.200253	+	2.58068	-0.241999
P41567;O60739	Eukaryotic translation initiation factor 1;Eukaryotic translation initiation factor 1b	EIF1;EIF1B	-0.362881	-0.287149	-0.175429	-0.149569	-0.251931	0.0328461	+	1.78641	-0.199019
O75531	Barrier-to-autointegration factor;Barrier-to-autointegration factor, N-terminally processed	BANF1	0.0479571	0.127765	0.139427	0.167486	0.17798	0.0755505	+	2.68611	0.122694
O75925;O75925-2;O75925-3	E3 SUMO-protein ligase PIAS1	PIAS1	3.32567	3.27435	3.66588	3.51803	3.79094	5.18055	+	4.33902	3.79257
O75962-5;O75962-2;O75962;O75962-4	Triple functional domain protein	TRIO	0.0106367	-0.0178552	-0.0646069	-0.0603522	-0.103128	-0.0607391	+	1.53536	-0.0493409
O95202	LETM1 and EF-hand domain-containing protein 1, mitochondrial	LETM1	0.0775164	0.0394191	0.0375472	0.00403388	0.0704817	-0.00719549	+	1.34616	0.0369671
P04406;P04406-2	Glyceraldehyde-3-phosphate dehydrogenase	GAPDH	-0.0729076	-0.0793103	0.00498587	-0.0242671	-0.0451634	-0.040682	+	1.69859	-0.0428908
P09651-3;P09651-2;P09651;Q32P51	Heterogeneous nuclear ribonucleoprotein A1;Heterogeneous nuclear ribonucleoprotein A1-like 2	HNRNPA1;HNRNPA1L2	0.015212	0.0282862	0.0105703	0.00374607	0.01749	0.0521768	+	1.53542	0.0212469
P12236;P12235	ADP/ATP translocase 3;ADP/ATP translocase 1	SLC25A6;SLC25A4	-0.00213675	0.104068	0.0588486	0.135929	0.0908337	0.00950975	+	1.5091	0.0661754
P12277	Creatine kinase B-type	CKB	-0.0588937	-0.0658384	-0.00590291	-0.0730139	-0.0517201	0.00291719	+	1.61332	-0.0420753
P16260	Graves disease carrier protein	SLC25A16	-0.255202	0.0374524	-0.0829751	-0.229958	-0.233029	-0.0996318	+	1.55168	-0.14389
P16615-5;P16615-2;P16615-3;P16615;P16615-4	Sarcoplasmic/endoplasmic reticulum calcium ATPase 2	ATP2A2	0.0663992	0.0676387	0.0808201	-0.0337319	0.0318134	0.0870436	+	1.37165	0.0499972
P17098	Zinc finger protein 8	ZNF8	-0.211014	-0.258839	0.0671376	-0.219085	-0.193709	-0.105008	+	1.59347	-0.153419
P17858;P17858-2	6-phosphofructokinase, liver type	PFKL	-0.0626104	0.017922	-0.0706641	-0.0380359	-0.157691	-0.104873	+	1.44749	-0.0693254
P20042	Eukaryotic translation initiation factor 2 subunit 2	EIF2S2	0.0302654	0.00719549	0.0261463	0.0213375	0.0381989	0.0320493	+	2.6973	0.0258655
P20290-2	Transcription factor BTF3	BTF3	-0.168674	-0.107368	-0.0615688	-0.0833552	-0.0426443	-0.122474	+	2.48703	-0.0976807
P23396;P23396-2	40S ribosomal protein S3	RPS3	-0.0158992	0.0839282	0.0536734	0.0558898	0.0640425	0.0176945	+	1.48872	0.0432215
P26885	Peptidyl-prolyl cis-trans isomerase FKBP2	FKBP2	-0.138791	-0.338597	-0.323082	-0.332408	-0.102322	0.0509358	+	1.53165	-0.197377
P30084	Enoyl-CoA hydratase, mitochondrial	ECHS1	0.0367495	0.0581087	0.0605026	-0.0183519	0.046325	0.0498004	+	1.64334	0.0388557
P31040-3;P31040-2;P31040	Succinate dehydrogenase [ubiquinone] flavoprotein subunit, mitochondrial	SDHA	0.0831111	0.205393	0.214625	0.315914	0.122774	0.00678214	+	1.77723	0.1581
P38159;P38159-2	RNA-binding motif protein, X chromosome;RNA-binding motif protein, X chromosome, N-terminally processed	RBMX	0.0123541	0.0480967	0.0161034	0.0553346	0.0358602	0.0629118	+	2.20457	0.0384435
P51532-5;P51532-2;P51532-3;P51532-4;P51532	Transcription activator BRG1	SMARCA4	0.101784	0.103665	NaN	NaN	0.0502186	0.0423974	+	1.70197	0.0745165
P51812	Ribosomal protein S6 kinase alpha-3	RPS6KA3	NaN	NaN	0.131787	0.0760118	0.071588	0.0919096	+	2.18231	0.0928242
P54132	Bloom syndrome protein	BLM	NaN	NaN	0.145621	1.13947	1.16721	0.813702	+	1.38364	0.816502
P60468	Protein transport protein Sec61 subunit beta	SEC61B	-0.106933	-0.175713	-0.0425042	-0.195071	NaN	NaN	+	1.47695	-0.130055
P62241	40S ribosomal protein S8	RPS8	0.0451634	0.0270125	0.121314	0.0565835	0.0650533	0.0437054	+	2.18182	0.0598053
P62877	E3 ubiquitin-protein ligase RBX1;E3 ubiquitin-protein ligase RBX1, N-terminally processed	RBX1	-0.037873	-0.0251183	-0.010923	-0.0269104	NaN	NaN	+	1.7028	-0.0252062
P62899;P62899-3;P62899-2	60S ribosomal protein L31	RPL31	-0.0752768	-0.0475323	-0.026021	-0.00408866	-0.0284276	-0.0443242	+	1.9086	-0.0376118
P63165;P63165-2	Small ubiquitin-related modifier 1	SUMO1	0.596267	0.730836	0.30868	0.588133	0.771717	0.593594	+	3.55564	0.598204
Q02978-2;Q02978	Mitochondrial 2-oxoglutarate/malate carrier protein	SLC25A11	0.122209	0.0773797	0.0465336	-0.0276309	0.111321	0.0389249	+	1.38916	0.0614562
Q08211	ATP-dependent RNA helicase A	DHX9	0.0919367	0.0820213	0.0866758	0.135535	0.466217	0.220782	+	1.50121	0.180528
Q12888;Q12888-3;Q12888-2	Tumor suppressor p53-binding protein 1	TP53BP1	0.319734	0.250476	-0.0398403	0.103128	0.335444	0.188677	+	1.67255	0.192937
Q13155	Aminoacyl tRNA synthase complex-interacting multifunctional protein 2	AIMP2	0.182184	0.0332292	0.03934	0.0522768	0.069573	0.0443598	+	1.54754	0.0701604
Q14137;Q14137-2	Ribosome biogenesis protein BOP1	BOP1	0.151859	0.156267	0.278934	0.236217	0.292952	0.0775129	+	2.66513	0.198957
Q14865;Q14865-2	AT-rich interactive domain-containing protein 5B	ARID5B	-0.368514	-0.570143	-0.215492	-0.27033	-0.231678	0.0186296	+	1.74012	-0.272921
Q14938-6;Q14938-5;Q14938-3;Q14938-2;Q14938-4;Q14938	Nuclear factor 1 X-type	NFIX	-0.0894976	-0.082194	-0.117562	-0.0515786	-0.123799	0.0502634	+	1.33905	-0.0690612
Q15056-2;Q15056	Eukaryotic translation initiation factor 4H	EIF4H	-0.10231	-0.0201503	-0.0243196	-0.0521917	-0.0875986	-0.00575919	+	1.54657	-0.0487216
Q15185-3;Q15185-4;Q15185	Prostaglandin E synthase 3	PTGES3	-0.0547069	-0.027425	-0.0374524	-0.0142518	-0.032242	-0.0499095	+	2.71039	-0.035998
Q15370;Q15370-2	Transcription elongation factor B polypeptide 2	TCEB2	-0.393027	-0.203602	-0.133827	-0.16558	-0.293606	-0.0589399	+	2.1021	-0.208097
Q15459;Q15459-2	Splicing factor 3A subunit 1	SF3A1	0.0392789	0.0223323	0.0543923	0.0646069	0.0797372	-0.0144981	+	1.51186	0.0409749
Q15475	Homeobox protein SIX1	SIX1	-0.144505	-0.118382	-0.160017	-0.241526	-0.176706	-0.19333	+	3.74785	-0.172411
Q15652-3;Q15652;Q15652-2	Probable JmjC domain-containing histone demethylation protein 2C	JMJD1C	-0.409662	-0.385733	0.0255001	-0.158236	-0.165815	-0.0594937	+	1.37096	-0.19224
Q15843	NEDD8	NEDD8	0.124328	0.2806	0.230093	0.00158601	0.147058	-0.013641	+	1.34499	0.128337
Q4V328-4;Q4V328;Q4V328-2	GRIP1-associated protein 1	GRIPAP1	-0.0800421	-0.155438	-0.0962619	-0.192167	-0.0881415	-0.403377	+	1.70415	-0.169238
Q52LJ0;Q52LJ0-2	Protein FAM98B	FAM98B	-0.167653	-0.31829	NaN	NaN	-0.142217	-0.104873	+	1.5281	-0.183258
Q5JSL3	Dedicator of cytokinesis protein 11	DOCK11	0.204642	0.232784	0.128992	0.259664	-0.0340749	0.220362	+	1.90022	0.168728
Q6IQ32	ADNP homeobox protein 2	ADNP2	0.081885	0.0646069	0.0340864	0.0614305	0.125746	0.0882547	+	2.74496	0.0760016
Q7Z2T5;Q7Z2T5-2	TRMT1-like protein	TRMT1L	0.0588013	0.0154976	0.0240764	0.111699	0.139983	0.072058	+	1.78115	0.0703525
Q8IX12-2;Q8IX12	Cell division cycle and apoptosis regulator protein 1	CCAR1	-0.0874115	-0.202107	-0.877037	-0.0335695	-0.675003	-0.325271	+	1.34423	-0.366733
Q8IXB1-2;Q8IXB1	DnaJ homolog subfamily C member 10	DNAJC10	-0.232752	-0.0946491	-0.146395	-0.128882	-0.138814	-0.502331	+	1.69154	-0.207304
Q8IYN6	UBA-like domain-containing protein 2	UBALD2	-0.0853743	-0.409968	-0.228726	-0.510313	-0.125651	-0.201132	+	1.91393	-0.260194
Q8N3J9	Zinc finger protein 664	ZNF664	-0.109608	-0.115832	-0.165558	-0.238204	-0.128161	0.0289403	+	1.71217	-0.121404
Q8N5D0-4;Q8N5D0;Q8N5D0-5;Q8N5D0-3;Q8N5D0-6;Q8N5D0-2	WD and tetratricopeptide repeats protein 1	WDTC1	-0.0596002	-0.0561912	-0.142871	-0.222902	-0.0959919	0.00189116	+	1.51879	-0.0959442
Q8N680	Zinc finger and BTB domain-containing protein 2	ZBTB2	0.154713	0.345283	NaN	NaN	0.285442	0.520769	+	1.63494	0.326552
Q8NB46	Serine/threonine-protein phosphatase 6 regulatory ankyrin repeat subunit C	ANKRD52	-0.133322	-0.136664	-0.247198	-0.161298	NaN	NaN	+	2.10745	-0.169621
Q8NBU5	ATPase family AAA domain-containing protein 1	ATAD1	0.517326	0.590051	NaN	NaN	0.235688	0.45593	+	2.00894	0.449749
Q8WUH6	UPF0444 transmembrane protein C12orf23	C12orf23	-0.0372363	-0.108114	-0.0732718	-0.205663	-0.213129	-0.0187766	+	1.62629	-0.109365
Q93008-1;Q93008	Probable ubiquitin carboxyl-terminal hydrolase FAF-X	USP9X	0.0234682	0.016211	0.00348108	0.040682	0.0342489	0.0509956	+	1.98612	0.0281811
Q969G3-6;Q969G3-5;Q969G3-3;Q969G3-2;Q969G3-4;Q969G3	SWI/SNF-related matrix-associated actin-dependent regulator of chromatin subfamily E member 1	SMARCE1	NaN	NaN	0.125384	0.291721	0.229044	0.207378	+	2.07519	0.213382
Q96AE4	Far upstream element-binding protein 1	FUBP1	0.0281448	0.0545011	0.0212186	0.0361869	0.0348844	-0.0067647	+	1.70287	0.0280285
Q96PU8-5;Q96PU8-9;Q96PU8-8;Q96PU8-6;Q96PU8-3;Q96PU8	Protein quaking	QKI	-0.0949573	-0.133495	-0.255199	-0.301195	NaN	NaN	+	1.55642	-0.196212
Q99622	Protein C10	C12orf57	-0.413961	-0.496224	NaN	NaN	-0.16954	-0.158337	+	1.43764	-0.309515
Q9BQE3	Tubulin alpha-1C chain	TUBA1C	0.0871912	0.0652966	0.0590139	0.0651587	0.0785027	-0.00834347	+	2.05629	0.0578033
Q9BTC8-2;Q9BTC8	Metastasis-associated protein MTA3	MTA3	NaN	NaN	-0.304161	-0.262902	-0.171335	-0.0951818	+	1.67507	-0.208395
Q9BUA3	Uncharacterized protein C11orf84	C11orf84	-0.302849	-0.495695	-0.699018	-0.471769	-0.76757	-0.728922	+	3.23988	-0.577637
Q9BV20	Methylthioribose-1-phosphate isomerase	MRI1	-0.0142373	-0.0722704	-0.0542234	-0.0905111	-0.124593	0.0056375	+	1.50084	-0.0583662
Q9H0A0-2;Q9H0A0	N-acetyltransferase 10	NAT10	NaN	NaN	0.197302	0.0132121	0.185113	0.175697	+	1.33605	0.142831
Q9H0H5	Rac GTPase-activating protein 1	RACGAP1	-0.115613	-0.148929	-0.115566	-0.069573	NaN	NaN	+	2.20432	-0.11242
Q9H116	GDNF-inducible zinc finger protein 1	GZF1	0.201759	0.116631	0.211682	0.0394191	0.158284	0.113614	+	2.51212	0.140232
Q9H2Y7	Zinc finger protein 106	ZNF106	0.0681893	-0.0658534	-0.158208	-0.120247	-0.106482	-0.12618	+	1.30213	-0.0847969
Q9H2Y7-2	Zinc finger protein 106	ZNF106	-0.21677	-0.0753224	-0.454702	-0.102326	-0.163628	-0.120883	+	1.6782	-0.188938
Q9H6U6-2;Q9H6U6-7;Q9H6U6;Q9H6U6-3;Q9H6U6-8;Q9H6U6-6	Breast carcinoma-amplified sequence 3	BCAS3	0.321697	0.032524	-0.00949053	0.286526	0.114644	0.236401	+	1.47636	0.163717
Q9NPA8-2;Q9NPA8	Enhancer of yellow 2 transcription factor homolog	ENY2	-0.0451337	-0.0715576	-0.201383	-0.183507	-0.102725	0.00291719	+	1.56356	-0.100232
Q9NQ29-2;Q9NQ29;Q9NQ29-3	Putative RNA-binding protein Luc7-like 1	LUC7L	-0.190289	-0.0322117	-0.0374524	-0.175876	-0.0816123	-0.187388	+	1.90188	-0.117472
Q9NUQ3;Q9NUQ3-2	Gamma-taxilin	TXLNG	0.0425042	0.229834	0.210596	0.0571383	0.151234	0.119009	+	2.10512	0.135053
Q9NVI1;Q9NVI1-2;Q9NVI1-1	Fanconi anemia group I protein	FANCI	-0.123151	-0.0926017	-0.237319	-0.178029	-0.0354831	-0.0881415	+	2.10656	-0.125788
Q9NX05	Constitutive coactivator of PPAR-gamma-like protein 2	FAM120C	-0.134825	-0.129166	-0.00776951	-0.176903	-0.123931	0.030855	+	1.36735	-0.0902899
Q9NYW8	RB-associated KRAB zinc finger protein	RBAK	-0.158413	-0.013509	-0.111833	-0.176446	-0.0476779	0.000952496	+	1.39345	-0.0844878
Q9NZL9-2;Q9NZL9;Q9NZL9-5;Q9NZL9-3;Q9NZL9-4	Methionine adenosyltransferase 2 subunit beta	MAT2B	-0.0257644	-0.183196	-0.139076	-0.100654	-0.0519985	-0.100574	+	2.11424	-0.100211
Q9UDY8-2;Q9UDY8	Mucosa-associated lymphoid tissue lymphoma translocation protein 1	MALT1	-0.247885	-0.267097	0.0390287	-0.224992	-0.0843364	-0.0911243	+	1.5088	-0.146068
Q9UHD1-2;Q9UHD1	Cysteine and histidine-rich domain-containing protein 1	CHORDC1	-0.0220094	-0.0231379	-0.0443242	-0.0657326	-0.0791561	-0.0237521	+	2.1042	-0.0430187
Q9ULW0;Q9ULW0-2	Targeting protein for Xklp2	TPX2	-0.190273	-0.19314	-0.469886	-0.393255	-0.157303	-0.306379	+	2.57214	-0.285039
Q9Y371;Q9Y371-2	Endophilin-B1	SH3GLB1	0.118094	0.111165	0.0415507	-0.00455164	0.0334219	0.124503	+	1.61788	0.0706971
Q9Y3A5	Ribosome maturation protein SBDS	SBDS	0.0440444	0.0346383	0.0650533	0.0257376	NaN	NaN	+	1.81817	0.0423684
Q9Y4E5-2;Q9Y4E5	Zinc finger protein 451	ZNF451	-0.0647062	-0.0694973	-0.0450235	-0.0394439	-0.0657101	-0.0126402	+	2.58873	-0.0495035
Q9Y4F1;Q9Y4F1-2	FERM, RhoGEF and pleckstrin domain-containing protein 1	FARP1	0.0989585	0.0903115	NaN	NaN	0.0317839	0.142592	+	1.54966	0.0909115
Q9Y6W5	Wiskott-Aldrich syndrome protein family member 2	WASF2	NaN	NaN	-0.0476779	-0.0947723	-0.09815	-0.0227584	+	1.42734	-0.0658397
A0JNW5;A0JNW5-2	UHRF1-binding protein 1-like	UHRF1BP1L	0.0368901	-0.0383174	NaN	NaN	-0.0329472	0.0987218		0.18443	0.0160868
A2RRD8;P0CJ79;Q5VIY5;Q7L2R6;Q6ZN06;Q86XN6-2;P17035;Q86XN6;Q7L2R6-2;Q7L2R6-3;Q9NV72-2;Q9NV72	Zinc finger protein 320;Zinc finger protein 888;Zinc finger protein 468;Zinc finger protein 765;Zinc finger protein 813;Zinc finger protein 761;Zinc finger protein 28;Zinc finger protein 701	ZNF320;ZNF888;ZNF468;ZNF765;ZNF813;ZNF761;ZNF28;ZNF701	0.052555	-0.232091	-0.298658	-0.237354	NaN	NaN		0.969098	-0.178887
A5YKK6-3;A5YKK6-2;A5YKK6;A5YKK6-4	CCR4-NOT transcription complex subunit 1	CNOT1	-0.176397	-0.0508311	-0.0993626	-0.131234	-0.0116388	0.0480393		1.04559	-0.0702375
A6NFI3	Zinc finger protein 316	ZNF316	0.134352	0.114634	-0.0765591	0.111966	0.074441	-0.0764222		0.536361	0.0470686
A6NHR9;A6NHR9-2	Structural maintenance of chromosomes flexible hinge domain-containing protein 1	SMCHD1	0.212383	-0.266333	-0.145482	-0.160766	0.16882	0.448942		0.143105	0.0429272
P61224-2;P61224-4;P61224-3;P61224;A6NIZ1;P62834	Ras-related protein Rap-1b;Ras-related protein Rap-1b-like protein;Ras-related protein Rap-1A	RAP1B;RAP1A	-0.119777	-0.0359637	-0.147697	-0.126329	-0.0551957	0.0840891		0.941058	-0.0668122
A6QL63-2;A6QL63;A6QL63-5;A6QL63-4;A6QL63-3	Ankyrin repeat and BTB/POZ domain-containing protein BTBD11	BTBD11	0.0941009	0.0574155	-0.273456	-0.324599	-0.0754641	0.0634242		0.452739	-0.0764299
A7E2V4-5;A7E2V4;A7E2V4-3;A7E2V4-4;A7E2V4-2	Zinc finger SWIM domain-containing protein 8	ZSWIM8	0.133958	-0.0338502	-0.127237	-0.0485017	0.0214236	0.145797		0.129307	0.0152649
A7KAX9;A7KAX9-2	Rho GTPase-activating protein 32	ARHGAP32	-0.116629	0.0870554	0.0697547	-0.35216	0.0964989	-0.238909		0.425269	-0.0757317
A8K8P3-5;A8K8P3-4;A8K8P3-10;A8K8P3-3;A8K8P3;A8K8P3-9;A8K8P3-2	Protein SFI1 homolog	SFI1	0.13606	0.128161	NaN	NaN	-0.143524	-0.0601858		0.0746743	0.0151279
A8MTY0	Putative zinc finger protein 724	ZNF724P	-0.170134	0.140648	-0.0147838	0.075738	NaN	NaN		0.0388656	0.00786691
A8MXV4	Nucleoside diphosphate-linked moiety X motif 19, mitochondrial	NUDT19	-0.103612	0.118094	0.144122	0.0154976	-0.127105	-0.0436244		0.00403843	0.000562003
P07951-3;P07951-2;P07951;CON__Q3SX28	Tropomyosin beta chain	TPM2	0.121679	-0.0860172	NaN	NaN	-0.15043	-0.308943		0.494444	-0.105928
Q13765;E9PAV3-2;E9PAV3	Nascent polypeptide-associated complex subunit alpha	NACA	-0.0692551	-0.11377	0.124283	0.0394191	0.0878101	-0.0777899		0.0129022	-0.00155047
O00116	Alkyldihydroxyacetonephosphate synthase, peroxisomal	AGPS	NaN	-1.27362	-0.203514	-0.044345	0.175908	0.0233285		0.436669	-0.264449
O00151	PDZ and LIM domain protein 1	PDLIM1	0.0147838	-0.195715	0.0342342	-0.0948339	0.134445	-0.0399806		0.207353	-0.024511
O00154-4;O00154-2;O00154-3;O00154-6;O00154-7;O00154;O00154-5	Cytosolic acyl coenzyme A thioester hydrolase	ACOT7	-0.128361	-0.0281604	NaN	NaN	-0.0896338	0.0288814		0.66939	-0.0543185
O00193	Small acidic protein	SMAP	-0.145143	-0.0553514	0.00458063	0.00633395	-0.00273846	0.0347514		0.432641	-0.0262611
O00231;O00231-2	26S proteasome non-ATPase regulatory subunit 11	PSMD11	0.0174944	0.0153548	-0.0180643	-0.223576	0.0482929	0.130223		0.0358054	-0.0050458
O00233;O00233-2	26S proteasome non-ATPase regulatory subunit 9	PSMD9	0.153157	0.109695	-0.081476	-0.0452081	0.00484117	0.014689		0.291644	0.0259496
O00244	Copper transport protein ATOX1	ATOX1	-0.145956	-0.333153	0.0472937	-0.0581124	-0.126576	0.0798134		0.691254	-0.0894484
O00264;O00264-2	Membrane-associated progesterone receptor component 1	PGRMC1	-0.0793713	0.0321009	0.0326395	0.0127832	0.0454612	-0.114634		0.163462	-0.0118367
O00273	DNA fragmentation factor subunit alpha	DFFA	0.0945064	0.0588013	0.0190827	-0.0917097	0.0817206	0.0535835		0.602539	0.0359975
O00299	Chloride intracellular channel protein 1	CLIC1	-0.0199893	0.0330882	-0.0265876	0.0236102	-0.0905825	-0.116098		0.622081	-0.0327599
O00330-3;O00330	Pyruvate dehydrogenase protein X component, mitochondrial	PDHX	0.0788831	0.377402	0.759087	1.39545	0.324455	-0.963252		0.455426	0.32867
O00410;O00410-3	Importin-5	IPO5	-0.0800727	-0.125353	0.0201064	0.169412	-0.0357646	-0.086512		0.208109	-0.0230306
O00411	DNA-directed RNA polymerase, mitochondrial	POLRMT	NaN	NaN	0.0970389	0.76757	-0.233643	0.145877		0.37564	0.194211
O00422	Histone deacetylase complex subunit SAP18	SAP18	0.0714881	-0.22329	NaN	NaN	0.322469	0.0132032		0.149244	0.0459677
O00425;O00425-2	Insulin-like growth factor 2 mRNA-binding protein 3	IGF2BP3	0.0773797	-0.131361	-0.0528332	0.000721115	0.0272338	0.0156659		0.132628	-0.0105322
O00470;O00470-2	Homeobox protein Meis1	MEIS1	-0.25608	-0.294049	0.110308	-0.137902	0.0718761	0.0487405		0.469778	-0.0761842
O00479	High mobility group nucleosome-binding domain-containing protein 4	HMGN4	0.42975	0.237441	-0.458172	-0.365258	NaN	NaN		0.0604231	-0.0390597
O00567	Nucleolar protein 56	NOP56	0.259182	-0.0595551	0.0680598	0.193582	0.0415953	-0.191942		0.323142	0.0518205
O00571;O00571-2	ATP-dependent RNA helicase DDX3X	DDX3X	-0.002209	-0.0203551	0.0136109	0.0606008	-0.0486547	-0.0356239		0.125743	-0.00543849
O14617;O14617-5;O14617-4;O14617-2;O14617-3	AP-3 complex subunit delta-1	AP3D1	-0.067969	-0.038836	0.106327	-0.0978107	-0.0458623	-0.0123541		0.388115	-0.0260842
O14647;O14647-2	Chromodomain-helicase-DNA-binding protein 2	CHD2	0.0708015	0.0714881	-0.231187	-0.0946645	-0.0705267	0.0523413		0.278187	-0.0336245
O14654	Insulin receptor substrate 4	IRS4	-0.361583	-0.288347	0.126691	0.165044	-0.0719	-0.295605		0.598435	-0.12095
O14734	Acyl-coenzyme A thioesterase 8	ACOT8	-0.167717	-0.0231965	0.0418774	0.0856966	0.0428878	0.078975		0.0905842	0.00975381
O14737;O14737-2	Programmed cell death protein 5	PDCD5	-0.011239	-0.111072	0.0461612	0.0167816	-0.0723116	-0.0116388		0.444502	-0.0238864
O14744;O14744-5;O14744-2;O14744-3	Protein arginine N-methyltransferase 5;Protein arginine N-methyltransferase 5, N-terminally processed	PRMT5	-0.075444	0.086512	0.0901885	0.0626743	-0.108759	-0.142087		0.124351	-0.0144857
O14745	Na(+)/H(+) exchange regulatory cofactor NHE-RF1	SLC9A3R1	-0.269095	-0.150113	0.202257	-0.0374732	0.0700121	-0.10286		0.289724	-0.0478786
O14776-2;O14776	Transcription elongation regulator 1	TCERG1	0.0625362	0.283685	0.0622187	0.0346383	-0.277509	-0.172872		0.00498862	-0.00121705
O14818;O14818-2;O14818-4;Q8TAA3-2;Q8TAA3-5;Q8TAA3	Proteasome subunit alpha type-7;Proteasome subunit alpha type-7-like	PSMA7;PSMA8	0.0130691	-0.227219	-0.059909	-0.0570915	0.0362891	0.0463399		0.438061	-0.0414202
O14910;Q9NUP9	Protein lin-7 homolog A;Protein lin-7 homolog C	LIN7A;LIN7C	-0.059059	-0.049233	-0.111031	0.310573	-0.135929	0.0734388		0.0238883	0.00479325
O14929-2;O14929	Histone acetyltransferase type B catalytic subunit	HAT1	-0.0173732	-0.131234	-0.120617	0.0272955	0.034574	0.0363779		0.384926	-0.0284962
O14974-5;O14974-4;O14974-3;O14974;O14974-2	Protein phosphatase 1 regulatory subunit 12A	PPP1R12A	0.0574155	0.254231	-0.0563061	-0.240554	NaN	NaN		0.0115347	0.00369657
O14978	Zinc finger protein 263	ZNF263	-0.175322	-0.415172	NaN	NaN	0.292051	-0.0893625		0.254698	-0.0969513
O14979-3;O14979-2;O14979	Heterogeneous nuclear ribonucleoprotein D-like	HNRPDL	0.0771063	0.00963388	0.00050503	-0.0260581	0.0100327	0.0915252		0.673909	0.0271242
O15014	Zinc finger protein 609	ZNF609	-0.186525	0.232538	NaN	NaN	-0.158208	-0.232661		0.318164	-0.0862138
O15015;O15015-2	Zinc finger protein 646	ZNF646	-0.0578271	-0.132198	0.119025	0.0586628	0.155148	0.028175		0.262104	0.0284976
O15027-2;O15027-4;O15027-3;O15027;O15027-5	Protein transport protein Sec16A	SEC16A	-0.192711	-0.129781	0.169209	0.0521377	0.0382285	0.0297059		0.0351061	-0.00553518
O15042-2;O15042;O15042-3	U2 snRNP-associated SURP motif-containing protein	U2SURP	-0.477141	-0.0606531	0.216652	0.113567	-0.165172	0.118837		0.15505	-0.0423183
O15060	Zinc finger and BTB domain-containing protein 39	ZBTB39	NaN	NaN	-0.0140695	-0.104589	0.0215115	0.109048		0.0220107	0.00297516
O15084;O15084-4;O15084-1;O15084-2	Serine/threonine-protein phosphatase 6 regulatory ankyrin repeat subunit A	ANKRD28	-0.108534	-0.0936327	0.0269839	0.142348	-0.0529723	-0.0828389		0.294948	-0.0281077
O15121	Sphingolipid delta(4)-desaturase DES1	DEGS1	0.407298	0.232047	-0.610984	-0.481868	-0.242938	-0.0364681		0.312388	-0.122152
O15127	Secretory carrier-associated membrane protein 2	SCAMP2	-0.184441	-0.0996027	NaN	NaN	0.164027	0.143899		0.0223843	0.00597061
O15143	Actin-related protein 2/3 complex subunit 1B	ARPC1B	0.119157	0.269153	-0.261952	-0.138839	NaN	NaN		0.00833895	-0.00312021
O15145	Actin-related protein 2/3 complex subunit 3	ARPC3	-0.341811	-0.138918	0.0966069	-0.0260434	NaN	NaN		0.454319	-0.102541
O15164-2;O15164	Transcription intermediary factor 1-alpha	TRIM24	0.470094	0.0177795	-0.170182	-0.182344	0.16301	0.560068		0.496728	0.143071
O15169-2;O15169	Axin-1	AXIN1	-0.213805	-0.0587885	0.0808659	-0.0330528	0.0878253	-0.0972062		0.357104	-0.0390269
O15212	Prefoldin subunit 6	PFDN6	-0.0761282	0.00460933	-0.0422241	0.038998	-0.0103502	-0.10608		0.687264	-0.0318626
O15226;O15226-2	NF-kappa-B-repressing factor	NKRF	0.421479	0.0578315	-0.0615688	-0.0595701	0.0953116	-0.0863761		0.32958	0.0611845
O15294;O15294-3;O15294-4;O15294-2	UDP-N-acetylglucosamine--peptide N-acetylglucosaminyltransferase 110 kDa subunit	OGT	0.0731348	-0.196178	-0.227002	-0.27026	-0.0856966	0.0815985		0.80376	-0.104067
O15347	High mobility group protein B3	HMGB3	-0.121581	-0.0531494	0.0474875	0.013641	0.0742436	-0.0905825		0.27567	-0.0216568
O15355	Protein phosphatase 1G	PPM1G	0.065848	-0.00526099	0.0361856	-0.00662275	0.11749	-0.0350608		0.576242	0.0287632
O15371-2;O15371-3;O15371	Eukaryotic translation initiation factor 3 subunit D	EIF3D	-0.0324625	-0.0877334	-0.0423642	0.0153548	0.00443588	0.110449		0.0691249	-0.0053868
O15372	Eukaryotic translation initiation factor 3 subunit H	EIF3H	0.0761487	0.0709388	-0.0129261	0.0371714	-0.0193461	0.249548		0.80766	0.0669224
O15525	Transcription factor MafG	MAFG	NaN	NaN	-0.813689	-0.83295	0.296616	0.441713		0.253377	-0.227078
O43143	Putative pre-mRNA-splicing factor ATP-dependent RNA helicase DHX15	DHX15	0.0680517	0.0840642	-0.0422241	0.015783	-0.0164963	-0.0097772		0.34384	0.0165669
O43167;O43167-2	Zinc finger and BTB domain-containing protein 24	ZBTB24	-0.186032	-0.0124754	-0.0250288	0.1133	0.0156075	-0.15082		0.39091	-0.040908
O43169	Cytochrome b5 type B	CYB5B	NaN	NaN	0.0522516	0.0824301	-0.0662615	-0.00791302		0.168909	0.0151268
O43175	D-3-phosphoglycerate dehydrogenase	PHGDH	-0.0419072	-0.0164974	-0.00115371	0.0060466	-0.0779266	-0.0308304		1.08023	-0.0270448
O43242;O43242-2	26S proteasome non-ATPase regulatory subunit 3	PSMD3	NaN	NaN	-0.223793	0.130404	0.0403782	0.245301		0.178392	0.0480723
O43290	U4/U6.U5 tri-snRNP-associated protein 1	SART1	0.119688	0.0607391	-0.254957	-0.111773	-0.418244	-0.558953		0.867372	-0.193917
O43298	Zinc finger and BTB domain-containing protein 43	ZBTB43	0.119423	0.289598	-0.367706	-0.233719	0.0329642	-0.194213		0.233017	-0.0589422
O43324-2;O43324	Eukaryotic translation elongation factor 1 epsilon-1	EEF1E1	0.164014	0.106214	-0.0886844	-0.0350469	-0.215616	-0.0647449		0.149924	-0.0223108
O43353;O43353-2	Receptor-interacting serine/threonine-protein kinase 2	RIPK2	-0.370937	-0.0243845	0.331518	0.1333	0.0775585	-0.308128		0.0879024	-0.0268455
O43390;O43390-2;O43390-4;O43390-3	Heterogeneous nuclear ribonucleoprotein R	HNRNPR	0.0882773	0.0054719	-0.109962	-0.130002	0.0451932	0.142815		0.0548763	0.0069655
O43395	U4/U6 small nuclear ribonucleoprotein Prp3	PRPF3	-0.000707108	-0.105737	0.305806	-0.156836	0.23989	0.0618422		0.317451	0.0573763
O43396	Thioredoxin-like protein 1	TXNL1	-0.186771	-0.123277	0.101211	0.041243	0.118978	0.00179007		0.054185	-0.0078043
O43399;O43399-5;O43399-7	Tumor protein D54	TPD52L2	-0.0246633	-0.189549	0.0666389	0.179129	-0.0966667	-0.168385		0.272905	-0.0389161
O43399-2;O43399-4;O43399-3;O43399-6	Tumor protein D54	TPD52L2	0.100978	0.117296	-0.0237521	0.0832474	-0.140386	-0.0270125		0.173459	0.0183951
O43402	ER membrane protein complex subunit 8	EMC8	0.0419438	-0.058488	-0.175812	-0.0224636	0.239498	-0.0897694		0.0658831	-0.0108485
O43447-2;O43447	Peptidyl-prolyl cis-trans isomerase H	PPIH	0.0817487	-0.106249	NaN	NaN	-0.115566	0.0521917		0.155073	-0.0219688
O43491-4;O43491;O43491-3;O43491-2	Band 4.1-like protein 2	EPB41L2	-0.0244725	-0.0219802	0.0473533	-0.00330758	0.227371	0.0794475		0.599925	0.0507353
O43504	Ragulator complex protein LAMTOR5	LAMTOR5	0.209391	-0.0918788	-0.152248	-0.335408	0.095435	0.230702		0.0272992	-0.00733448
O43513	Mediator of RNA polymerase II transcription subunit 7	MED7	NaN	NaN	-0.370276	-0.141478	0.151859	0.364868		0.00246332	0.00124324
O43660;O43660-2	Pleiotropic regulator 1	PLRG1	-0.0313858	0.057277	0.0593897	0.104471	-0.0280033	-0.057277		0.268315	0.0174119
O43670-3;O43670-2;O43670;O43670-4	Zinc finger protein 207	ZNF207	0.42503	-0.234958	-0.100709	-0.237473	0.166389	0.312205		0.182358	0.0550808
O43674-2;O43674	NADH dehydrogenase [ubiquinone] 1 beta subcomplex subunit 5, mitochondrial	NDUFB5	0.108223	0.0869197	-0.0116388	-0.0965915	-0.271665	-0.00848693		0.225875	-0.0322065
O43676	NADH dehydrogenase [ubiquinone] 1 beta subcomplex subunit 3	NDUFB3	0.0230425	0.0350608	0.0128974	-0.205314	-0.0318186	0.0900196		0.111619	-0.0126854
O43678;O43678-2	NADH dehydrogenase [ubiquinone] 1 alpha subcomplex subunit 2	NDUFA2	-0.0708908	-0.408014	-0.0380147	-0.343202	0.213571	0.194014		0.292243	-0.0754227
O43681	ATPase ASNA1	ASNA1	NaN	NaN	0.0174755	-0.0670318	-0.0200577	0.0429175		0.0978119	-0.00667415
O43707;O43707-2;O43707-3	Alpha-actinin-4	ACTN4	-0.0336877	0.135141	0.0200771	-0.00715906	0.0552914	-0.0786098		0.194687	0.0151755
O43719	HIV Tat-specific factor 1	HTATSF1	-0.353413	-0.278829	0.251796	-0.0178406	NaN	NaN		0.283003	-0.0995715
O43765	Small glutamine-rich tetratricopeptide repeat-containing protein alpha	SGTA	-0.372599	-0.211949	0.300768	0.0275787	0.051444	0.0367182		0.10715	-0.0280064
O43768;O43768-3;O43768-5;O43768-2;O43768-7;O43768-9;O43768-4;O43768-6	Alpha-endosulfine	ENSA	-0.127873	0.00216244	0.0378878	-0.000634928	-0.115166	-0.0458623		0.717327	-0.041581
O43808	Peroxisomal membrane protein PMP34	SLC25A17	NaN	NaN	0.160443	0.507719	-0.0382958	0.516945		0.89816	0.286703
O43809	Cleavage and polyadenylation specificity factor subunit 5	NUDT21	-0.125715	0.159371	-0.00345838	0.0788831	-0.0500489	-0.0521377		0.00913769	0.00114906
O43852;O43852-3;O43852-2;O43852-4;O43852-15;O43852-5;O43852-9	Calumenin	CALU	-0.0188049	-0.222162	-0.00331442	-0.0263226	-0.0392789	-0.0856966		0.98127	-0.0659298
O43913;O43913-2	Origin recognition complex subunit 5	ORC5	-0.153591	0.0773797	-0.088413	0.0339339	0.0832635	-0.0969364		0.231897	-0.0240605
O60216	Double-strand-break repair protein rad21 homolog	RAD21	-0.0435864	-0.375272	NaN	NaN	-0.308128	0.043081		0.722833	-0.170976
O60220	Mitochondrial import inner membrane translocase subunit Tim8 A	TIMM8A	-0.36277	0.0427844	0.0928478	-0.0212479	-0.193835	-0.112633		0.627298	-0.0924757
O60264	SWI/SNF-related matrix-associated actin-dependent regulator of chromatin subfamily A member 5	SMARCA5	0.217355	-0.166778	-0.323889	-0.352197	0.216568	0.581886		0.0674389	0.0288241
O60271-4;O60271-2;O60271;O60271-5;O60271-3;O60271-9	C-Jun-amino-terminal kinase-interacting protein 4	SPAG9	0.000576887	-0.0141061	0.052087	0.0896338	-0.00906043	-0.054779		0.198837	0.0107253
O60281-2;O60281	Zinc finger protein 292	ZNF292	NaN	NaN	-0.403268	-0.789586	0.248948	0.203951		0.289302	-0.184989
O60282;O60282-2;Q12840	Kinesin heavy chain isoform 5C;Kinesin heavy chain isoform 5A	KIF5C;KIF5A	0.026021	-0.274966	-0.0251707	0.0289935	NaN	NaN		0.338223	-0.0612804
O60306	Intron-binding protein aquarius	AQR	0.202763	0.326652	-0.251083	-0.13887	0.0645856	-0.155231		0.0298876	0.00813602
O60315-2;O60315	Zinc finger E-box-binding homeobox 2	ZEB2	0.0874628	-0.0583528	NaN	NaN	-0.000576887	0.289827		0.428141	0.0795901
O60493;O60493-3;O60493-2;O60493-4	Sorting nexin-3	SNX3	-0.455831	-0.575185	-0.130535	0.0850168	0.294863	0.232769		0.249802	-0.091484
O60506;O60506-2	Heterogeneous nuclear ribonucleoprotein Q	SYNCRIP	0.0583859	0.0394191	-0.0681893	-0.014966	0.0469657	0.0649175		0.43506	0.0210888
O60563	Cyclin-T1	CCNT1	0.097476	0.0469799	-0.125916	-0.0473235	-0.0900404	-0.0354831		0.312837	-0.0257178
O60568	Procollagen-lysine,2-oxoglutarate 5-dioxygenase 3	PLOD3	0.158854	0.189414	0.0550216	0.0709388	-0.0164963	-0.0813396		0.712594	0.062732
O60583;O60583-2	Cyclin-T2	CCNT2	0.0833836	-0.0141499	-0.0309717	-0.00763764	0.0307518	0.0361708		0.412239	0.0162578
O60610-2;O60610-3;O60610	Protein diaphanous homolog 1	DIAPH1	0.0172092	-0.0338058	0.0928786	-0.0762347	0.154972	0.0764173		0.49355	0.0385727
O60664-3;O60664;O60664-4	Perilipin-3	PLIN3	0.0149266	-0.0450295	0.0127374	0.000576887	-0.0326651	-0.110631		0.637847	-0.0266807
O60716-32;O60716-31;O60716-29;O60716-27;O60716-30;O60716-28;O60716-26;O60716-25;O60716-24;O60716-23;O60716-21;O60716-19;O60716-22;O60716-20;O60716-16;O60716-18;O60716-15;O60716-17;O60716-13;O60716-11;O60716-14;O60716-12;O60716-10;O60716-8;O60716-9;O60716-7;O60716-5;O60716-3;O60716-6;O60716-4;O60716-2;O60716	Catenin delta-1	CTNND1	-0.0114717	-0.41729	0.145286	-0.322199	NaN	NaN		0.477625	-0.151419
O60749;O60749-2	Sorting nexin-2	SNX2	0.041243	-0.0441219	-0.0160683	-0.0504874	-0.0167816	-0.00762616		0.532595	-0.0156404
O60763;O60763-2	General vesicular transport factor p115	USO1	-0.0305308	-0.092894	-0.0312541	-0.0768432	0.0967612	0.124943		0.0147655	-0.00163625
O60814;P57053	Histone H2B type 1-K;Histone H2B type F-S	HIST1H2BK;H2BFS	0.202261	0.188781	-0.0339339	-0.329232	-0.10165	0.0579773		0.0107691	-0.00263285
O60828-5;O60828-4;O60828-2;O60828	Polyglutamine-binding protein 1	PQBP1	0.0422241	-0.549852	0.299791	-0.0547818	0.404172	0.227557		0.16809	0.0615183
O60832;O60832-2	H/ACA ribonucleoprotein complex subunit 4	DKC1	-0.0483675	-0.131203	-0.0167816	-0.0193312	0.0769649	0.167232		0.0385109	0.00475225
O60841	Eukaryotic translation initiation factor 5B	EIF5B	0.216734	-0.0736513	0.00692713	-0.0531045	0.0850834	0.10197		0.473143	0.0473264
O60869-2;O60869-3;O60869	Endothelial differentiation-related factor 1	EDF1	-0.0427242	0.00619029	-0.0144981	-0.0958049	-0.135798	-0.0450235		1.28683	-0.0546097
O60885;O60885-2;O60885-3	Bromodomain-containing protein 4	BRD4	0.0258793	-0.0600362	-0.0116388	-0.187609	0.157544	0.12874		0.0596831	0.00881326
O60925	Prefoldin subunit 1	PFDN1	0.00891703	0.128161	0.00223794	-0.0144122	0.051429	-0.0402613		0.402564	0.0226787
O75027;O75027-2;O75027-3	ATP-binding cassette sub-family B member 7, mitochondrial	ABCB7	0.000144286	0.0203421	0.0951113	0.210888	-0.0633648	-0.10165		0.232674	0.0269117
O75083;O75083-3	WD repeat-containing protein 1	WDR1	0.0229004	0.113967	0.0361265	0.16337	-0.0639171	-0.0578315		0.421253	0.0357692
O75131	Copine-3	CPNE3	0.0913952	-0.0525059	-0.0846086	-0.225396	NaN	NaN		0.427496	-0.0677789
O75146;O75146-2	Huntingtin-interacting protein 1-related protein	HIP1R	-0.038347	0.0551957	0.00842098	0.0489337	-0.0776532	-0.0950467		0.254209	-0.0164161
O75150;O75150-4;O75150-3	E3 ubiquitin-protein ligase BRE1B	RNF40	-0.189302	0.0366088	0.0963755	0.0795658	0.125416	0.285917		0.520312	0.0724302
O75152	Zinc finger CCCH domain-containing protein 11A	ZC3H11A	0.292546	0.129217	-0.0116388	-0.0689524	-0.0528332	-0.216734		0.0579579	0.0119341
O75223-3;O75223	Gamma-glutamylcyclotransferase	GGCT	0.00776951	-0.296598	0.0258672	0.127765	-0.287945	-0.315334		0.724046	-0.123079
O75319	RNA/RNP complex-1-interacting phosphatase	DUSP11	-0.355904	-0.287307	0.354963	0.105276	0.115113	0.405394		0.165818	0.0562557
O75330-2;O75330;O75330-3;O75330-4	Hyaluronan mediated motility receptor	HMMR	-0.338177	-0.173791	0.0545871	-0.0939868	NaN	NaN		0.719591	-0.137842
O75347;O75347-2	Tubulin-specific chaperone A	TBCA	-0.0995408	-0.0364667	0.0258966	0.0539454	-0.130799	-0.142479		0.783772	-0.0549072
O75348	V-type proton ATPase subunit G 1	ATP6V1G1	0.0219061	0.0581087	-0.0863761	-0.0345593	-0.1141	-0.110898		0.714764	-0.0443198
O75367-2;O75367-3;O75367	Core histone macro-H2A.1	H2AFY	-0.0648722	-0.00379928	-0.0270125	-0.0821329	0.142704	0.0759609		0.0680409	0.00680795
O75369-2;O75369-9;O75369;O75369-8;O75369-5;O75369-4;O75369-7;O75369-6;O75369-3	Filamin-B	FLNB	-0.125809	-0.0730442	0.0315774	-0.00492797	0.185737	0.0329642		0.0623109	0.00774956
O75380	NADH dehydrogenase [ubiquinone] iron-sulfur protein 6, mitochondrial	NDUFS6	0.0054719	-0.401558	NaN	NaN	-0.0382958	0.12111		0.26949	-0.0783181
O75390	Citrate synthase, mitochondrial	CS	0.00561564	0.14274	-0.0416635	0.0257376	0.0839361	0.0495017		0.821081	0.0443113
O75396	Vesicle-trafficking protein SEC22b	SEC22B	0.021764	-0.00750711	-0.0144981	-0.0130867	0.132372	0.0391621		0.519282	0.0263678
O75400;O75400-2;O75400-3	Pre-mRNA-processing factor 40 homolog A	PRPF40A	-0.0160743	-0.0829121	-0.0897694	0.0127832	0.0753224	0.0922633		0.0149384	-0.0013978
O75419-2;O75419;O75419-3	Cell division control protein 45 homolog	CDC45	-0.0518328	-0.378382	0.219606	0.149129	-0.109561	0.0531344		0.080459	-0.019651
O75475;O75475-3;O75475-2	PC4 and SFRS1-interacting protein	PSIP1	-0.0157242	-0.1435	-0.0531114	-0.143054	0.128188	-0.0167816		0.433037	-0.0406639
O75494-5;O75494-4;O75494-6;O75494-3;O75494-2;O75494	Serine/arginine-rich splicing factor 10	SRSF10	0.0127832	0.0257376	-0.0067647	0.200002	-0.173511	-0.0536674		0.00510171	0.000763255
O75533	Splicing factor 3B subunit 1	SF3B1	0.0425042	-0.0727255	-0.0701145	-0.0499049	0.077315	0.0375324		0.0783195	-0.00589889
O75534-2;O75534;O75534-3;O75534-4	Cold shock domain-containing protein E1	CSDE1	-0.179384	-0.0912332	0.0947877	-0.0277338	0.108394	0.0272191		0.0898314	-0.011325
O75569-3;O75569-2;O75569	Interferon-inducible double stranded RNA-dependent protein kinase activator A	PRKRA	0.202763	-0.103581	-0.15004	-0.200929	0.0602619	0.222296		0.0232105	0.00512846
O75607	Nucleoplasmin-3	NPM3	0.0829751	0.284751	-0.0441843	0.219834	-0.0698396	-0.171719		0.285362	0.0503029
O75643	U5 small nuclear ribonucleoprotein 200 kDa helicase	SNRNP200	0.0411028	-0.0173587	-0.117163	-0.0817512	0.00498587	0.00895804		0.488467	-0.026871
O75691	Small subunit processome component 20 homolog	UTP20	NaN	NaN	0.13584	0.343465	0.093448	-0.193961		0.34201	0.0946978
O75821	Eukaryotic translation initiation factor 3 subunit G	EIF3G	-0.16217	-0.0334366	NaN	NaN	0.250457	-0.0489337		0.00541131	0.00147927
O75822-2;O75822-3;O75822	Eukaryotic translation initiation factor 3 subunit J	EIF3J	-0.303846	-0.414614	0.313423	0.0439044	0.197832	-0.16877		0.182271	-0.0553452
O75874	Isocitrate dehydrogenase [NADP] cytoplasmic	IDH1	0.127897	-0.0110645	-0.0790197	-0.278269	NaN	NaN		0.277198	-0.0601139
O75928-2;O75928;O75928-3	E3 SUMO-protein ligase PIAS2	PIAS2	NaN	NaN	-0.295018	1.31568	0.156322	0.0381248		0.346832	0.303778
O75934	Pre-mRNA-splicing factor SPF27	BCAS2	-0.11196	0.0110662	-0.0978804	-0.120765	0.0825453	0.036659		0.405712	-0.0333891
O75937	DnaJ homolog subfamily C member 8	DNAJC8	0.0343565	0.0469799	0.0392659	0.0378742	0.0436161	-0.0809305		0.436947	0.0201937
O75947-2;O75947	ATP synthase subunit d, mitochondrial	ATP5H	0.0949116	-0.0470105	-0.0739573	-0.113333	0.0401705	0.132072		0.0472584	0.00547555
O76021;O76021-2	Ribosomal L1 domain-containing protein 1	RSL1D1	-0.288117	-0.104372	0.286234	0.214	-0.0546401	-0.122474		0.0448181	-0.0115615
O94760;O94760-2	N(G),N(G)-dimethylarginine dimethylaminohydrolase 1	DDAH1	-0.186032	-0.0972703	0.0270133	-0.108239	0.0641782	0.106746		0.282797	-0.0322672
O94826	Mitochondrial import receptor subunit TOM70	TOMM70A	0.0870554	-0.00670966	-0.0731348	-0.0106575	-0.219834	-0.0183493		0.42262	-0.0402717
O94842-3;O94842-2;O94842	TOX high mobility group box family member 4	TOX4	-0.351332	-0.180119	NaN	NaN	0.315379	0.143118		0.0401779	-0.0182387
O94864-4;O94864-2;O94864	STAGA complex 65 subunit gamma	SUPT7L	0.969676	0.71264	-0.259664	0.0762854	0.399502	0.622843		1.15134	0.420214
O94880;O94880-2	PHD finger protein 14	PHF14	0.249506	-0.03934	-0.168899	-0.254909	0.0951884	0.358787		0.155925	0.0400556
O94905	Erlin-2	ERLIN2	0.0851526	0.0190613	-0.0411028	-0.0859867	-0.0312541	0.0249275		0.070095	-0.00486703
O94906-2;O94906	Pre-mRNA-processing factor 6	PRPF6	0.17594	0.0453032	0.0380508	-0.0320641	0.0858948	0.0325215		1.01185	0.0576076
O94913	Pre-mRNA cleavage complex 2 protein Pcf11	PCF11	0.923872	0.821384	NaN	NaN	0.198643	-0.339594		0.574701	0.401076
O94992;Q96MH2	Protein HEXIM1;Protein HEXIM2	HEXIM1;HEXIM2	0.15782	0.0199154	NaN	NaN	0.164998	0.489727		0.893085	0.208115
O95169-3;O95169-2;O95169	NADH dehydrogenase [ubiquinone] 1 beta subcomplex subunit 8, mitochondrial	NDUFB8	0.117429	-0.768912	NaN	NaN	0.135222	-0.0292761		0.244661	-0.136384
O95201	Zinc finger protein 205	ZNF205	0.057277	0.010923	0.0845174	0.160791	-0.260989	-0.0433446		0.00854951	0.00152914
O95232	Luc7-like protein 3	LUC7L3	0.0846086	0.0518593	-0.0107799	0.0340749	-0.151989	-0.200504		0.275322	-0.0321217
O95239;O95239-2;Q2VIQ3	Chromosome-associated kinesin KIF4A;Chromosome-associated kinesin KIF4B	KIF4A;KIF4B	0.693855	0.631524	NaN	NaN	-0.234992	-0.292782		0.29167	0.199401
O95271;O95271-2	Tankyrase-1	TNKS	0.063641	-0.230736	0.238885	0.109561	0.232277	0.204366		0.66642	0.102999
O95292	Vesicle-associated membrane protein-associated protein B/C	VAPB	0.0881415	0.0761487	-0.0965318	-0.12945	0.051459	0.456682		0.374386	0.0744083
O95295	SNARE-associated protein Snapin	SNAPIN	-0.0514739	-0.00248359	-0.126841	-0.0433039	0.0476515	0.580936		0.259254	0.0674142
O95336	6-phosphogluconolactonase	PGLS	-0.0580374	-0.177506	0.206279	0.111565	0.262348	0.0423528		0.418712	0.0645002
O95347-2;O95347	Structural maintenance of chromosomes protein 2	SMC2	-0.0736513	0.028852	-0.00432164	0.0651587	-0.29066	-0.327687		0.689849	-0.100385
O95363	Phenylalanine--tRNA ligase, mitochondrial	FARS2	-0.165677	-0.0466677	0.169923	0.0657101	0.126281	-0.00518438		0.186211	0.0240642
O95373	Importin-7	IPO7	-0.0323297	0.0371714	-0.0681893	0.200881	0.0124754	-0.10675		0.0570613	0.00720974
O95394;O95394-3;O95394-4	Phosphoacetylglucosamine mutase	PGM3	0.0663992	0.220206	-0.0867838	0.25084	-0.350045	-0.212632		0.0672084	-0.0186691
O95409	Zinc finger protein ZIC 2	ZIC2	NaN	NaN	0.600162	0.429214	-0.0176369	-0.513794		0.185717	0.124486
O95476	CTD nuclear envelope phosphatase 1	CTDNEP1	-0.346114	-0.243967	0.147666	0.0687396	0.0122862	0.0231672		0.294415	-0.0563706
O95479	GDH/6PGL endoplasmic bifunctional protein;Glucose 1-dehydrogenase;6-phosphogluconolactonase	H6PD	0.0553346	0.157044	-0.0163537	-0.08982	-0.0172092	-0.132379		0.0600609	-0.00723066
O95573	Long-chain-fatty-acid--CoA ligase 3	ACSL3	0.0556121	-0.145685	0.0139605	-0.292935	0.0379174	0.147378		0.181295	-0.0306253
O95630-2;O95630	STAM-binding protein	STAMBP	0.13829	-0.0706331	0.145175	-0.336901	0.141271	0.550064		0.3332	0.0945441
O95721	Synaptosomal-associated protein 29	SNAP29	-0.125699	-0.166794	NaN	NaN	0.0992626	-0.143394		0.575119	-0.0841559
O95757	Heat shock 70 kDa protein 4L	HSPA4L	-0.0202526	-0.0536884	-0.0318186	-0.198593	0.121989	0.103178		0.100699	-0.0131976
O95777	N-alpha-acetyltransferase 38, NatC auxiliary subunit	NAA38	0.114767	-0.0606982	0.0701939	-0.415403	NaN	NaN		0.231114	-0.0727851
O95793-2;O95793;O95793-3	Double-stranded RNA-binding protein Staufen homolog 1	STAU1	-0.502996	-0.327367	NaN	NaN	0.0638313	-0.0643311		0.693788	-0.207716
O95801	Tetratricopeptide repeat protein 4	TTC4	-0.0355644	-0.21063	0.204665	0.175684	0.418832	0.0656873		0.528795	0.103112
O95816;O95816-2	BAG family molecular chaperone regulator 2	BAG2	NaN	NaN	0.0263079	0.0487942	-0.0659858	-0.0650208		0.171305	-0.0139761
O95819;O95819-3;O95819-4;O95819-2;O95819-5	Mitogen-activated protein kinase kinase kinase kinase 4	MAP4K4	-0.205696	-0.0291022	0.143596	0.152248	-0.0836559	-0.0592169		0.0865141	-0.0136379
O95831-3;O95831;O95831-2	Apoptosis-inducing factor 1, mitochondrial	AIFM1	0.0247452	0.0139266	-0.0170666	-0.0677574	-0.0054719	0.0868598		0.102591	0.00587261
O95861-4;O95861;O95861-2	3(2),5-bisphosphate nucleotidase 1	BPNT1	0.159112	0.0543624	-0.0953169	-0.0153013	-0.0233263	-0.176833		0.126724	-0.0162171
O95881	Thioredoxin domain-containing protein 12	TXNDC12	0.0312541	-0.281895	-0.0540844	-0.121738	0.0495913	0.181068		0.195639	-0.032634
O95948	One cut domain family member 2	ONECUT2	-0.430179	-0.405872	0.245625	-0.275559	0.171303	-0.0241777		0.440308	-0.11981
O95983-2;O95983	Methyl-CpG-binding domain protein 3	MBD3	NaN	NaN	-0.176961	-0.252226	-0.421048	0.0662008		0.829167	-0.196009
O96000;O96000-2	NADH dehydrogenase [ubiquinone] 1 beta subcomplex subunit 10	NDUFB10	0.172231	-0.266004	0.00743458	-0.0991081	0.134081	0.214977		0.135489	0.0272687
P00338;P00338-3;P00338-4;P00338-5;P00338-2	L-lactate dehydrogenase A chain	LDHA	0.00201835	0.0475383	-0.0294175	0.00575919	-0.117562	-0.0661237		0.491864	-0.0262979
P00367;P00367-3;P00367-2;P49448	Glutamate dehydrogenase 1, mitochondrial;Glutamate dehydrogenase 2, mitochondrial	GLUD1;GLUD2	0.0388575	0.0366088	0.140651	-0.0291758	-0.0380147	-0.00805652		0.374191	0.0234783
P00387-2;P00387;P00387-3	NADH-cytochrome b5 reductase 3;NADH-cytochrome b5 reductase 3 membrane-bound form;NADH-cytochrome b5 reductase 3 soluble form	CYB5R3	0.0787465	0.0588013	0.0143538	-0.0101199	0.0516234	0.011428		1.24327	0.0341389
P00441	Superoxide dismutase [Cu-Zn]	SOD1	-0.136569	-0.0739399	0.042026	-0.105582	0.0532093	-0.0244615		0.592601	-0.0408862
P00492	Hypoxanthine-guanine phosphoribosyltransferase	HPRT1	0.0732718	0.0224743	-0.0388575	0.10541	-0.0350608	-0.0750534		0.110752	0.00869735
P00505;P00505-2	Aspartate aminotransferase, mitochondrial	GOT2	0.00230651	0.00158601	0.0322707	0.0462816	0.36175	0.0409124		0.670939	0.0808512
P00558;P00558-2	Phosphoglycerate kinase 1	PGK1	0.179511	0.132248	-0.152638	-0.0214968	-0.131721	-0.0729976		0.0702627	-0.0111824
P00568	Adenylate kinase isoenzyme 1	AK1	0.183836	0.0402613	-0.0963968	-0.0327576	-0.00259443	1.44e-05		0.15152	0.0153938
P00918	Carbonic anhydrase 2	CA2	-0.52394	0.0543624	0.439031	0.478713	-0.160662	-0.542308		0.0830141	-0.0424672
P02545;P02545-3;P02545-5;P02545-4	Prelamin-A/C;Lamin-A/C	LMNA	0.284633	0.142871	-0.167872	-0.0171834	0.0716486	0.0509657		0.429826	0.0608438
P02786	Transferrin receptor protein 1;Transferrin receptor protein 1, serum form	TFRC	-0.143931	-0.240912	0.0176361	-0.154602	0.0637559	0.124645		0.410379	-0.0555681
P04070;P04070-2	Vitamin K-dependent protein C;Vitamin K-dependent protein C light chain;Vitamin K-dependent protein C heavy chain;Activation peptide	PROC	0.0489337	-0.0890065	-0.0169242	-0.060969	0.0820565	0.132562		0.176531	0.0161088
P04075;P04075-2	Fructose-bisphosphate aldolase A	ALDOA	-0.0841961	0.0132121	-0.0246034	-0.00817432	-0.145482	-0.105678		1.1746	-0.0591536
P04083	Annexin A1	ANXA1	0.28889	0.572502	0.330211	0.809991	-0.116098	-0.664028		0.412913	0.203578
P04181	Ornithine aminotransferase, mitochondrial;Ornithine aminotransferase, hepatic form;Ornithine aminotransferase, renal form	OAT	0.126576	0.208892	-0.151469	-0.129592	0.0326691	0.200747		0.306274	0.0479705
P04637-4;P04637;P04637-7;P04637-5;P04637-6;P04637-2;P04637-3;P04637-8;P04637-9	Cellular tumor antigen p53	TP53	0.144046	0.242938	-0.0304067	-0.0691642	0.427557	0.152596		0.960062	0.144594
P04792	Heat shock protein beta-1	HSPB1	-0.30004	-0.237643	0.270747	0.321928	0.227472	-0.124328		0.0832414	0.0263562
P04843	Dolichyl-diphosphooligosaccharide--protein glycosyltransferase subunit 1	RPN1	0.00575919	-0.0110354	-0.0427844	-0.122287	-0.0224743	0.067198		0.349676	-0.0209373
P04844-2;P04844	Dolichyl-diphosphooligosaccharide--protein glycosyltransferase subunit 2	RPN2	-0.183228	-0.00969855	0.14307	0.0803848	-0.0257376	-0.120617		0.147079	-0.0193045
P05023-3;P05023-4;P05023;P05023-2	Sodium/potassium-transporting ATPase subunit alpha-1	ATP1A1	-0.0377398	0.139076	0.0636353	0.118626	0.023783	-0.249021		0.0587987	0.00972668
P05141	ADP/ATP translocase 2;ADP/ATP translocase 2, N-terminally processed	SLC25A5	0.127633	0.116498	-0.0961269	0.0180643	-0.018919	0.0696942		0.456588	0.0361406
P05198	Eukaryotic translation initiation factor 2 subunit 1	EIF2S1	0.049352	-0.00255586	-0.00331442	-0.11627	0.0806676	0.147698		0.291851	0.0259295
P05386	60S acidic ribosomal protein P1	RPLP1	-0.0613454	-0.0935404	0.0898968	0.0806577	0.105985	-0.0268709		0.171384	0.0157972
P05387	60S acidic ribosomal protein P2	RPLP2	-0.0873348	-0.0454761	0.0777108	-0.0387323	0.0490837	0.0381397		0.0139133	-0.0011015
P05388;P05388-2;Q8NHW5	60S acidic ribosomal protein P0;60S acidic ribosomal protein P0-like	RPLP0;RPLP0P6	-0.00537681	-0.140492	0.136442	0.0461418	-0.093425	-0.171975		0.331483	-0.0381141
P05412	Transcription factor AP-1	JUN	0.55611	-0.0729076	-0.865602	-0.933298	-0.255803	0.0196236		0.503723	-0.258646
P05455	Lupus La protein	SSB	0.0692898	0.0123541	0.0303982	-0.0361265	-0.0106367	-0.0816123		0.0436721	-0.00272222
P05549;P05549-5;P05549-6;Q6VUC0	Transcription factor AP-2-alpha;Transcription factor AP-2-epsilon	TFAP2A;TFAP2E	0.222928	-0.662118	-0.800165	-0.70597	NaN	NaN		0.873569	-0.486331
P05556;P05556-2;P05556-5;P05556-4;P05556-3	Integrin beta-1	ITGB1	-0.081339	-0.265362	0.114473	-0.18164	0.0766302	-0.0437644		0.474018	-0.0635005
P05783	Keratin, type I cytoskeletal 18	KRT18	0.252173	0.253747	-0.0652966	0.18574	-0.1121	-0.136848		0.349888	0.0629028
P05787-2;P05787;CON__P05787	Keratin, type II cytoskeletal 8	KRT8	0.229342	0.212756	-0.0889556	0.171335	-0.165301	-0.149389		0.174945	0.0349645
P06454-2;P06454	Prothymosin alpha;Prothymosin alpha, N-terminally processed;Thymosin alpha-1	PTMA	0.0487942	0.0241777	-0.0367495	-0.00798572	-0.0236102	0.0220827		0.124119	0.00445153
P06576	ATP synthase subunit beta, mitochondrial	ATP5B	0.0323829	-0.0268369	-0.0119249	0.0483758	0.0912024	0.0183665		0.685771	0.025261
P06733;P06733-2	Alpha-enolase	ENO1	0.0196308	0.0482362	0.0279838	0.0683268	-0.0097772	-0.0764222		0.251004	0.0129964
P06744;P06744-2	Glucose-6-phosphate isomerase	GPI	-0.0795847	-0.0403782	0.0617368	0.0787465	-0.0114957	-0.0460021		0.0857579	-0.00616289
P06748;P06748-2	Nucleophosmin	NPM1	-0.112397	0.0542234	0.0820718	0.119555	-0.00891703	-0.121413		0.0177731	0.00218726
P06753-2;P06753-3;P06753-5;P06753-4	Tropomyosin alpha-3 chain	TPM3	-0.086967	-0.0142227	0.0609841	0.0764222	-0.137504	-0.0739573		0.355501	-0.0292074
P06753-6	Tropomyosin alpha-3 chain	TPM3	0.0408223	-0.0302656	-0.0713507	-0.234975	0.00570993	0.112272		0.246333	-0.0296311
P07099	Epoxide hydrolase 1	EPHX1	0.186627	-0.156868	-0.0739573	-0.297272	-0.0724488	0.365593		0.0277605	-0.00805434
P07195	L-lactate dehydrogenase B chain	LDHB	-0.0014001	0.0123541	0.00106798	0.0342158	-0.101919	-0.0518593		0.377088	-0.0179234
P07197	Neurofilament medium polypeptide	NEFM	0.183455	0.262553	0.0587284	0.0816123	-0.0533895	-0.208143		0.331669	0.0541361
P07237	Protein disulfide-isomerase	P4HB	0.0447438	-0.115238	-0.0385766	-0.210029	0.0703302	0.208594		0.0381528	-0.00669584
P07305;P07305-2	Histone H1.0;Histone H1.0, N-terminally processed	H1F0	0.380619	0.272859	-0.118891	0.0305479	0.0580374	-0.0429245		0.566775	0.0967079
P07355;P07355-2;A6NMY6	Annexin A2;Putative annexin A2-like protein	ANXA2;ANXA2P2	0.0984196	0.153157	-0.0496307	0.0766959	-0.126576	-0.0539454		0.138463	0.0163533
P07437	Tubulin beta chain	TUBB	-0.100376	-0.0108755	0.0480691	0.00848693	-0.0829751	-0.0829751		0.707799	-0.0367743
P07737	Profilin-1	PFN1	-0.0646459	0.0436244	0.0372807	0.0801119	-0.169284	-0.130404		0.34162	-0.033886
P07741-2;P07741	Adenine phosphoribosyltransferase	APRT	-0.182721	0.032242	0.185556	0.138552	-0.016639	-0.176451		0.0172807	-0.00324323
P07814	Bifunctional glutamate/proline--tRNA ligase;Glutamate--tRNA ligase;Proline--tRNA ligase	EPRS	-0.0862011	-0.119432	0.0650684	0.0271541	0.00313409	-0.00633395		0.278809	-0.0194351
P07900;P07900-2	Heat shock protein HSP 90-alpha	HSP90AA1	0.0112093	0.0246034	0.0262933	0.00920381	0.00994548	-0.0363276		0.340232	0.00748795
P07910;P07910-3	Heterogeneous nuclear ribonucleoproteins C1/C2	HNRNPC	-0.00359677	-0.112631	-0.170438	-0.42111	0.0761738	0.400835		0.127623	-0.0384611
P07910-2;P07910-4	Heterogeneous nuclear ribonucleoproteins C1/C2	HNRNPC	0.123136	0.00877379	-0.12499	-0.155454	0.0708756	0.179286		0.113403	0.016938
P07919	Cytochrome b-c1 complex subunit 6, mitochondrial	UQCRH	0.199751	0.169027	-0.10809	0.0321009	-0.147046	-0.0970714		0.0460061	0.00811195
P07954-2;P07954	Fumarate hydratase, mitochondrial	FH	0.148479	0.0196308	0.0159575	-0.00711559	0.0655363	0.0213797		0.942306	0.0439779
P08107;P08107-2	Heat shock 70 kDa protein 1A/1B	HSPA1A	0.128689	0.311271	0.136268	0.345056	0.0612249	-0.27011		0.61183	0.118733
P08133-2;P08133	Annexin A6	ANXA6	0.0617071	0.0870554	0.182884	-0.0683472	-0.0335111	0.119824		0.718546	0.0582687
P08195-2;P08195-3;P08195;P08195-4	4F2 cell-surface antigen heavy chain	SLC3A2	-0.13424	0.0708015	0.262019	0.221444	0.119871	0.0406008		0.807982	0.0967495
P08238	Heat shock protein HSP 90-beta	HSP90AB1	-0.111415	0.0354831	0.0795237	0.088413	-0.0149266	-0.131589		0.0843022	-0.00908514
P08397-4;P08397-3;P08397-2;P08397	Porphobilinogen deaminase	HMBS	-1.391	-1.58558	1.55228	0.402613	1.55796	0.34333		0.0946256	0.146601
P08559-3;P08559;P08559-2;P08559-4	Pyruvate dehydrogenase E1 component subunit alpha, somatic form, mitochondrial	PDHA1	NaN	NaN	-0.0776532	-0.0982121	0.127116	0.208461		0.197398	0.0399279
P08574	Cytochrome c1, heme protein, mitochondrial	CYC1	-0.0127082	0.241718	0.0210576	0.208268	-0.0885487	-0.214125		0.136404	0.0259436
P08621-2;P08621;P08621-3	U1 small nuclear ribonucleoprotein 70 kDa	SNRNP70	0.0396999	0.0330882	-0.0842003	-0.0779696	0.0564312	0.0160305		0.0382692	-0.00282002
P08670	Vimentin	VIM	0.138159	0.0497701	-0.0536674	-0.0756416	0.042026	0.0602468		0.352716	0.0268155
P0CW22;P08708	40S ribosomal protein S17-like;40S ribosomal protein S17	RPS17L;RPS17	0.0692898	0.00360232	0.0151409	0.0194884	-0.0312541	-0.0560286		0.0670713	0.00337313
P08758	Annexin A5	ANXA5	0.0743684	-0.107539	-0.0710762	-0.174491	0.0581726	0.0555613		0.261759	-0.0275007
P08865	40S ribosomal protein SA	RPSA	-0.0724524	-0.0949418	0.0738791	0.0299829	0.035594	0.000952496		0.0585212	-0.00449762
P09012	U1 small nuclear ribonucleoprotein A	SNRPA	-0.0984437	0.111699	0.340843	-0.0720126	0.467753	0.125116		0.766172	0.145826
P09104;P09104-2	Gamma-enolase	ENO2	-0.00884192	0.475604	-0.237319	0.0806577	-0.0149266	-0.116498		0.109598	0.0297793
P09132	Signal recognition particle 19 kDa protein	SRP19	-0.0282633	-0.0244139	0.246755	0.17479	0.0343376	-0.0172092		0.621818	0.0643327
P09211	Glutathione S-transferase P	GSTP1	-0.219942	-0.0853589	0.174866	0.0469799	0.0496959	-0.111565		0.159877	-0.0242208
P09234	U1 small nuclear ribonucleoprotein C	SNRPC	0.125651	-0.0257644	0.0573466	-0.0111808	0.12926	0.100453		1.13209	0.0626277
P09429;B2RPK0	High mobility group protein B1;Putative high mobility group protein B1-like 1	HMGB1;HMGB1P1	-0.107788	0.0126402	0.0646609	0.0750534	-0.057277	-0.125916		0.265662	-0.0231043
P09496-2;P09496-4;P09496-3;P09496;P09496-5	Clathrin light chain A	CLTA	-0.0726648	-0.0472191	0.0535086	-0.014179	-0.0468402	0.0195067		0.403477	-0.0179813
P09497-2;P09497	Clathrin light chain B	CLTB	0.119423	0.0156403	-0.0579701	-0.0498004	0.124173	-0.00633395		0.306181	0.0241885
P09622;P09622-3;P09622-2	Dihydrolipoyl dehydrogenase, mitochondrial	DLD	0.125916	0.102994	-0.0831111	0.00115371	-0.0387171	-0.0122111		0.185672	0.016004
P09661	U2 small nuclear ribonucleoprotein A	SNRPA1	-0.141669	0.0506061	-0.103263	-0.00044731	-0.0229004	-0.0139266		0.620925	-0.0386
P09669	Cytochrome c oxidase subunit 6C	COX6C	0.218843	-0.140126	-0.0304067	-0.226915	0.0177529	0.111041		0.0431886	-0.00830184
P09874	Poly [ADP-ribose] polymerase 1	PARP1	0.170182	0.162597	-0.175301	0.0908535	0.0598859	-0.177727		0.12408	0.0217484
P09936	Ubiquitin carboxyl-terminal hydrolase isozyme L1	UCHL1	-0.0124318	-0.0985673	0.0309435	-0.0492927	-0.0126402	-0.00877379		0.655096	-0.0251271
P09960;P09960-4;P09960-2	Leukotriene A-4 hydrolase	LTA4H	-0.101196	-0.0173002	0.104899	-0.0384063	-0.112767	-0.00963388		0.391883	-0.0290673
P09972	Fructose-bisphosphate aldolase C	ALDOC	-0.159605	0.0159258	0.0209258	-0.00245465	-0.166972	-0.210015		0.955612	-0.0836993
Q71UI9;P0C0S5;Q71UI9-4;Q71UI9-3;Q71UI9-2	Histone H2A.V;Histone H2A.Z	H2AFV;H2AFZ	0.149129	0.0528332	-0.0831111	-0.0313268	0.0399035	0.0549468		0.403783	0.0303958
Q96KK5;Q6FI13;P0C0S8;Q99878;Q9BTM1;Q16777;Q9BTM1-2	Histone H2A type 1-H;Histone H2A type 2-A;Histone H2A type 1;Histone H2A type 1-J;Histone H2A.J;Histone H2A type 2-C	HIST1H2AH;HIST2H2AA3;HIST1H2AG;HIST1H2AJ;H2AFJ;HIST2H2AC	-0.0542875	-0.0594498	-0.0298416	-0.043081	0.0827286	0.0338058		0.194954	-0.0116876
P0C629	Olfactory receptor 10J4	OR10J4	0.0918014	0.179256	0.225784	1.36496	NaN	NaN		0.657796	0.465452
P0CJ78	Zinc finger protein 865	ZNF865	0.244765	0.165301	-0.105544	-0.021819	-0.0140695	-0.015212		0.325938	0.042237
P10070-4;P10070-3;P10070-2;P10070-1;P10070	Zinc finger protein GLI2	GLI2	NaN	NaN	-0.0164963	-0.0649477	-0.075738	0.114035		0.085982	-0.0107867
P10071	Transcriptional activator GLI3;Transcriptional repressor GLI3R	GLI3	-0.0155492	0.0399806	-0.0976109	0.012068	-0.0809305	0.0979342		0.0876449	-0.00735131
P10075	Zinc finger protein GLI4	GLI4	-0.0828814	-0.376564	-0.0901759	-0.38896	-0.0852886	0.173092		0.78981	-0.141796
P10155-2;P10155-3;P10155-5;P10155-4;P10155	60 kDa SS-A/Ro ribonucleoprotein	TROVE2	NaN	NaN	-0.161565	-0.0659893	-0.130008	-0.375512		1.14358	-0.183269
P10412	Histone H1.4	HIST1H1E	-0.0261463	0.0301242	0.0999428	0.0489337	-0.0301242	-0.0319598		0.281998	0.0151284
P10515	Dihydrolipoyllysine-residue acetyltransferase component of pyruvate dehydrogenase complex, mitochondrial	DLAT	0.11836	0.0054719	-0.0316775	0.0299829	0.0958204	-0.0476779		0.458194	0.0283799
P10599;P10599-2	Thioredoxin	TXN	-0.121	-0.0730745	0.0704514	0.0340749	0.0315921	0.00147232		0.116595	-0.00941399
P10606	Cytochrome c oxidase subunit 5B, mitochondrial	COX5B	-0.0556962	-0.0662763	0.123638	-0.188562	0.31856	0.172929		0.271768	0.0507654
P10620-2;P10620	Microsomal glutathione S-transferase 1	MGST1	-0.0063764	0.103531	0.0410609	0.10809	-0.146916	0.0482929		0.259238	0.0246137
P10768	S-formylglutathione hydrolase	ESD	-0.172766	0.156267	0.00187669	0.204391	-0.149519	-0.183836		0.126222	-0.0239311
P10809	60 kDa heat shock protein, mitochondrial	HSPD1	-0.0200332	-0.00429115	-0.00891703	-0.0160305	0.0233431	0.033348		0.0479213	0.00123653
P11021	78 kDa glucose-regulated protein	HSPA5	0.115433	0.0304067	-0.0339339	-0.0230499	0.158059	0.0522067		0.77446	0.0498536
P11142;P11142-2	Heat shock cognate 71 kDa protein	HSPA8	-0.0137566	-0.0131449	0.0132615	-0.0413281	0.0702848	0.0582777		0.279802	0.0122657
P11171-6;P11171-4;P11171-3;P11171-5;P11171-2;P11171	Protein 4.1	EPB41	-0.0154617	0.287591	NaN	NaN	0.0609992	-0.141825		0.198802	0.0478257
P11177-3;P11177-2;P11177	Pyruvate dehydrogenase E1 component subunit beta, mitochondrial	PDHB	-0.0178113	0.404903	-0.111833	-0.137537	0.00924837	0.0165412		0.126705	0.027252
P11234;P11233;P11234-3;P11234-2	Ras-related protein Ral-B;Ras-related protein Ral-A	RALB;RALA	0.196607	0.0897694	-0.0294175	-0.0634544	-0.0439044	0.0640425		0.37354	0.0356071
P11279	Lysosome-associated membrane glycoprotein 1	LAMP1	0.251568	-0.158655	-0.479955	-0.402226	0.102233	0.307662		0.178202	-0.0632288
P11310;P11310-2	Medium-chain specific acyl-CoA dehydrogenase, mitochondrial	ACADM	-0.223778	-0.105116	0.133068	-0.187099	0.341391	0.303347		0.163635	0.0436355
P11387	DNA topoisomerase 1	TOP1	-0.010832	0.0680517	-0.0209111	0.0731348	-0.0183493	-0.0268709		0.222754	0.0107039
P11388;P11388-2;P11388-3;P11388-4	DNA topoisomerase 2-alpha	TOP2A	0.294312	0.0184917	-0.785258	-0.429809	-0.409364	-0.256045		0.822113	-0.261279
P11413;P11413-2;P11413-3	Glucose-6-phosphate 1-dehydrogenase	G6PD	-0.221623	0.190552	0.0972703	0.152508	NaN	NaN		0.220497	0.0546767
P11441	Ubiquitin-like protein 4A	UBL4A	-0.166972	0.0380147	NaN	NaN	0.114613	0.0163077		0.00263385	0.000490799
P11586	C-1-tetrahydrofolate synthase, cytoplasmic;Methylenetetrahydrofolate dehydrogenase;Methenyltetrahydrofolate cyclohydrolase;Formyltetrahydrofolate synthetase;C-1-tetrahydrofolate synthase, cytoplasmic, N-terminally processed	MTHFD1	-0.100267	-0.0656571	0.188825	-0.0496959	0.0207209	0.0162201		0.0134459	0.00169093
P11766	Alcohol dehydrogenase class-3	ADH5	-0.0219215	0.105544	NaN	NaN	-0.10608	-0.0745054		0.194517	-0.0242408
P11908;P11908-2	Ribose-phosphate pyrophosphokinase 2	PRPS2	-0.0558612	-0.135824	0.0870129	0.0404014	-0.0554733	-0.199876		0.560204	-0.0532701
P11940;P11940-2	Polyadenylate-binding protein 1	PABPC1	-0.0788227	-0.0302656	0.163866	0.0993626	0.0401557	-0.015212		0.344146	0.0298473
P12004	Proliferating cell nuclear antigen	PCNA	-0.218716	-0.244822	0.018162	-0.123167	-0.0289935	-0.040682		1.22186	-0.10637
P12074	Cytochrome c oxidase subunit 6A1, mitochondrial	COX6A1	-0.145398	-0.150593	0.220547	-0.128503	0.170475	0.156772		0.102519	0.0205499
P12081-3;P12081-2;P12081-4;P12081	Histidine--tRNA ligase, cytoplasmic	HARS	0.0328061	0.0227584	-0.0265876	-0.101165	-0.0454429	0.13424		0.0285796	0.00276814
P12268	Inosine-5-monophosphate dehydrogenase 2	IMPDH2	-0.202954	-0.0247367	0.162541	-0.0579322	0.00630393	-0.0461418		0.224341	-0.0271533
P12270	Nucleoprotein TPR	TPR	0.0850168	-0.0364667	-0.0473989	-0.115691	-0.0100636	0.0759761		0.0931828	-0.00810458
P12532;P12532-2	Creatine kinase U-type, mitochondrial	CKMT1A	0.146004	0.0233263	0.011588	-0.115785	0.106017	0.124299		0.566973	0.0492413
P12814-2;P12814;P12814-3;P12814-4	Alpha-actinin-1	ACTN1	0.16877	0.339251	-0.0112093	0.10809	-0.385707	-0.154065		0.0356202	0.010855
P12956;P12956-2	X-ray repair cross-complementing protein 6	XRCC6	0.0821575	0.0268709	-0.0176369	-0.0575868	0.0562812	0.0436459		0.473102	0.0222886
P13010	X-ray repair cross-complementing protein 5	XRCC5	0.0521377	-0.0135963	-0.0364681	-0.0462356	0.0157534	-0.0050406		0.142927	-0.00557493
P13073	Cytochrome c oxidase subunit 4 isoform 1, mitochondrial	COX4I1	0.0100636	-0.129939	-0.156267	-0.147362	-0.0147838	0.0989227		0.620279	-0.056561
P13489	Ribonuclease inhibitor	RNH1	-0.0231379	-0.0736665	0.0677271	-0.038673	0.00595617	0.09968		0.0840736	0.00631431
P13639	Elongation factor 2	EEF2	-0.052072	-0.0207648	0.0178844	0.0515809	-0.0640551	-0.0839282		0.542108	-0.0252258
P13667	Protein disulfide-isomerase A4	PDIA4	0.0536674	-0.0910181	-0.0316775	-0.194377	0.0804998	0.16301		0.0212918	-0.00331604
P13674-3;P13674-2;P13674	Prolyl 4-hydroxylase subunit alpha-1	P4HA1	0.0257376	-0.0303687	-0.134615	-0.368439	0.0957587	0.180168		0.189533	-0.0386265
P13693	Translationally-controlled tumor protein	TPT1	0.0415233	0.0304067	0.0466081	0.0443242	-0.0429245	-0.00633395		0.593074	0.018934
P13797-3;P13797-2;P13797	Plastin-3	PLS3	-0.272524	-0.154072	0.122978	-0.000375143	-0.0381553	-0.0756011		0.581045	-0.0696249
P13804;P13804-2	Electron transfer flavoprotein subunit alpha, mitochondrial	ETFA	0.0719	0.219834	-0.0775164	0.057277	-0.0454429	-0.00647761		0.357632	0.0365958
P13807-2;P13807	Glycogen [starch] synthase, muscle	GYS1	0.131063	0.417056	NaN	NaN	-0.24817	-0.265077		0.0173024	0.00871781
P13861-2;P13861	cAMP-dependent protein kinase type II-alpha regulatory subunit	PRKAR2A	-0.115347	-0.61083	NaN	NaN	0.17994	0.0401853		0.287308	-0.126513
P14174	Macrophage migration inhibitory factor	MIF	-0.0176215	-0.0391177	0.0320789	-0.0442408	-0.033793	-0.0691523		1.02194	-0.0286411
P14314-2;P14314	Glucosidase 2 subunit beta	PRKCSH	-0.0103669	0.0453032	-0.0220482	-0.0445831	0.000404044	0.00807279		0.114926	-0.00386968
P14324-2;P14324	Farnesyl pyrophosphate synthase	FDPS	-0.136236	0.253384	0.124173	-0.0507266	0.0831412	-0.0798389		0.212605	0.0323161
P14618;P14618-2;P14618-3	Pyruvate kinase PKM	PKM	0.0102069	-0.00375591	-0.0150693	-0.0326985	-0.0453032	-0.016211		1.05596	-0.0171385
P14625	Endoplasmin	HSP90B1	0.059909	-0.038836	-0.0467006	-0.132072	0.032979	0.131361		0.00973855	0.00110668
P14678-2;P63162;P14678;P63162-2;P14678-3	Small nuclear ribonucleoprotein-associated proteins B and B;Small nuclear ribonucleoprotein-associated protein N	SNRPB;SNRPN	0.15043	0.0893625	-0.0980152	0.00331442	-0.0294175	0.00290272		0.217444	0.0197628
P14735;P14735-2	Insulin-degrading enzyme	IDE	-0.185392	-0.134224	-0.152118	-0.0969155	0.0148348	0.0355496		1.16639	-0.0863776
P14854	Cytochrome c oxidase subunit 6B1	COX6B1	0.0409626	-0.193057	-0.0999011	-0.203668	0.164335	0.269703		0.0151864	-0.00360429
P14866;P14866-2	Heterogeneous nuclear ribonucleoprotein L	HNRNPL	0.0272955	0.00475299	-0.0592169	-0.0571815	0.083447	0.040764		0.105399	0.00664351
P14868;P14868-2	Aspartate--tRNA ligase, cytoplasmic	DARS	-0.0390287	-0.0423974	-0.199751	0.017922	-0.0116388	0.0331857		0.535291	-0.0402847
P14927;P14927-2	Cytochrome b-c1 complex subunit 7	UQCRB	0.203514	0.086512	-0.0892269	-0.0733933	-0.00446549	-0.0123541		0.156008	0.0184311
P15170;P15170-2;P15170-3;Q8IYD1	Eukaryotic peptide chain release factor GTP-binding subunit ERF3A;Eukaryotic peptide chain release factor GTP-binding subunit ERF3B	GSPT1;GSPT2	0.0180643	0.134221	0.089559	0.0257376	0.0270427	-0.0746424		0.58148	0.0366637
P15311	Ezrin	EZR	0.0483758	-0.00814535	-0.0473989	-0.0715122	-0.0413831	0.00400182		0.493725	-0.0193436
P15586-2;P15586	N-acetylglucosamine-6-sulfatase	GNS	-0.137838	-0.322722	0.0212772	-0.336519	0.354446	0.411925		0.00390882	-0.00157185
P15622-2;P15622-3;P15622	Zinc finger protein 250	ZNF250	0.15069	0.133169	-0.169027	0.0409626	0.229788	0.311256		0.826232	0.11614
P15880	40S ribosomal protein S2	RPS2	0.0754641	0.0124972	-0.014641	-0.0732567	0.0313268	-0.0190613		0.0341031	0.00205487
P15927;P15927-2;P15927-3	Replication protein A 32 kDa subunit	RPA2	-0.0501737	-0.0232111	-0.0110662	-0.257011	0.338378	0.180626		0.131554	0.0295904
P16152;P16152-2	Carbonyl reductase [NADPH] 1	CBR1	0.0583859	0.133564	-0.0478175	0.0519985	-0.111565	-0.168899		0.109841	-0.0140556
P16157-9;P16157-6;P16157-7;P16157-4;P16157-13;P16157-15;P16157-8;P16157-5;P16157-16;P16157-3;P16157;P16157-21;P16157-12;P16157-14;P16157-11;P16157-10;P16157-2	Ankyrin-1	ANK1	-0.146819	0.0211954	0.180234	0.177981	-0.0265876	-0.0448837		0.197565	0.0268534
P16402	Histone H1.3	HIST1H1D	-0.190717	-0.381611	0.197368	-0.252707	NaN	NaN		0.527256	-0.156917
P16403;Q02539	Histone H1.2;Histone H1.1	HIST1H1C;HIST1H1A	-0.450341	-0.492789	0.240162	-0.170572	0.524894	0.000360693		0.13383	-0.0580474
P16949;P16949-2	Stathmin	STMN1	0.0371714	-0.0233577	-0.121281	-0.0960516	-0.0781998	-0.0533895		1.21566	-0.0558513
P17010-2;P17010;P17010-3;P08048-2;P08048-3;P08048	Zinc finger X-chromosomal protein;Zinc finger Y-chromosomal protein	ZFX;ZFY	-0.0327576	0.188274	0.11249	0.232415	-0.172872	-0.0988237		0.226762	0.0381212
P17017	Zinc finger protein 14	ZNF14	-0.0926017	0.2806	0.149409	0.275484	NaN	NaN		0.750112	0.153223
P17066	Heat shock 70 kDa protein 6	HSPA6	-0.0570464	-0.0286459	-0.00432164	0.139862	0.000216456	-0.174662		0.195352	-0.0207662
P17096;P17096-3	High mobility group protein HMG-I/HMG-Y	HMGA1	-0.0781219	-0.152965	0.397239	-0.168917	0.533013	-0.013498		0.287517	0.0861249
P17174;P17174-2	Aspartate aminotransferase, cytoplasmic	GOT1	0.137766	-0.182852	0.00699962	-0.0122862	-0.0117819	-0.235359		0.382091	-0.0495856
P17812;P17812-2	CTP synthase 1	CTPS1	-0.0570764	-0.0384656	NaN	NaN	-0.0408223	-0.163885		1.06112	-0.0750624
P17844-2;P17844	Probable ATP-dependent RNA helicase DDX5	DDX5	0.0405417	-0.0933249	0.149281	-0.00678214	0.244189	0.0950959		0.697383	0.0715001
P17980	26S protease regulatory subunit 6A	PSMC3	0.095722	-0.0230205	-0.0473989	-0.011617	0.0413726	0.00833397		0.196744	0.0105654
P17987	T-complex protein 1 subunit alpha	TCP1	-0.0828356	-0.123701	0.00355341	-0.0325215	-0.0270125	0.011239		0.974664	-0.0418797
P18124	60S ribosomal protein L7	RPL7	-0.0516682	-0.0708605	0.100438	-0.0316512	0.0455059	-0.00877379		0.0368727	-0.00283502
P18206-2;P18206	Vinculin	VCL	-0.0871815	0.121546	0.0238124	0.0724488	-0.192825	-0.167743		0.298387	-0.0383238
P18583-2;P18583-10;P18583-3;P18583-4;P18583-7;P18583;P18583-5;P18583-9;P18583-6	Protein SON	SON	0.0522768	-0.052865	-0.54745	-0.223542	-0.1129	0.0449997		0.726376	-0.139913
P18615;P18615-3;P18615-4	Negative elongation factor E	NELFE	-0.0883468	-0.114473	0.121298	0.185613	0.169063	0.28193		0.669592	0.0925142
P18621;P18621-3;P18621-2	60S ribosomal protein L17	RPL17	-0.0835998	-0.0338944	0.0167309	-0.0272926	0.103596	0.00987292		0.0321879	-0.00243111
P18669;Q8N0Y7	Phosphoglycerate mutase 1;Probable phosphoglycerate mutase 4	PGAM1;PGAM4	-0.0830648	-0.0955429	0.115176	-0.0292641	0.0541526	0.00826141		0.0530586	-0.00504703
P18754;P18754-2	Regulator of chromosome condensation	RCC1	-0.0483973	0.182947	0.0109191	0.00762616	0.0573916	-0.00417777		0.465933	0.0343847
P18859;P18859-2	ATP synthase-coupling factor 6, mitochondrial	ATP5J	0.0492126	-0.0164391	-0.000865329	0.00619029	0.0175193	0.0473385		0.760371	0.0171594
P19338	Nucleolin	NCL	-0.00660824	0.0568609	0.0260141	0.0589399	-0.0308304	-0.0608775		0.137084	0.00724979
P19367-4;P19367-2;P19367;P19367-3	Hexokinase-1	HK1	0.199248	0.145351	-0.189919	0.254715	NaN	NaN		0.418861	0.102349
P19404	NADH dehydrogenase [ubiquinone] flavoprotein 2, mitochondrial	NDUFV2	0.0100636	-0.111103	-0.0966667	-0.10431	0.261587	0.173514		0.125975	0.0221809
P19544-2;P19544-3;P19544-4;P19544;P19544-8;P19544-7;P19544-9;P19544-6	Wilms tumor protein	WT1	NaN	NaN	0.376901	0.347666	0.151891	0.0313415		1.15509	0.22695
P20020-5;P20020-2;P20020-6;P20020-3;P20020-4;P20020;P23634-5;P23634-4;P23634-3;P23634-2;P23634-7;P23634-6;P23634-8;P23634	Plasma membrane calcium-transporting ATPase 1;Plasma membrane calcium-transporting ATPase 4	ATP2B1;ATP2B4	0.0533895	0.0648829	-0.0776532	0.0869197	0.0638162	-0.409472		0.178874	-0.0363529
P20265;P20265-3;P20265-2	POU domain, class 3, transcription factor 2	POU3F2	-0.225936	-0.0831565	0.0523263	0.0316775	-0.0234682	-0.0758749		0.611624	-0.054072
P20339-2;P20339	Ras-related protein Rab-5A	RAB5A	0.0253123	0.00374607	-0.290307	-0.110994	0.00410306	0.116238		0.300905	-0.0419834
P20340-4;P20340-2;P20340;Q9NRW1-2;Q9NRW1	Ras-related protein Rab-6A;Ras-related protein Rab-6B	RAB6A;RAB6B	-0.0905111	0.064469	0.0614206	0.044464	0.0937558	0.0866146		0.747444	0.0433688
P20618	Proteasome subunit beta type-1	PSMB1	-0.0367922	0.0203421	0.17371	-0.0232991	-0.0123541	-0.0271541		0.18735	0.0157421
P20674	Cytochrome c oxidase subunit 5A, mitochondrial	COX5A	0.106348	0.00518438	-0.118094	-0.0791731	-0.0750534	0.0252064		0.270717	-0.0225969
P20700	Lamin-B1	LMNB1	0.0384361	0.0610158	-0.109962	-0.0992317	-0.0107799	0.027425		0.204592	-0.0155162
P20810-3;P20810-4;P20810-8;P20810-2;P20810;P20810-9;P20810-5;P20810-10;P20810-7;P20810-6	Calpastatin	CAST	0.0411028	-0.114113	0.0774367	-0.0097131	0.226071	0.146947		0.579656	0.0612885
P20962	Parathymosin	PTMS	0.0432046	0.0963968	-0.0996318	0.0970714	-0.0928839	-0.0993626		0.081936	-0.00920092
Q9UQ88-4;P21127-8;Q9UQ88-3;Q9UQ88-2;P21127-3;P21127-2;Q9UQ88;P21127;Q9UQ88-5;Q9UQ88-10;P21127-12;P21127-4;P21127-5;P21127-10;P21127-6;P21127-9	Cyclin-dependent kinase 11A;Cyclin-dependent kinase 11B	CDK11A;CDK11B	0.0632269	0.134747	-0.477574	-0.149217	0.139331	-0.367706		0.443362	-0.109532
P21281	V-type proton ATPase subunit B, brain isoform	ATP6V1B2	0.1129	0.0122111	-0.0586628	0.0359054	-0.0254541	-0.0610158		0.0334616	0.00264735
P21333-2;P21333	Filamin-A	FLNA	-0.257494	0.107152	0.344154	0.475189	0.0461909	-0.373954		0.16085	0.0568729
P21796	Voltage-dependent anion-selective channel protein 1	VDAC1	0.0903115	0.139731	-0.0514416	0.0374524	-0.0274371	-0.0911243		0.172702	0.0162487
P21964-2;P21964	Catechol O-methyltransferase	COMT	-0.122177	0.0270125	0.157045	0.149519	-0.0836559	-0.0564447		0.0872497	0.0118832
P22033	Methylmalonyl-CoA mutase, mitochondrial	MUT	0.0462816	-0.0624145	-0.0740944	0.119688	NaN	NaN		0.0537852	0.00736522
P22059	Oxysterol-binding protein 1	OSBP	-0.125416	0.0453032	0.185884	0.220578	-0.0478175	-0.109695		0.178842	0.0281396
P22061;P22061-2	Protein-L-isoaspartate(D-aspartate) O-methyltransferase	PCMT1	-0.0457143	-0.0237977	-0.0110662	0.0788831	0.090465	-0.0553346		0.0768109	0.00557255
P22087	rRNA 2-O-methyltransferase fibrillarin	FBL	-0.033348	0.0947765	0.0373251	0.147697	0.0595099	-0.0344974		0.737116	0.0452439
P22102;P22102-2	Trifunctional purine biosynthetic protein adenosine-3;Phosphoribosylamine--glycine ligase;Phosphoribosylformylglycinamidine cyclo-ligase;Phosphoribosylglycinamide formyltransferase	GART	0.0538064	-0.0141644	0.00171784	0.0258793	-0.0850168	-0.0487942		0.213244	-0.0110953
P22234;P22234-2	Multifunctional protein ADE2;Phosphoribosylaminoimidazole-succinocarboxamide synthase;Phosphoribosylaminoimidazole carboxylase	PAICS	-0.139442	-0.0373695	0.11377	0.0985544	-0.0535284	-0.13014		0.219277	-0.0246927
P22307-6;P22307-2;P22307-4;P22307-7;P22307-8;P22307	Non-specific lipid-transfer protein	SCP2	0.112366	0.0961269	-0.0919367	0.0479571	-0.0606008	-0.133169		0.039586	-0.00487598
P22314-2;P22314	Ubiquitin-like modifier-activating enzyme 1	UBA1	0.000865329	-0.0237537	-0.0411028	-0.00935006	0.0128829	0.0159868		0.348709	-0.00741194
P22392;P22392-2;O60361;P15531;P15531-2	Nucleoside diphosphate kinase B;Putative nucleoside diphosphate kinase;Nucleoside diphosphate kinase A	NME2;NME2P1;NME1	-0.114098	0.0060466	0.032492	0.0736831	-0.0897694	-0.0766959		0.391069	-0.0280569
P22626	Heterogeneous nuclear ribonucleoproteins A2/B1	HNRNPA2B1	0.0122111	-0.0196676	-0.0343565	-0.122963	0.0648571	0.0579172		0.0889736	-0.00700024
P22681	E3 ubiquitin-protein ligase CBL	CBL	-0.221876	-0.122617	0.0939714	0.0899048	-0.0805212	-0.153935		0.56566	-0.0658454
P22695	Cytochrome b-c1 complex subunit 2, mitochondrial	UQCRC2	0.232906	-0.0274985	-0.118493	0.00863036	0.0771628	0.233617		0.525522	0.0677209
P23193;P23193-2	Transcription elongation factor A protein 1	TCEA1	-0.154169	0.0398403	-0.0897694	-0.179711	-0.000288558	-0.0127832		0.891487	-0.0661467
P23246;P23246-2	Splicing factor, proline- and glutamine-rich	SFPQ	0.0194884	-0.0312531	0.0239737	-0.0388064	0.0501737	0.0677423		0.373205	0.0152198
P23284	Peptidyl-prolyl cis-trans isomerase B	PPIB	-0.0294113	-0.0488748	-0.00187425	-0.119902	0.00804374	0.195831		0.00487351	0.000635314
P23378	Glycine dehydrogenase [decarboxylating], mitochondrial	GLDC	-0.176691	-0.445912	0.196707	0.240375	-0.0888201	-0.291721		0.364415	-0.0943437
P23381-2;P23381	Tryptophan--tRNA ligase, cytoplasmic;T1-TrpRS;T2-TrpRS	WARS	0.0396999	0.102188	0.0307518	0.0880058	-0.042084	0.030855		0.987232	0.0415694
P23434	Glycine cleavage system H protein, mitochondrial	GCSH	0.230818	0.088413	-0.151469	-0.21501	0.0998809	0.194526		0.217824	0.041193
P23526;P23526-2	Adenosylhomocysteinase	AHCY	-0.234788	-0.077315	0.143819	0.0392789	-0.0416635	-0.0496307		0.294617	-0.0367165
P23528	Cofilin-1	CFL1	-0.0354461	-0.00891452	0.0463399	0.0323829	-0.0490731	-0.0119249		0.106532	-0.00443929
P23588;P23588-2	Eukaryotic translation initiation factor 4B	EIF4B	-0.0118061	-0.0521468	0.914929	0.315914	0.039948	0.0509208		0.652384	0.209626
P23919-2;P23919	Thymidylate kinase	DTYMK	-0.089559	-0.0560711	-0.00791302	-0.0787617	0.0306782	0.0370143		0.556544	-0.0274354
P24534	Elongation factor 1-beta	EEF1B2	0.0201999	-0.00913223	0.0305161	0.00187425	0.0785027	0.0641179		1.10516	0.0310131
P24666;P24666-4	Low molecular weight phosphotyrosine protein phosphatase	ACP1	-0.0828661	-0.0384952	0.0154471	-0.00101024	0.0421597	-0.0206267		0.335526	-0.0142319
P24752	Acetyl-CoA acetyltransferase, mitochondrial	ACAT1	0.021764	0.0521377	-0.10017	-0.137505	-0.0396999	0.213571		0.0109263	0.00168289
P25098	Beta-adrenergic receptor kinase 1	ADRBK1	NaN	NaN	0.0282339	-0.339674	-0.28948	-0.221073		1.06382	-0.205498
P25205;P25205-2	DNA replication licensing factor MCM3	MCM3	-0.101722	-0.0201209	0.0757784	0.017922	0.113005	0.142943		0.451644	0.0379675
P25398	40S ribosomal protein S12	RPS12	0.0607391	0.0617071	0.0568963	0.0490731	-0.0207689	-0.0404014		0.705063	0.0278742
P25490	Transcriptional repressor protein YY1	YY1	-0.133385	0.0268709	0.141541	0.128161	-0.0210533	-0.1125		0.0355701	0.0049393
P25685-2;P25685	DnaJ homolog subfamily B member 1	DNAJB1	0.13711	0.153027	-0.0437644	0.0499095	-0.067914	-0.116897		0.153937	0.0185785
P25705;P25705-2;P25705-3	ATP synthase subunit alpha, mitochondrial	ATP5A1	0.0254541	0.0133551	0.00595617	-0.0434824	0.0262491	0.0337319		0.38246	0.0102107
P25786;P25786-2	Proteasome subunit alpha type-1	PSMA1	-0.123387	-0.0545721	0.155952	0.0190613	0.0734085	-0.000288558		0.107614	0.0116957
P25788-2;P25788	Proteasome subunit alpha type-3	PSMA3	-0.0462654	0.499884	0.188069	0.797843	NaN	NaN		0.837724	0.359883
P26038	Moesin	MSN	-0.0748968	-0.0134362	0.0793256	0.0426443	-0.00834347	-0.0655723		0.0996336	-0.00671314
P26196	Probable ATP-dependent RNA helicase DDX6	DDX6	NaN	NaN	0.188759	0.614097	-0.194717	-0.232538		0.175619	0.0939002
P26358;P26358-2;P26358-3	DNA (cytosine-5)-methyltransferase 1	DNMT1	0.297015	0.0370308	-0.490467	-0.285513	-0.393746	-0.182057		0.668669	-0.169623
P26368-2;P26368	Splicing factor U2AF 65 kDa subunit	U2AF2	0.0159258	-0.0154034	0.164852	-0.439676	NaN	NaN		0.198004	-0.0685755
P26373;P26373-2	60S ribosomal protein L13	RPL13	-0.0604575	-0.0907415	0.129024	0.0471196	0.0808506	0.0545721		0.323169	0.0267279
P26583	High mobility group protein B2	HMGB2	-0.0311646	-0.0435716	0.00327862	0.00920381	-0.0204844	-0.067914		1.0571	-0.0251087
P26599;P26599-2;P26599-3	Polypyrimidine tract-binding protein 1	PTBP1	0.0918014	-0.00450825	-0.0874628	-0.105939	0.142019	0.0750792		0.172192	0.0184983
P26639;P26639-2	Threonine--tRNA ligase, cytoplasmic	TARS	0.00992034	0.187261	0.0944334	0.0999011	-0.122739	-0.0878702		0.249031	0.0301511
P26640	Valine--tRNA ligase	VARS	-0.52421	-0.0234311	0.530948	0.0708015	-0.133695	-0.440208		0.220183	-0.0866324
P26641;P26641-2	Elongation factor 1-gamma	EEF1G	-0.0109482	-0.03292	0.0860938	0.0184917	0.0740006	0.0442259		0.74244	0.029824
P27144	GTP:AMP phosphotransferase AK4, mitochondrial	AK4	0.23217	0.127501	-0.130404	0.0377336	0.335462	0.113021		0.892237	0.119247
P27348	14-3-3 protein theta	YWHAQ	0.0149266	-0.00542031	-0.0423642	-0.119213	-0.0549179	0.0450741		0.512076	-0.0269857
P27540-2;P27540-3;P27540-4;P27540	Aryl hydrocarbon receptor nuclear translocator	ARNT	NaN	NaN	-0.333309	1.09295	1.02641	0.145175		0.587172	0.482807
P27635	60S ribosomal protein L10	RPL10	-0.00473979	0.0238941	0.110744	-0.0515936	0.0524909	0.0641028		0.659128	0.0324832
P27695	DNA-(apurinic or apyrimidinic site) lyase;DNA-(apurinic or apyrimidinic site) lyase, mitochondrial	APEX1	-0.0924479	-0.170118	0.0219215	-0.0243258	0.0911256	-0.0542234		0.453811	-0.0380113
P27708	CAD protein;Glutamine-dependent carbamoyl-phosphate synthase;Aspartate carbamoyltransferase;Dihydroorotase	CAD	-0.264356	-0.0200624	0.225835	0.109829	0.0315627	-0.122871		0.0323411	-0.00667735
P27797	Calreticulin	CALR	-0.0855426	-0.0392066	0.0173294	-0.0505174	0.108208	0.147666		0.163407	0.0163227
P27816;P27816-6;P27816-2;P27816-5	Microtubule-associated protein 4	MAP4	-0.0461314	-0.0246633	0.0181327	0.0298416	-0.014641	-0.0646069		0.517731	-0.0170114
P27824;P27824-2;P27824-3	Calnexin	CANX	-0.230567	-0.203967	0.183605	-0.14551	0.108285	0.229704		0.0397309	-0.00974158
P28066;P28066-2	Proteasome subunit alpha type-5	PSMA5	0.167101	0.0807941	-0.137635	0.298072	0.0337172	0.13768		0.781181	0.0966215
P28072	Proteasome subunit beta type-6	PSMB6	-0.0151555	-0.00272928	-0.129217	-0.176234	0.0481885	0.150849		0.163109	-0.0207164
P28288;P28288-2	ATP-binding cassette sub-family D member 3	ABCD3	0.00920381	0.0392789	0.012068	-0.0926478	0.0979032	0.187592		0.491501	0.042233
P31260-2;P31269;P28358;Q9NYD6;P31260	Homeobox protein Hox-A10;Homeobox protein Hox-A9;Homeobox protein Hox-D10;Homeobox protein Hox-C10	HOXA10;HOXA9;HOXD10;HOXC10	-0.423178	0.0553346	0.170086	0.479851	-0.298541	-0.492622		0.214773	-0.084845
P28838-2;P28838	Cytosol aminopeptidase	LAP3	-0.0418626	-0.0887149	0.089866	0.0415233	-0.0238941	0.0778022		0.115058	0.00911999
P29218;P29218-3	Inositol monophosphatase 1	IMPA1	-0.0865227	-0.0420409	0.219572	-0.0177529	0.101954	-0.1644		0.0106741	0.00180164
P29373	Cellular retinoic acid-binding protein 2	CRABP2	0.496207	0.260628	-0.295605	0.0574155	NaN	NaN		0.304684	0.129661
P29374;P29374-3;P29374-2	AT-rich interactive domain-containing protein 4A	ARID4A	0.418892	-0.231922	-0.659194	-0.511156	-0.0332292	0.549029		0.147618	-0.0779301
P29401;P29401-2	Transketolase	TKT	0.00273846	-0.0358011	-0.0163537	-0.0377545	0.0327576	0.069013		0.0494102	0.00243329
P29590-4;P29590-12;P29590-2;P29590-5;P29590-9;P29590-13;P29590-3;P29590-8;P29590-11;P29590;P29590-14;P29590-10	Protein PML	PML	-0.0571215	-0.698928	-0.5007	-0.79016	0.448922	0.771372		0.207142	-0.137769
P29692;P29692-2;P29692-4	Elongation factor 1-delta	EEF1D	0.0280033	0.0214797	0.0135818	0.0479571	0.0253826	-0.0282862		0.84537	0.0180197
P29966	Myristoylated alanine-rich C-kinase substrate	MARCKS	-0.141239	-0.0453421	NaN	NaN	0.0659591	-0.16723		0.573402	-0.0719629
P30040	Endoplasmic reticulum resident protein 29	ERP29	0.157561	-0.0292936	-0.169155	-0.228892	0.145158	0.254255		0.0987256	0.0216056
P30041	Peroxiredoxin-6	PRDX6	-0.115207	0.013641	0.217105	0.163241	-0.0576928	-0.203139		0.015137	0.00299149
P30042;P30042-2	ES1 protein homolog, mitochondrial	C21orf33	0.118094	0.139208	0.0276309	0.312549	NaN	NaN		1.06043	0.14937
P30044-2;P30044;P30044-3	Peroxiredoxin-5, mitochondrial	PRDX5	0.267835	0.127633	-0.135272	-0.0982121	0.110449	0.0830648		0.419499	0.0592496
P30046;P30046-2;A6NHG4	D-dopachrome decarboxylase;D-dopachrome decarboxylase-like protein	DDT;DDTL	-0.252982	-0.359786	0.103069	-0.140873	0.164076	0.0558312		0.353511	-0.0717775
P30048-2;P30048	Thioredoxin-dependent peroxide reductase, mitochondrial	PRDX3	0.0754641	-0.105504	0.052117	-0.104853	0.134651	0.0828661		0.211526	0.022457
P30049	ATP synthase subunit delta, mitochondrial	ATP5D	0.0652966	0.0308304	NaN	NaN	-0.0274371	-0.032242		0.139662	0.00911198
P30050;P30050-2	60S ribosomal protein L12	RPL12	-0.0832023	-0.0158555	0.0594799	0.0409626	-0.00748262	-0.0112093		0.0490364	-0.00288455
P30085	UMP-CMP kinase	CMPK1	-0.00763764	0.0346383	-0.0852886	-0.0101344	-0.0586628	-0.00891703		0.603409	-0.022667
P30086	Phosphatidylethanolamine-binding protein 1;Hippocampal cholinergic neurostimulating peptide	PEBP1	-0.0379619	-0.0377693	-0.0524158	-0.0285723	-0.00201835	0.0114425		1.25062	-0.0245492
P30101	Protein disulfide-isomerase A3	PDIA3	-0.023739	-0.0173148	-0.0503276	-0.0526106	-0.0285691	0.0727407		0.380001	-0.0166367
P30153	Serine/threonine-protein phosphatase 2A 65 kDa regulatory subunit A alpha isoform	PPP2R1A	-0.131471	-0.331899	0.251711	-0.011617	0.185835	0.0936789		0.03642	0.00937286
P30405	Peptidyl-prolyl cis-trans isomerase F, mitochondrial	PPIF	0.0970714	0.137635	-0.0422241	-0.00478328	-0.0892269	0.0492927		0.289025	0.0246274
P30419-2;P30419	Glycylpeptide N-tetradecanoyltransferase 1	NMT1	0.0237521	-0.213052	NaN	NaN	0.14186	-0.037312		0.100613	-0.0211881
P30533	Alpha-2-macroglobulin receptor-associated protein	LRPAP1	0.0911243	-0.143102	-0.133958	-0.284792	0.223104	0.103751		0.112182	-0.0239786
P30626-3;P30626-2;P30626	Sorcin	SRI	-0.0139168	-0.499667	NaN	NaN	0.16775	0.0908951		0.15518	-0.0637347
P31150	Rab GDP dissociation inhibitor alpha	GDI1	0.1141	-0.0471595	-0.0848807	-0.010207	-0.0159258	0.0479796		0.00748548	0.000651174
P31153;P31153-2	S-adenosylmethionine synthase isoform type-2	MAT2A	0.0319598	-0.514676	0.0331266	-0.07224	0.0962058	0.002209		0.322597	-0.0705692
P31689;P31689-2	DnaJ homolog subfamily A member 1	DNAJA1	-0.148017	-0.127715	0.0248834	-0.194311	0.220413	0.302084		0.0530304	0.0128894
P31930	Cytochrome b-c1 complex subunit 1, mitochondrial	UQCRC1	0.13606	0.0590784	-0.154583	-0.167782	-0.0999011	0.00800024		0.300291	-0.0365214
P31939;P31939-2	Bifunctional purine biosynthesis protein PURH;Phosphoribosylaminoimidazolecarboxamide formyltransferase;IMP cyclohydrolase	ATIC	-0.128109	-0.0379767	0.0425311	0.139076	-0.0732718	-0.114634		0.2815	-0.0287306
P31942-3;P31942-2;P31942;P31942-4	Heterogeneous nuclear ribonucleoprotein H3	HNRNPH3	0.188781	0.100709	-0.090718	-0.0461909	0.25896	0.114519		0.767735	0.0876766
P31943	Heterogeneous nuclear ribonucleoprotein H;Heterogeneous nuclear ribonucleoprotein H, N-terminally processed	HNRNPH1	0.0318186	0.0728604	-0.00245056	-0.00215121	0.0565512	0.0104686		1.0801	0.0278495
P31946	14-3-3 protein beta/alpha;14-3-3 protein beta/alpha, N-terminally processed	YWHAB	-0.0184834	0.0388575	-0.0214797	0.0659858	-0.0659858	-0.0220482		0.0700766	-0.00385897
P31946-2	14-3-3 protein beta/alpha;14-3-3 protein beta/alpha, N-terminally processed	YWHAB	-0.0185857	0.101784	-0.026021	-0.0356975	-0.0267293	-0.152508		0.336756	-0.0262928
P31947-2;P31947	14-3-3 protein sigma	SFN	-0.0244872	-0.0128102	0.169079	-0.0037848	-0.110229	0.0199162		0.0590912	0.00628066
P31948;P31948-2;P31948-3	Stress-induced-phosphoprotein 1	STIP1	-0.0610443	-0.00855159	0.093448	0.0201999	0.0668655	-0.0294175		0.225685	0.0135833
P31949	Protein S100-A11	S100A11	0.303927	0.180148	-0.059909	0.227495	-0.0439044	-0.179129		0.394704	0.0714379
P32119	Peroxiredoxin-2	PRDX2	0.0923428	0.0265876	-0.0799754	-0.127195	-0.0867838	0.10524		0.104394	-0.0116306
P32969	60S ribosomal protein L9	RPL9	0.0054719	0.00115371	-0.184978	-0.0831565	-0.00791302	0.117302		0.24719	-0.0253534
P33176	Kinesin-1 heavy chain	KIF5B	-0.00166007	0.033793	-0.0779266	-0.0638313	-0.0901759	-0.0360461		0.998232	-0.0393078
P33240-2;P33240	Cleavage stimulation factor subunit 2	CSTF2	0.0460021	-0.173661	0.0495316	-0.153719	0.186787	0.19479		0.144144	0.0249551
P33316-2;P33316	Deoxyuridine 5-triphosphate nucleotidohydrolase, mitochondrial	DUT	-0.275123	-0.211916	0.0771932	-0.110122	0.0133633	-0.105678		0.929915	-0.102047
P33991	DNA replication licensing factor MCM4	MCM4	-0.059961	-0.126061	-0.86758	-0.726735	-0.172103	-0.116897		1.19959	-0.34489
P33992	DNA replication licensing factor MCM5	MCM5	-0.190191	-0.422056	0.194064	0.0399806	0.117928	0.0341455		0.153417	-0.0376881
P34897-3;P34897-2;P34897	Serine hydroxymethyltransferase, mitochondrial	SHMT2	0.012068	0.0423642	-0.0298416	0.0961269	-0.0467006	-0.0903115		0.0340305	-0.00271575
P34932	Heat shock 70 kDa protein 4	HSPA4	-0.023783	-0.0459377	0.0772846	0.063641	0.00807279	-0.0425042		0.102103	0.0061289
P35221;P35221-2;P35221-3	Catenin alpha-1	CTNNA1	0.016211	-0.198659	-0.0257376	0.231924	NaN	NaN		0.021925	0.00593451
P35232	Prohibitin	PHB	-0.158751	-0.165742	0.162121	0.0970714	0.155132	-0.00690831		0.0811733	0.0138206
P35241;P35241-5;P35241-4;P35241-2	Radixin	RDX	-0.0808201	-0.0011691	0.043988	-0.000837024	-0.0203421	0.094495		0.0874166	0.00588577
P35251-2;P35251	Replication factor C subunit 1	RFC1	0.0164963	-0.0445086	NaN	NaN	0.0733478	0.0927555		0.461535	0.0345227
P35268	60S ribosomal protein L22	RPL22	-0.0153887	-0.0418923	-0.0130691	0.0312541	-0.116631	0.0222585		0.450358	-0.0222448
P35269	General transcription factor IIF subunit 1	GTF2F1	-0.110791	-0.601453	-0.000288558	-0.126581	-0.217355	-0.0579701		1.04952	-0.18574
P35520;P35520-2	Cystathionine beta-synthase	CBS	-0.194344	-0.133859	0.004653	-0.04792	-0.0404014	-0.0419438		1.27313	-0.075636
P35573;P35573-2;P35573-3	Glycogen debranching enzyme;4-alpha-glucanotransferase;Amylo-alpha-1,6-glucosidase	AGL	0.0989585	0.12499	0.049233	-0.0209405	-0.042084	-0.0419438		0.404855	0.0280355
P35579;P35579-2	Myosin-9	MYH9	0.0183493	-0.00082257	0.00244018	-0.03484	-0.0396999	0.00300396		0.391036	-0.00859484
P35580;P35580-5;P35580-2;P35580-3;P35580-4	Myosin-10	MYH10	-0.0245018	-0.0571965	0.0338502	-0.0460718	0.0305308	-0.0133551		0.348102	-0.0127907
P35611-2;P35611-6;P35611;P35611-3;P35611-4	Alpha-adducin	ADD1	0.127369	-0.137188	NaN	NaN	0.115097	0.157979		0.39135	0.0658144
P35613-2;P35613;P35613-3;P35613-4	Basigin	BSG	-0.0657024	-0.0139313	0.0223611	-0.0141061	-0.0526941	0.0426797		0.335439	-0.0135655
P35637-2;P35637	RNA-binding protein FUS	FUS	-0.113021	-0.0598558	0.0417884	-0.0786094	0.13016	0.0602619		0.0282759	-0.00321258
P35658-2;P35658-4;P35658;P35658-3;P35658-5	Nuclear pore complex protein Nup214	NUP214	-0.0338058	0.0569996	-0.0694272	-0.0202673	0.0393845	0.0711029		0.117436	0.00733113
P35659;P35659-2	Protein DEK	DEK	0.0553346	-0.0996645	-0.0651587	0.0203421	0.0705574	-0.063641		0.181489	-0.013705
P35998	26S protease regulatory subunit 7	PSMC2	0.0528332	-0.094572	-0.101516	-0.112022	0.0973012	0.0938328		0.0926433	-0.0106905
P36405	ADP-ribosylation factor-like protein 3	ARL3	0.296663	-0.00381376	-0.186881	0.0461418	0.102868	0.285741		0.548052	0.0901199
P36507;Q02750-2;Q02750	Dual specificity mitogen-activated protein kinase kinase 2;Dual specificity mitogen-activated protein kinase kinase 1	MAP2K2;MAP2K1	0.041243	0.0607391	0.0667447	0.0526941	-0.106214	-0.0790197		0.0674865	0.00603114
P36508-2;P36508	Zinc finger protein 76	ZNF76	-0.163672	-0.371124	0.0225662	-0.238868	-0.0494913	0.371721		0.278142	-0.0714779
P36542;P36542-2	ATP synthase subunit gamma, mitochondrial	ATP5C1	-0.171433	-0.0164244	-0.0353423	-0.136854	0.132752	0.0931248		0.174473	-0.022363
P36543;P36543-2;P36543-3	V-type proton ATPase subunit E 1	ATP6V1E1	-0.0784265	-0.0207209	-0.0321009	-0.0290874	-0.000576887	-0.00259443		1.18751	-0.0272512
P36578	60S ribosomal protein L4	RPL4	-0.077924	-0.0578271	0.0883161	0.0650208	0.00546373	0.00192009		0.0544331	0.0041616
P36957	Dihydrolipoyllysine-residue succinyltransferase component of 2-oxoglutarate dehydrogenase complex, mitochondrial	DLST	-0.0852671	-0.0955429	-0.0281448	-0.157512	0.240401	-0.0540844		0.207183	-0.030025
P37108	Signal recognition particle 14 kDa protein	SRP14	0.0560286	0.0220482	-0.100843	-0.0500393	-0.0750534	-0.0437644		0.609151	-0.0319372
P37275-3;P37275-4;P37275-5;P37275;P37275-2	Zinc finger E-box-binding homeobox 1	ZEB1	0.510253	-0.279126	NaN	NaN	-0.138683	0.231583		0.166379	0.0810065
P37802;P37802-2	Transgelin-2	TAGLN2	0.164915	0.198368	-0.127897	0.0490731	-0.0951818	-0.154842		0.0311974	0.00573916
P37837	Transaldolase	TALDO1	0.130008	0.218099	-0.095587	-0.0467571	-0.0892269	0.0433931		0.200253	0.026655
P38117;P38117-2	Electron transfer flavoprotein subunit beta	ETFB	0.0501883	0.00762616	-0.00187425	0.0116388	0.0792799	0.0932787		1.23012	0.0400229
P38606;P38606-2	V-type proton ATPase catalytic subunit A	ATP6V1A	-0.101041	-0.0957587	0.0794171	0.0455827	0.0815374	-0.178492		0.250441	-0.0281257
P38646	Stress-70 protein, mitochondrial	HSPA9	-0.0175777	0.0747794	-0.00115371	0.0408223	-0.0739573	-0.0571383		0.0886631	-0.00570422
P38919	Eukaryotic initiation factor 4A-III;Eukaryotic initiation factor 4A-III, N-terminally processed	EIF4A3	0.0391384	0.103128	-0.0227584	-0.0812932	NaN	NaN		0.0833327	0.00955378
P39019	40S ribosomal protein S19	RPS19	-0.038273	-0.00320631	0.0508013	0.0356239	0.00974219	-0.0606008		0.0190709	-0.000985457
P39023	60S ribosomal protein L3	RPL3	-0.00544923	-0.0652797	0.0841044	0.0097772	0.0881627	0.0333185		0.448748	0.0241056
P39656-2;P39656-3;P39656	Dolichyl-diphosphooligosaccharide--protein glycosyltransferase 48 kDa subunit	DDOST	0.015212	-0.00317744	0.0767671	-0.198941	-0.00201835	-0.028852		0.249505	-0.0235016
P39687	Acidic leucine-rich nuclear phosphoprotein 32 family member A	ANP32A	-0.144297	-0.023607	0.0649477	0.0769695	0.0580073	-0.0919367		0.0958785	-0.00998608
P39748;P39748-2	Flap endonuclease 1	FEN1	-0.0384804	-0.00860964	-0.141694	-0.136062	0.0489792	0.115598		0.261218	-0.0267115
P39880-2;P39880;P39880-3;P39880-4;P39880-5;P39880-6	Homeobox protein cut-like 1	CUX1	-0.299915	-0.466078	NaN	NaN	-0.0326651	0.756306		0.0126624	-0.010588
P40222	Alpha-taxilin	TXLNA	-0.129339	-0.132167	0.0409718	0.0716254	-0.000288558	-0.0423642		0.394574	-0.031927
P40227;P40227-2	T-complex protein 1 subunit zeta	CCT6A	0.0540844	0.0174944	-0.0476779	0.0048968	-0.0831111	-0.00992034		0.212413	-0.0107056
P40429;Q6NVV1	60S ribosomal protein L13a;Putative 60S ribosomal protein L13a-like MGC87657	RPL13A	0.0335111	-0.0145724	-0.111432	-0.0840891	-0.0395595	0.00199233		0.773716	-0.0356916
P40616-2;P40616	ADP-ribosylation factor-like protein 1	ARL1	-0.0521768	-0.088224	0.0340569	0.0177795	-0.146395	-0.0758749		0.918359	-0.0518056
P40925-2;P40925;P40925-3	Malate dehydrogenase, cytoplasmic	MDH1	0.0588013	-0.0369403	-0.0699771	0.0113525	-0.0305479	-0.0433446		0.429487	-0.0184427
P40926;P40926-2	Malate dehydrogenase, mitochondrial	MDH2	0.122341	0.0812032	-0.0706641	0.00748262	0.0125336	0.00272928		0.40962	0.0259377
P41091;Q2VIR3;Q2VIR3-2	Eukaryotic translation initiation factor 2 subunit 3;Putative eukaryotic translation initiation factor 2 subunit 3-like protein	EIF2S3;EIF2S3L	-0.103581	-0.0103233	-0.0603242	0.0302654	0.109063	0.00395845		0.0601846	-0.00515692
P41227-2;P41227	N-alpha-acetyltransferase 10	NAA10	-0.0567463	-0.0105412	0.133021	-0.138743	-0.10017	-0.144699		0.570875	-0.0529799
Q6NXS1;P41236	Putative protein phosphatase inhibitor 2-like protein 3;Protein phosphatase inhibitor 2	PPP1R2P3;PPP1R2	-0.0629872	-0.0432445	0.0264696	-0.00202118	NaN	NaN		0.414672	-0.0204458
P41250	Glycine--tRNA ligase	GARS	-0.0666087	0.114234	0.166778	0.171591	0.0751856	-0.00748262		0.951648	0.0756162
P41252	Isoleucine--tRNA ligase, cytoplasmic	IARS	-0.192612	-0.0756873	0.0957433	0.0781998	0.000432859	-0.0457225		0.210346	-0.0232743
P42166	Lamina-associated polypeptide 2, isoform alpha;Thymopoietin;Thymopentin	TMPO	0.0499095	0.123666	NaN	NaN	-0.125916	-0.798839		0.358863	-0.187795
P42167;P42167-2	Lamina-associated polypeptide 2, isoforms beta/gamma;Thymopoietin;Thymopentin	TMPO	0.0384361	0.0454429	-0.0050406	-0.0438095	0.103813	0.0186441		0.594389	0.0262477
P42345	Serine/threonine-protein kinase mTOR	MTOR	NaN	NaN	-0.00748262	-0.509266	0.28729	-0.349139		0.322492	-0.144649
P42568-2;P42568	Protein AF-9	MLLT3	NaN	NaN	-0.23634	-0.0421746	-0.0172092	0.119761		0.228503	-0.0439905
P42677	40S ribosomal protein S27	RPS27	-0.225919	-0.105101	-0.0863761	0.00992034	0.0395921	-0.124063		1.04021	-0.0819912
P42694;P42694-2	Probable helicase with zinc finger domain	HELZ	-0.0815069	-0.0933864	0.00539131	-0.0220388	-0.0257376	0.00888545		0.971644	-0.0347321
P42695	Condensin-2 complex subunit D3	NCAPD3	NaN	NaN	0.0762347	-0.450143	0.404783	0.39572		0.199289	0.106648
P42704	Leucine-rich PPR motif-containing protein, mitochondrial	LRPPRC	-0.000331879	-0.0950959	NaN	NaN	0.0393697	0.0847774		0.063913	0.00717983
P42765	3-ketoacyl-CoA thiolase, mitochondrial	ACAA2	-0.00433462	0.0977456	NaN	NaN	-0.00963388	-0.0908535		0.0148652	-0.00176911
P42766	60S ribosomal protein L35	RPL35	-0.0253532	-0.0178552	0.0424122	-0.0474875	0.0305308	0.0536734		0.131792	0.00598676
P42771;P42771-4;P42771-2	Cyclin-dependent kinase inhibitor 2A, isoforms 1/2/3	CDKN2A	-0.117083	-0.242772	0.229298	-0.130176	-0.0143553	-0.0323829		0.330027	-0.0512452
P43034	Platelet-activating factor acetylhydrolase IB subunit alpha	PAFAH1B1	-0.0147911	0.024036	0.0389102	0.0497701	-0.0272955	-0.0606008		0.0326297	0.00167148
P43243	Matrin-3	MATR3	0.0133551	0.00590291	-0.0900404	-0.11857	0.0115007	0.0270133		0.433195	-0.0251398
P43487-2;P43487	Ran-specific GTPase-activating protein	RANBP1	-0.211248	-0.160508	0.18848	0.0882773	0.0428729	-0.108625		0.159236	-0.0267917
P45880-2;P45880;P45880-1	Voltage-dependent anion-selective channel protein 2	VDAC2	0.141694	0.194844	-0.0928839	0.0469799	0.0104395	-0.0805212		0.325157	0.0367587
P45973	Chromobox protein homolog 5	CBX5	0.00949053	-0.0403782	-0.215616	-0.166859	-0.0220482	0.00407417		0.90537	-0.0718895
P45974-2;P45974	Ubiquitin carboxyl-terminal hydrolase 5	USP5	-0.103054	-0.0140042	NaN	NaN	-0.0257376	-0.0828389		1.09793	-0.0564086
P46013;P46013-2	Antigen KI-67	MKI67	-0.0665029	0.0464211	-0.0309717	-0.0788227	0.127053	-0.062398		0.121104	-0.0108702
P46060	Ran GTPase-activating protein 1	RANGAP1	-0.052102	-0.317894	-0.145743	-0.256976	0.0415656	0.0918327		0.768153	-0.106553
P46063	ATP-dependent DNA helicase Q1	RECQL	0.131063	0.156397	-0.117695	-0.046623	NaN	NaN		0.169315	0.0307853
P46087-2;P46087;P46087-4;P46087-3	Putative ribosomal RNA methyltransferase NOP2	NOP2	-0.0607283	-0.0248688	0.124535	0.104605	-0.0382958	-0.0304067		0.143207	0.0124733
P46100;P46100-3;P46100-4;P46100-2;P46100-5	Transcriptional regulator ATRX	ATRX	0.543793	0.761285	-0.431997	0.028852	0.274948	0.246669		0.656867	0.237258
P46379-2;P46379;P46379-3;P46379-4;P46379-5	Large proline-rich protein BAG6	BAG6	-0.112677	-0.282842	0.0474875	-0.0456101	0.0773302	-0.166844		0.687113	-0.080526
P46736-2;P46736-3;P46736;P46736-5;P46736-4	Lys-63-specific deubiquitinase BRCC36	BRCC3	-0.0564912	0.0103502	0.0379026	0.0453032	0.0756264	0.0357566		0.627764	0.0247413
P46776	60S ribosomal protein L27a	RPL27A	-0.110184	-0.0376953	0.147282	0.119423	-0.00115371	-0.0298416		0.1353	0.0146384
P46777	60S ribosomal protein L5	RPL5	-0.131961	-0.125919	0.0471148	0.0142124	0.0201209	0.0875034		0.148886	-0.0148215
P46778	60S ribosomal protein L21	RPL21	-0.0682564	-0.0437649	0.0513842	0.101919	0.0453421	0.0699818		0.415659	0.026101
P46779;P46779-2;P46779-3;P46779-4;P46779-5	60S ribosomal protein L28	RPL28	-0.0954658	-0.0287931	-0.0462816	-0.0721945	-0.0453032	0.0277779		1.2786	-0.0433767
P46781	40S ribosomal protein S9	RPS9	-0.0670318	0.0721745	-0.0391384	0.0727232	NaN	NaN		0.092092	0.00968187
P46782	40S ribosomal protein S5;40S ribosomal protein S5, N-terminally processed	RPS5	0.00992034	0.0513026	-0.0163537	0.0831111	-0.0183493	-0.0589399		0.152008	0.00844854
P46783	40S ribosomal protein S10	RPS10	-0.104899	-0.0632886	0.0753984	0.0289935	-0.0328061	-0.0100636		0.275981	-0.0177776
P46940	Ras GTPase-activating-like protein IQGAP1	IQGAP1	-0.0568963	-0.00125568	-0.0380147	-0.0135963	-0.171079	-0.136716		1.24901	-0.069593
P46977;P46977-2	Dolichyl-diphosphooligosaccharide--protein glycosyltransferase subunit STT3A	STT3A	NaN	NaN	0.352897	-0.41227	-0.246591	-0.0405417		0.196527	-0.0866263
P47756-2;P47756	F-actin-capping protein subunit beta	CAPZB	0.0443242	0.0261627	-0.0396999	-0.0458037	-0.198745	-0.220206		0.756686	-0.072328
P47813;O14602	Eukaryotic translation initiation factor 1A, X-chromosomal;Eukaryotic translation initiation factor 1A, Y-chromosomal	EIF1AX;EIF1AY	-0.0258966	-0.135507	-0.0844725	-0.56965	0.00885646	0.0416993		0.647355	-0.127495
P47897-2;P47897	Glutamine--tRNA ligase	QARS	-0.128693	-0.701013	-0.224658	0.141825	0.00445037	-0.278461		0.80659	-0.197758
P47914	60S ribosomal protein L29	RPL29	-0.212852	-0.0713757	0.161589	0.00360232	-0.00403388	0.00591274		0.148169	-0.0195263
P47985;P0C7P4	Cytochrome b-c1 complex subunit Rieske, mitochondrial;Cytochrome b-c1 complex subunit 11;Putative cytochrome b-c1 complex subunit Rieske-like protein 1	UQCRFS1;UQCRFS1P1	0.0399806	0.0440444	0.159347	0.0465609	-0.42707	NaN		0.0957888	-0.0274273
P48047	ATP synthase subunit O, mitochondrial	ATP5O	0.0641931	0.0127832	0.0174755	-0.050607	0.113099	0.0685439		0.778882	0.0375812
P48449-2;P48449;P48449-3	Lanosterol synthase	LSS	0.087327	0.0219061	-0.181548	-0.170475	-0.148739	0.13584		0.306965	-0.0426148
P48506	Glutamate--cysteine ligase catalytic subunit	GCLC	NaN	NaN	0.179743	0.0610158	-0.170182	-0.42825		0.257175	-0.089418
P48634-2;P48634-3;P48634;P48634-4	Protein PRRC2A	PRRC2A	0.0107799	0.015783	0.104015	0.110898	-0.0399806	-0.18954		0.0148157	0.00199251
P48643;P48643-2	T-complex protein 1 subunit epsilon	CCT5	0.121944	-0.0304867	0.0397552	0.0177795	0.0523413	0.131977		1.09531	0.0555517
P48739;P48739-3;P48739-2	Phosphatidylinositol transfer protein beta isoform	PITPNB	-0.36952	-0.202854	0.241799	0.0360461	-0.103263	-0.122474		0.448871	-0.0867109
P49006	MARCKS-related protein	MARCKSL1	-0.216283	-0.158156	0.196591	-0.0287195	0.0198869	-0.168128		0.408072	-0.0591349
P49207	60S ribosomal protein L34	RPL34	-0.0653703	-0.000952496	-0.00259443	-0.245899	0.0469211	0.0333776		0.378738	-0.0390863
P49257	Protein ERGIC-53	LMAN1	-0.0363779	0.16633	0.104651	0.0719	-0.153935	-0.212756		0.0570906	-0.0100314
P49321;P49321-3;P49321-2;P49321-4	Nuclear autoantigenic sperm protein	NASP	0.0149266	0.0582473	-0.00748262	0.0688771	0.0232551	-0.0727232		0.2786	0.0141834
P49327	Fatty acid synthase;[Acyl-carrier-protein] S-acetyltransferase;[Acyl-carrier-protein] S-malonyltransferase;3-oxoacyl-[acyl-carrier-protein] synthase;3-oxoacyl-[acyl-carrier-protein] reductase;3-hydroxyacyl-[acyl-carrier-protein] dehydratase;Enoyl-[acyl-carrier-protein] reductase;Oleoyl-[acyl-carrier-protein] hydrolase	FASN	-0.140778	-0.148017	0.106793	-0.0230499	0.0633187	0.0187172		0.184622	-0.0205026
P49368;P49368-2	T-complex protein 1 subunit gamma	CCT3	-0.0381397	-0.0411647	0.0455506	-0.0353426	0.0106575	0.0116316		0.211136	-0.00780124
P49411	Elongation factor Tu, mitochondrial	TUFM	0.0454429	-0.0292936	-0.00791302	0.0244615	0.0164537	0.0693308		0.634798	0.019747
P49458;P49458-2	Signal recognition particle 9 kDa protein	SRP9	0.0147838	0.00475299	-0.116498	-0.0886843	-0.0425042	-0.0193461		0.954888	-0.0412493
P49588;P49588-2	Alanine--tRNA ligase, cytoplasmic	AARS	-0.0442408	-0.0551416	0.0184688	-0.205746	0.20548	-0.10916		0.222782	-0.0317233
P49591	Serine--tRNA ligase, cytoplasmic	SARS	-0.0259406	-0.0340422	0.0335548	-0.0142664	0.00750711	0.0427837		0.042616	0.00159938
P49711	Transcriptional repressor CTCF	CTCF	0.1137	-0.197815	-0.155102	-0.24708	0.278864	0.22651		0.0112723	0.00317953
P49736	DNA replication licensing factor MCM2	MCM2	-0.109188	-0.133037	0.141335	0.132248	0.0870129	0.0459824		0.22124	0.0273923
P49755	Transmembrane emp24 domain-containing protein 10	TMED10	-0.0497107	-0.0655363	0.152019	0.102457	-0.157303	0.0103814		0.00916122	-0.00128207
P49756;P49756-2;P49756-3	RNA-binding protein 25	RBM25	0.360083	-0.15645	-0.7612	-0.612593	-0.383386	-0.0961269		0.808438	-0.274946
P49759;P49759-3	Dual specificity protein kinase CLK1	CLK1	-0.122224	0.0363276	0.0997263	-0.0485912	0.0225662	-0.206393		0.332523	-0.0364314
P49761-1;P49761;P49761-3	Dual specificity protein kinase CLK3	CLK3	0.0608775	-0.0646308	-0.0833836	-0.12312	-0.00201835	0.0674852		0.312444	-0.0241316
P49773	Histidine triad nucleotide-binding protein 1	HINT1	0.0197731	-0.000404044	0.0197406	0.0788831	0.0165995	0.0239297		1.20538	0.0264203
P49789	Bis(5-adenosyl)-triphosphatase	FHIT	0.128294	0.0827026	-0.024887	0.0150693	0.146595	0.00427675		1.00976	0.058675
P49792	E3 SUMO-protein ligase RanBP2;Putative peptidyl-prolyl cis-trans isomerase	RANBP2	0.0554733	0.118759	-0.0561673	0.0750534	0.137378	0.0603221		1.18403	0.0651363
P49915-2;P49915	GMP synthase [glutamine-hydrolyzing]	GMPS	-0.273012	-0.130871	0.173547	0.0918014	0.0778326	-0.00877379		0.0604899	-0.0115792
P49959;P49959-3;P49959-2	Double-strand break repair protein MRE11A	MRE11A	0.130667	0.0784732	-0.170694	-0.165176	NaN	NaN		0.14475	-0.0316823
P50213;P50213-2	Isocitrate dehydrogenase [NAD] subunit alpha, mitochondrial	IDH3A	0.131063	0.0993626	-0.0728604	-0.181509	0.0483675	0.103255		0.161633	0.0212797
P50395-2;P50395	Rab GDP dissociation inhibitor beta	GDI2	-0.0987527	0.000432815	0.072771	0.00877379	-0.256165	0.0376509		0.334892	-0.0392149
P50402	Emerin	EMD	0.0603242	-0.0837833	-0.0824301	-0.294739	-0.0304067	0.0968846		0.431633	-0.0556917
P50454	Serpin H1	SERPINH1	0.147567	-0.0800879	-0.0153548	-0.113145	0.0785636	0.229179		0.313275	0.0411203
P50502;Q8NFI4	Hsc70-interacting protein;Putative protein FAM10A5	ST13;ST13P5	-0.0834317	-0.0269839	0.0708301	0.0486547	0.0174609	-0.0754641		0.114312	-0.00815568
P50914	60S ribosomal protein L14	RPL14	-0.0293966	-0.0378582	0.000317429	0.0305479	0.107648	0.0335253		0.339822	0.0174639
P50990;P50990-2;P50990-3	T-complex protein 1 subunit theta	CCT8	-0.0510703	-0.129987	0.0266459	-0.0749728	0.0509956	0.0670167		0.23073	-0.0185619
P50991;P50991-2	T-complex protein 1 subunit delta	CCT4	0.0465609	-0.0229472	0.0550216	-0.0433039	-0.0127832	0.0199601		0.167602	0.00708469
P50995-2;P50995	Annexin A11	ANXA11	0.0742315	-0.209995	0.126029	-0.312778	-0.0318186	0.0470999		0.298832	-0.0512052
P51148;P51148-2	Ras-related protein Rab-5C	RAB5C	-0.00452274	-0.0125918	0.0434228	-0.000606022	-0.0440444	0.0173002		0.0048065	-0.000173648
P51149	Ras-related protein Rab-7a	RAB7A	-0.0962984	-0.094495	-0.166972	-0.0463995	-0.0116388	0.0542126		0.947885	-0.0602653
P51452;P51452-2	Dual specificity protein phosphatase 3	DUSP3	0.067501	0.00158601	-0.1133	-0.0198284	NaN	NaN		0.156591	-0.0160105
P51572;P51572-2	B-cell receptor-associated protein 31	BCAP31	-0.0248981	0.0368901	-0.00963388	-0.0597806	0.0247367	-0.0318186		0.300702	-0.0107507
P51608;P51608-2	Methyl-CpG-binding protein 2	MECP2	0.191436	0.212134	-0.0932897	0.154065	-0.0176369	-0.131326		0.361739	0.0525636
P51610-4;P51610-2;P51610	Host cell factor 1;HCF N-terminal chain 1;HCF N-terminal chain 2;HCF N-terminal chain 3;HCF N-terminal chain 4;HCF N-terminal chain 5;HCF N-terminal chain 6;HCF C-terminal chain 1;HCF C-terminal chain 2;HCF C-terminal chain 3;HCF C-terminal chain 4;HCF C-terminal chain 5;HCF C-terminal chain 6	HCFC1	0.136191	0.0343565	0.43569	0.0277203	0.226831	0.0149514		1.09225	0.145957
P51648;P51648-2	Fatty aldehyde dehydrogenase	ALDH3A2	NaN	NaN	0.00917584	-0.075064	0.234126	0.0323887		0.30129	0.0501566
P51659;P51659-3;P51659-2	Peroxisomal multifunctional enzyme type 2;(3R)-hydroxyacyl-CoA dehydrogenase;Enoyl-CoA hydratase 2	HSD17B4	NaN	NaN	0.0321379	-0.201958	-0.00432164	0.117099		0.0724755	-0.0142607
P51665	26S proteasome non-ATPase regulatory subunit 7	PSMD7	0.0632269	0.281431	-0.032524	-0.00251244	-0.0888201	-0.0139266		0.26265	0.0344791
P51809;P51809-3;P51809-2	Vesicle-associated membrane protein 7	VAMP7	-0.127116	0.35727	0.0474577	-0.00689809	-0.525167	0.0313858		0.116573	-0.0371778
P51858;P51858-2;P51858-3	Hepatoma-derived growth factor	HDGF	0.0710762	-0.0546021	0.063575	0.0450235	0.0792646	-0.0936954		0.246788	0.0184403
P51970	NADH dehydrogenase [ubiquinone] 1 alpha subcomplex subunit 8	NDUFA8	0.095587	-0.0187027	-0.118493	-0.114863	0.149873	0.315127		0.310376	0.0514215
P51991	Heterogeneous nuclear ribonucleoprotein A3	HNRNPA3	0.0465609	0.015783	-0.0641931	-0.00400182	-0.0939657	0.0119952		0.274491	-0.0146369
P52209-2;P52209	6-phosphogluconate dehydrogenase, decarboxylating	PGD	0.129613	-0.1435	-0.0984196	-0.0858028	-0.081476	0.0417141		0.408408	-0.0396453
P52272-2;P52272	Heterogeneous nuclear ribonucleoprotein M	HNRNPM	0.11703	0.0507454	-0.0828389	-0.0492181	0.0653099	0.0556812		0.358609	0.0261183
P52292	Importin subunit alpha-1	KPNA2	-0.204665	-0.151635	0.179204	-0.00858066	0.266628	0.0767367		0.130097	0.0262815
P52565;P52565-2	Rho GDP-dissociation inhibitor 1	ARHGDIA	0.127765	0.115033	0.0100762	-0.035313	-0.15562	0.0138731		0.108732	0.0126359
P52597	Heterogeneous nuclear ribonucleoprotein F;Heterogeneous nuclear ribonucleoprotein F, N-terminally processed	HNRNPF	0.0761487	0.024887	-0.153935	-0.061782	-0.0251707	0.0407195		0.18902	-0.0165221
P52655	Transcription initiation factor IIA subunit 1;Transcription initiation factor IIA alpha chain;Transcription initiation factor IIA beta chain	GTF2A1	-0.167215	-0.214408	-0.192825	-0.303419	0.0903729	0.235467		0.484484	-0.0920045
P52701-3;P52701;P52701-4;P52701-2	DNA mismatch repair protein Msh6	MSH6	-0.0688162	-0.411061	-0.36233	-0.0712545	NaN	NaN		1.05064	-0.228365
P52732	Kinesin-like protein KIF11	KIF11	-0.0426648	-0.237575	NaN	NaN	0.0580223	-0.157432		0.621238	-0.0949123
P52746	Zinc finger protein 142	ZNF142	-0.0644648	-0.134889	0.403351	0.143524	0.10869	0.119354		0.574485	0.0959275
P52747-2;P52747	Zinc finger protein 143	ZNF143	-0.0953425	-0.0554714	0.12751	-0.0268222	0.0697244	0.107259		0.221913	0.0211429
P52758	Ribonuclease UK114	HRSP12	-0.212969	-0.132483	0.0874267	0.160791	NaN	NaN		0.0961221	-0.0243085
P52788-2;P52788	Spermine synthase	SMS	0.00934718	-0.109483	-0.0519985	0.405666	NaN	NaN		0.204368	0.0633828
P52815	39S ribosomal protein L12, mitochondrial	MRPL12	-0.0917404	-0.0336286	0.151122	0.0425042	0.0579623	-0.0779266		0.0754802	0.00804875
P52907	F-actin-capping protein subunit alpha-1	CAPZA1	0.0959919	-0.0907415	0.0766606	-0.0976717	0.110776	-0.016211		0.126922	0.013134
P52948-6;P52948-2;P52948-5;P52948;P52948-4;P52948-3	Nuclear pore complex protein Nup98-Nup96;Nuclear pore complex protein Nup98;Nuclear pore complex protein Nup96	NUP98	0.190804	0.183328	-0.199374	-0.0618874	-0.337311	0.188052		0.0219019	-0.00606473
P53041	Serine/threonine-protein phosphatase 5	PPP5C	0.112633	0.257735	NaN	NaN	-0.0792927	-0.168899		0.113044	0.0305442
P53384-2;P53384	Cytosolic Fe-S cluster assembly factor NUBP1	NUBP1	-0.148865	-0.000649381	0.0698303	0.179384	NaN	NaN		0.130178	0.024925
P53396-2;P53396;P53396-3	ATP-citrate synthase	ACLY	-0.108068	-0.135966	-0.245009	-0.348096	0.0278661	0.0191265		1.09653	-0.131691
P53618	Coatomer subunit beta	COPB1	0.181166	0.0751904	-0.145873	0.160662	0.0700727	0.0929248		0.725356	0.0723572
P53621;P53621-2	Coatomer subunit alpha;Xenin;Proxenin	COPA	-0.119307	-0.0400518	0.124818	0.0604624	-0.0184917	0.00849355		0.0262018	0.00265389
P53634	Dipeptidyl peptidase 1;Dipeptidyl peptidase 1 exclusion domain chain;Dipeptidyl peptidase 1 heavy chain;Dipeptidyl peptidase 1 light chain	CTSC	NaN	NaN	-0.0938305	0.0427844	-0.314058	-0.137241		0.729288	-0.125586
P53999	Activated RNA polymerase II transcriptional coactivator p15	SUB1	0.000721115	-0.0444937	0.0139313	-0.00885646	-0.0050406	-0.0861043		0.672752	-0.0216404
P54105	Methylosome subunit pICln	CLNS1A	0.0278618	0.218099	0.274966	0.239154	-0.0585242	-0.281075		0.333898	0.0700801
P54136;P54136-2	Arginine--tRNA ligase, cytoplasmic	RARS	-0.0373992	0.00460933	0.0668202	0.0292761	0.00385713	-0.040121		0.0987675	0.00450711
P54259	Atrophin-1	ATN1	NaN	NaN	0.165159	-0.470549	0.466178	0.19856		0.16642	0.089837
P54577	Tyrosine--tRNA ligase, cytoplasmic;Tyrosine--tRNA ligase, cytoplasmic, N-terminally processed	YARS	-0.105985	-0.09068	0.163607	0.134089	0.0216579	-0.125122		0.0025916	-0.000405509
P54578-2;P54578-3;P54578	Ubiquitin carboxyl-terminal hydrolase 14	USP14	-0.372729	-0.532408	0.165645	0.112633	NaN	NaN		0.361819	-0.156715
P54646	5-AMP-activated protein kinase catalytic subunit alpha-2	PRKAA2	NaN	NaN	0.197517	0.392207	-0.105678	0.0354018		0.505404	0.129862
P54709;P54709-2	Sodium/potassium-transporting ATPase subunit beta-3	ATP1B3	-0.0640575	0.0104934	-0.0306892	-0.0800117	-0.00302647	-0.0556121		1.28906	-0.0371506
P54819;P54819-2;P54819-5;P54819-3;P54819-6;P54819-4	Adenylate kinase 2, mitochondrial;Adenylate kinase 2, mitochondrial, N-terminally processed	AK2	-0.0573166	-0.0563411	0.0715122	0.108357	0.0392807	-0.0836559		0.0384302	0.00363938
P54886-2;P54886	Delta-1-pyrroline-5-carboxylate synthase;Glutamate 5-kinase;Gamma-glutamyl phosphate reductase	ALDH18A1	-0.225514	-0.027572	0.131187	0.108357	0.0585031	0.0101634		0.061154	0.00918733
P55010	Eukaryotic translation initiation factor 5	EIF5	-0.164642	0.134615	0.178665	0.148479	0.0701787	-0.032242		0.461071	0.0558423
P55036;P55036-2	26S proteasome non-ATPase regulatory subunit 4	PSMD4	0.162597	0.0585242	-0.040682	-0.0373843	0.0489643	-0.180275		0.0137884	0.0019573
P55060-4;P55060-3;P55060	Exportin-2	CSE1L	-0.103503	-0.0512497	0.156852	-0.0768432	-0.0416635	-0.0437644		0.289664	-0.0266953
P55072	Transitional endoplasmic reticulum ATPase	VCP	-0.00287385	0.0169242	-0.033652	-0.0867525	0.0729076	0.0366147		0.00769992	0.000528017
P55081	Microfibrillar-associated protein 1	MFAP1	-0.240878	-0.115301	0.0594198	-0.132578	NaN	NaN		0.738538	-0.107334
P55084-2;P55084	Trifunctional enzyme subunit beta, mitochondrial;3-ketoacyl-CoA thiolase	HADHB	0.143132	-0.162347	-0.153676	-0.258011	0.482593	0.164949		0.116859	0.0361067
P55145	Mesencephalic astrocyte-derived neurotrophic factor	MANF	0.00331442	-0.0136983	-0.125387	-0.209962	0.145478	0.132451		0.0700649	-0.0113006
P55196-1;P55196;P55196-5;P55196-2;P55196-6;P55196-3	Afadin	MLLT4	-0.0319609	-0.123292	NaN	NaN	0.0921095	0.277429		0.236298	0.0535713
P55201-3;P55201-4;P55201;P55201-2	Peregrin	BRPF1	0.0836559	0.0699771	-0.0220482	-0.00639082	-0.0588013	0.0319313		0.300659	0.0163873
P55209-2;P55209;P55209-3	Nucleosome assembly protein 1-like 1	NAP1L1	-0.0481437	-0.000692654	0.125353	0.0139266	-0.0367495	-0.0339339		0.0433376	0.00329324
P55263-3;P55263;P55263-4;P55263-2	Adenosine kinase	ADK	0.0050406	-0.355405	0.0486062	-0.296811	NaN	NaN		0.616012	-0.149642
P55265-5;P55265;P55265-4;P55265-3;P55265-2	Double-stranded RNA-specific adenosine deaminase	ADAR	0.290071	-0.094264	-0.0965318	-0.0219948	-0.013498	0.105116		0.180077	0.0281497
P55268	Laminin subunit beta-2	LAMB2	-0.0131159	-0.362603	-0.398132	-0.489362	0.102419	0.547426		0.257085	-0.102228
P55316	Forkhead box protein G1	FOXG1	-0.202755	0.0455827	0.0493524	-0.190701	0.132167	-0.24245		0.457489	-0.0681339
P55327-2;P55327;P55327-3;P55327-4;P55327-7;P55327-5;P55327-6	Tumor protein D52	TPD52	0.170438	-0.0102361	-0.0890913	-0.0477708	-0.195348	0.0344854		0.175836	-0.0229204
P55769	NHP2-like protein 1;NHP2-like protein 1, N-terminally processed	NHP2L1	-0.0181327	0.0395595	-0.0177795	0.0343565	-0.0694272	-0.0413831		0.287607	-0.0121344
P55786;P55786-2	Puromycin-sensitive aminopeptidase	NPEPPS	NaN	NaN	0.0530147	0.000865329	-0.117296	0.20156		0.195554	0.0345359
P55795	Heterogeneous nuclear ribonucleoprotein H2;Heterogeneous nuclear ribonucleoprotein H2, N-terminally processed	HNRNPH2	0.277985	0.185359	-0.0501883	-0.151699	0.104248	0.0624145		0.504557	0.0713532
P55957;P55957-2	BH3-interacting domain death agonist;BH3-interacting domain death agonist p15;BH3-interacting domain death agonist p13;BH3-interacting domain death agonist p11	BID	0.22231	-0.00385713	NaN	NaN	-0.088413	0.20558		0.448355	0.0839049
P56179;P56179-2;P56179-3;P56177	Homeobox protein DLX-6;Homeobox protein DLX-1	DLX6;DLX1	-0.0741373	-0.294402	-0.0315363	-0.363624	NaN	NaN		0.996526	-0.190925
P56181-2			-0.0268369	0.109695	0.270573	0.553754	NaN	NaN		0.777959	0.226796
P56192;P56192-2	Methionine--tRNA ligase, cytoplasmic	MARS	-0.00636189	-0.19159	-0.0244615	-0.153848	0.224284	0.00641984		0.153375	-0.0242596
P56270-2;P56270-3;P56270	Myc-associated zinc finger protein	MAZ	-0.166049	0.0170666	-0.0176369	0.037593	-0.067914	-0.238787		0.784866	-0.0726212
P56381;Q5VTU8	ATP synthase subunit epsilon, mitochondrial;ATP synthase subunit epsilon-like protein, mitochondrial	ATP5E;ATP5EP2	0.149259	0.145091	-0.0899048	-0.0214089	-0.0947765	0.0257644		0.163067	0.019004
P56385	ATP synthase subunit e, mitochondrial	ATP5I	0.0504668	0.0329472	-0.0344974	0.0392789	0.0390287	0.0684834		1.13995	0.0326179
P56537	Eukaryotic translation initiation factor 6	EIF6	0.0866479	0.408386	0.0711332	0.196481	-0.540424	-0.0457225		0.0809612	0.0294169
P57678	Gem-associated protein 4	GEMIN4	0.113567	-0.0416844	-0.0190613	-0.506701	-0.0107799	0.0729986		0.294251	-0.0652768
P57740;P57740-3;P57740-2	Nuclear pore complex protein Nup107	NUP107	-0.0239737	-0.195814	-0.032524	-0.170654	0.139379	0.187756		0.0902381	-0.0159717
P58546	Myotrophin	MTPN	-0.0938328	-0.097826	0.0451635	0.0923428	-0.0404014	-0.109026		0.432288	-0.03393
P59923	Zinc finger protein 445	ZNF445	-0.322199	-0.00403071	0.0338649	0.124328	-0.0238941	-0.284159		0.478611	-0.0793482
P59998;P59998-3;P59998-2	Actin-related protein 2/3 complex subunit 4	ARPC4	0.0247452	-0.230533	-0.00129788	-0.0729076	-0.0965318	-0.0213375		0.85923	-0.0663104
P60033	CD81 antigen	CD81	-0.022405	-0.0596904	-0.432639	-0.145254	-0.122606	0.154458		0.618864	-0.10469
P60174-1;P60174;P60174-4	Triosephosphate isomerase	TPI1	0.0538064	0.0126402	-0.0909888	0.00245056	-0.0966667	-0.0603242		0.539616	-0.0298471
P60228	Eukaryotic translation initiation factor 3 subunit E	EIF3E	-0.0576619	0.0294175	0.0552914	-0.00414652	-0.0482362	-0.044464		0.247301	-0.0116333
P60660-2;P60660	Myosin light polypeptide 6	MYL6	0.0241777	-0.0145141	-0.0985544	0.0333701	-0.0149266	-0.0144981		0.309687	-0.0141576
P60842;P60842-2;Q14240;Q14240-2	Eukaryotic initiation factor 4A-I;Eukaryotic initiation factor 4A-II	EIF4A1;EIF4A2	-0.0633488	-0.0557712	0.116833	0.040121	0.0799507	0.00550715		0.285351	0.0205486
P60866;P60866-2	40S ribosomal protein S20	RPS20	-0.0386582	-0.0586082	0.00429115	0.0197731	-0.0683268	-0.063779		1.11942	-0.034218
P60891;P21108;P60891-2	Ribose-phosphate pyrophosphokinase 1;Ribose-phosphate pyrophosphokinase 3	PRPS1;PRPS1L1	0.18053	0.000721115	0.225869	0.00575919	-0.0588013	-0.0329472		0.492991	0.0535217
P60900;P60900-2	Proteasome subunit alpha type-6	PSMA6	0.0308304	-0.0698001	-0.0697022	-0.107632	0.0402892	0.179155		0.00401325	0.000523391
P60953;P60953-1	Cell division control protein 42 homolog	CDC42	0.0701145	-0.0686801	-0.131721	-0.135063	0.0273955	0.329685		0.0761982	0.0152885
P60981;P60981-2	Destrin	DSTN	-0.128472	-0.189976	0.144632	-0.044836	-0.0263043	0.118367		0.147384	-0.0210983
P60983	Glia maturation factor beta	GMFB	0.10809	-0.00849355	0.011617	0.0485151	NaN	NaN		0.664071	0.039932
P61011-2;P61011	Signal recognition particle 54 kDa protein	SRP54	0.0568609	-0.0165558	-0.231187	0.188021	-0.0323829	0.000923584		0.0351589	-0.00571996
P61019;P61019-2;Q8WUD1	Ras-related protein Rab-2A;Ras-related protein Rab-2B	RAB2A;RAB2B	-0.215027	-0.110822	-0.0982848	-0.170832	0.093371	0.0403633		0.749491	-0.0768721
P61020;P61020-2	Ras-related protein Rab-5B	RAB5B	0.283092	0.129745	-0.209516	0.0143553	-0.102053	-0.0229004		0.0778171	0.0154537
P61026	Ras-related protein Rab-10	RAB10	0.0450235	-0.0259847	-0.106214	0.00360232	-0.0180643	-0.137766		0.666824	-0.0399006
P61081	NEDD8-conjugating enzyme Ubc12	UBE2M	0.116631	-0.174133	-0.0429245	-0.0652948	-0.0721745	-0.0994973		0.675345	-0.0562322
P61106	Ras-related protein Rab-14	RAB14	-0.114191	-0.189236	0.120608	-0.00272928	0.269651	0.0929402		0.1654	0.0295071
P61163	Alpha-centractin	ACTR1A	-0.139299	-0.156064	0.144967	0.010923	0.000865848	-0.138552		0.412463	-0.0461934
P84077;P61204;P61204-2	ADP-ribosylation factor 1;ADP-ribosylation factor 3	ARF1;ARF3	-0.16981	0	0.0903729	0.0467006	0.00791317	-0.0497701		0.125108	-0.0124322
P61244-2;P61244	Protein max	MAX	0.066537	-0.0774976	-0.143524	0.00561564	NaN	NaN		0.319918	-0.0372173
P61247	40S ribosomal protein S3a	RPS3A	-0.0246339	0.00805652	0.0288961	0.0594937	0.0153887	-0.0164963		0.408147	0.0117841
P61254	60S ribosomal protein L26	RPL26	-0.0431999	-0.0117479	0.158075	-0.00570993	0.119981	0.0868598		0.721727	0.0507096
P61289;P61289-2;P61289-3	Proteasome activator complex subunit 3	PSME3	-0.128976	0.158208	0.013509	0.00791302	-0.114234	-0.0617071		0.187268	-0.0208812
P61313;P61313-2	60S ribosomal protein L15	RPL15	-0.137664	-0.0585331	0.134825	0.127501	0.0137274	-0.032242		0.063755	0.00793589
P61353	60S ribosomal protein L27	RPL27	-0.0783961	-0.158993	0.109125	-0.0446872	0.102992	0.0878253		0.0218468	0.00297772
P61513	60S ribosomal protein L37a	RPL37A	0.0662615	0.0843364	-0.16092	-0.0896357	-0.120219	0.0564762		0.248662	-0.0272835
P61586	Transforming protein RhoA	RHOA	0.112633	0.119423	-0.145612	0.000432815	-0.0935602	0.0732111		0.0881433	0.0110879
P61604	10 kDa heat shock protein, mitochondrial	HSPE1	-0.0615411	0.0306892	0.0371771	0.0330882	0.0444491	-0.0604624		0.0668308	0.00390002
P61758	Prefoldin subunit 3	VBP1	-0.0178113	0.0316775	-0.112366	-0.0348991	-0.144699	-0.187007		1.13939	-0.0775177
P61923;P61923-4;P61923-2;P61923-3	Coatomer subunit zeta-1	COPZ1	0.0706641	0.0332292	0.0553064	-0.0561312	0.0588186	-0.0247452		0.48638	0.022857
P61927	60S ribosomal protein L37	RPL37	-0.0205892	0.0192037	NaN	NaN	0.125951	0.112677		0.709762	0.0593106
P61978;P61978-2;P61978-3	Heterogeneous nuclear ribonucleoprotein K	HNRNPK	0.00891703	-0.00368358	-0.0116388	-0.065325	0.0642386	0.0425162		0.116544	0.00583741
P61981	14-3-3 protein gamma;14-3-3 protein gamma, N-terminally processed	YWHAG	0.10742	0.183328	-0.026021	-0.00223794	-0.226509	-0.160662		0.121394	-0.0207803
P62081	40S ribosomal protein S7	RPS7	-0.105799	-0.0974401	0.0704059	0.0170666	0.0323592	-0.0227584		0.243132	-0.0176943
P62140	Serine/threonine-protein phosphatase PP1-beta catalytic subunit	PPP1CB	-0.000577203	-0.0244872	0.287554	-0.0164682	NaN	NaN		0.323301	0.0615053
P62158	Calmodulin	CALM1	0.0582473	-0.069134	-0.0999011	-0.123921	-0.0408223	0.000432859		0.808521	-0.0458497
P62191;P62191-2	26S protease regulatory subunit 4	PSMC1	0.0318186	0.067088	0.0810338	-0.0646308	0.229619	0.299134		0.973445	0.107344
P62195-2;P62195	26S protease regulatory subunit 8	PSMC5	0.343578	0.142871	-0.108357	-0.0451039	0.110635	-0.0350608		0.442154	0.0680938
P62244	40S ribosomal protein S15a	RPS15A	0.0611541	0.0464211	-0.0297002	0.0257376	-0.0102069	-0.139339		0.0929244	-0.00765548
P62249	40S ribosomal protein S16	RPS16	-0.124409	-0.0734844	0.0699212	0.0221902	0.073788	-0.0576928		0.171199	-0.0149477
P62258;P62258-2	14-3-3 protein epsilon	YWHAE	-0.00213675	0.0223323	-0.0067647	-0.00602862	-0.0943712	0.0452081		0.134364	-0.00696016
P62263	40S ribosomal protein S14	RPS14	-0.153864	-0.0558013	0.153848	0.0554733	0.0471446	-0.00590291		0.0553702	0.00681627
P62266	40S ribosomal protein S23	RPS23	-0.0571965	-0.0698455	-0.0542234	-0.00421879	0.085512	0.0775281		0.045443	-0.00374067
P62269	40S ribosomal protein S18	RPS18	-0.10827	-0.0875801	0.0580824	0.0385766	-0.0132121	-0.0643311		0.46918	-0.0294557
P62273;P62273-2	40S ribosomal protein S29	RPS29	0.0126402	0.00201835	-0.00748262	-0.00489907	-0.00748262	-0.0483758		0.467329	-0.00893025
P62277	40S ribosomal protein S13	RPS13	-0.0704059	-0.00333645	0.0747449	0.0504668	0.0417735	-0.00863036		0.268497	0.0141021
P62280	40S ribosomal protein S11	RPS11	-0.0796152	0.0149266	0.0611346	0.0473989	-0.0230425	-0.0468402		0.0682847	-0.00433964
P62304	Small nuclear ribonucleoprotein E	SNRPE	0.165172	0.0316775	-0.117429	-0.114098	0.025133	0.0056375		0.00500831	-0.000651087
P62306	Small nuclear ribonucleoprotein F	SNRPF	0.040682	0.14274	-0.090447	0.0593554	-0.063779	-0.0200577		0.11941	0.0114156
P62308;A8MWD9	Small nuclear ribonucleoprotein G;Small nuclear ribonucleoprotein G-like protein	SNRPG	0.133432	0.0950467	-0.110229	-0.0982584	-0.0504668	-0.0663992		0.143123	-0.0161459
P62310	U6 snRNA-associated Sm-like protein LSm3	LSM3	-0.0351948	-0.0829273	-0.198871	-0.147857	0.117224	0.133163		0.259757	-0.0357439
P62312	U6 snRNA-associated Sm-like protein LSm6	LSM6	-0.0840126	-0.176675	0.190602	0.134089	0.113817	-0.182565		0.00384894	-0.000790702
P62314	Small nuclear ribonucleoprotein Sm D1	SNRPD1	-0.237439	-0.083187	0.313818	0.0655723	NaN	NaN		0.0417799	0.0146911
P62316;P62316-2	Small nuclear ribonucleoprotein Sm D2	SNRPD2	-0.0766759	-0.0615561	0.0795237	-0.00106798	0.0421151	-0.0402613		0.145187	-0.00965372
P62318-2;P62318	Small nuclear ribonucleoprotein Sm D3	SNRPD3	0.106884	-0.00416092	-0.0787465	-0.0502932	0.0653853	0.089252		0.278467	0.0213868
P62333	26S protease regulatory subunit 10B	PSMC6	0.0102069	-0.241458	-0.106884	-0.12455	-0.104471	0.079478		0.866005	-0.0812797
P62424	60S ribosomal protein L7a	RPL7A	-0.164318	-0.133575	0.121942	0.0936954	0.0801947	0		0.00227253	-0.000343536
P62491-2;Q15907-2;P62491;Q15907	Ras-related protein Rab-11A;Ras-related protein Rab-11B	RAB11A;RAB11B	0.0318186	-0.0387619	-0.0592169	-0.103209	0.0607583	0.0384804		0.169227	-0.0116884
P62495;P62495-2	Eukaryotic peptide chain release factor subunit 1	ETF1	-0.106964	-0.254513	0.00109689	0.0540844	NaN	NaN		0.464932	-0.076574
P62701	40S ribosomal protein S4, X isoform	RPS4X	-0.0550366	-0.0805302	0.0411054	-0.00028853	-0.0357646	-0.0681893		0.861101	-0.0331173
P62750	60S ribosomal protein L23a	RPL23A	-0.087626	-0.12202	0.0361856	0.0177795	0.0558912	0.0709968		0.0509519	-0.00479886
P62753	40S ribosomal protein S6	RPS6	-0.0901117	-0.0422934	0.15637	0.133695	0.0226102	-0.0275787		0.252637	0.0254486
P62805	Histone H4	HIST1H4A	0.0224743	0.00762616	-0.0347792	-0.0392214	-0.0150693	0.0477858		0.0464351	-0.00186393
P62807	Histone H2B type 1-C/E/F/G/I	HIST1H2BC	0.0236102	0.0607391	-0.10809	-0.0331561	-0.0454429	0.0580073		0.0988285	-0.00738865
P62820;P62820-2;P62820-3	Ras-related protein Rab-1A	RAB1A	0.0159258	0.0330882	-0.0137839	0.00877379	-0.127765	0.105225		0.0396335	0.00357724
P62826	GTP-binding nuclear protein Ran	RAN	-0.0428729	-0.0458186	0.0738184	0.0430645	0.023739	-0.0214797		0.0911698	0.00507512
P62829	60S ribosomal protein L23	RPL23	0.0184917	0.0236102	-0.125651	-0.0380656	0.0305898	0.120294		0.0508661	0.00487821
P62847-2;P62847-3;P62847;P62847-4	40S ribosomal protein S24	RPS24	-0.0313562	0.0429245	0.190832	0.0471196	0.122523	-0.0253123		0.792783	0.0577885
P62851	40S ribosomal protein S25	RPS25	0.0409626	-0.00789873	0.0147182	-0.0104395	0.00317744	0.0263961		0.632948	0.0111527
P62854;Q5JNZ5	40S ribosomal protein S26;Putative 40S ribosomal protein S26-like 1	RPS26;RPS26P11	0.0177795	-0.0185419	-0.0565835	-0.151186	0.181362	0.131471		0.129375	0.0173836
P62857	40S ribosomal protein S28	RPS28	-0.184884	-0.0811863	0.159767	0.103397	0.00079366	-0.0673633		0.0797763	-0.0115794
P62861	40S ribosomal protein S30	FAU	-0.0573617	0.0102069	0.0396811	0.0357646	8.66e-05	-0.0877344		0.181161	-0.00989281
P62879	Guanine nucleotide-binding protein G(I)/G(S)/G(T) subunit beta-2	GNB2	NaN	NaN	-0.183328	-0.494678	0.0329052	0.231397		0.256857	-0.103426
P62888	60S ribosomal protein L30	RPL30	0.00705191	-0.0511002	-0.0340749	-0.0707089	-0.152897	-0.0328061		1.27715	-0.0557559
Q59GN2;P62891	Putative 60S ribosomal protein L39-like 5;60S ribosomal protein L39	RPL39P5;RPL39	-0.169307	-0.00763764	0.22489	0.0387171	0.0515038	-0.147437		0.00868867	-0.00154497
P62906	60S ribosomal protein L10a	RPL10A	0.0258793	-0.105582	0.086584	0.00575919	0.036304	0.0744562		0.303714	0.0205668
P62910	60S ribosomal protein L32	RPL32	-0.114597	-0.0086387	0.0914176	0.0738203	-0.0465609	-0.176578		0.290856	-0.0301895
P62913	60S ribosomal protein L11	RPL11	-0.0611496	-0.119526	0.0908029	-0.0160743	-0.00129788	0.0724069		0.0629956	-0.00580633
P62917	60S ribosomal protein L8	RPL8	-0.0132469	-0.0632434	0.0289992	-0.00982928	-0.0593554	-0.0112093		0.713906	-0.0213142
P62937;P62937-2	Peptidyl-prolyl cis-trans isomerase A;Peptidyl-prolyl cis-trans isomerase A, N-terminally processed	PPIA	-0.0525658	0.00129788	0.0189511	0.0326651	-0.0985544	-0.10541		0.646469	-0.033936
P62942	Peptidyl-prolyl cis-trans isomerase FKBP1A	FKBP1A	-0.0504426	-0.0160159	-0.0350608	0.0946415	-0.163756	0.000837024		0.351541	-0.0282995
P62979	Ubiquitin-40S ribosomal protein S27a;Ubiquitin;40S ribosomal protein S27a	RPS27A	0.0082	0.164915	0.00174668	0.214125	0.351424	-0.168514		0.581962	0.0953161
P62995-3;P62995	Transformer-2 protein homolog beta	TRA2B	-0.0861245	0.00590291	0.0855579	0.0492126	-0.110096	-0.127633		0.355283	-0.0305301
P63000;P63000-2	Ras-related C3 botulinum toxin substrate 1	RAC1	-0.0399777	-0.117506	-0.129217	-0.194988	0.0757481	-0.0472592		0.977994	-0.0755333
P63104	14-3-3 protein zeta/delta	YWHAZ	0.0097772	0.0539454	-0.00518438	0.0124972	-0.0187766	0.0198284		0.540325	0.0120145
P63173	60S ribosomal protein L38	RPL38	-0.0769345	0.0174944	0.0518328	0.0508847	-0.0517201	0.000894759		0.0195062	-0.00125799
P63208;P63208-2	S-phase kinase-associated protein 1	SKP1	-0.072771	0.253989	-0.10809	-0.13005	0.267305	0.0583378		0.245696	0.044787
P63220	40S ribosomal protein S21	RPS21	-0.000476127	0.028852	0.00907416	0.00144204	-0.0912598	-0.0378742		0.364001	-0.0150403
P63241;P63241-2;Q9GZV4;Q6IS14	Eukaryotic translation initiation factor 5A-1;Eukaryotic translation initiation factor 5A-2;Eukaryotic translation initiation factor 5A-1-like	EIF5A;EIF5A2;EIF5AL1	-0.126596	-0.0260876	0.0605929	0.0532504	-0.0462816	-0.145873		0.485091	-0.0384992
P63244	Guanine nucleotide-binding protein subunit beta-2-like 1	GNB2L1	-0.0800421	0.189414	0.0120389	0.0911243	-0.0415233	0.0843185		0.46952	0.042555
P63261	Actin, cytoplasmic 2;Actin, cytoplasmic 2, N-terminally processed	ACTG1	-0.0831259	0.0192037	0.123607	0.119423	-0.016639	-0.040682		0.233016	0.0202977
P63279;UBC9	SUMO-conjugating enzyme UBC9	UBE2I	0.0993626	0.0413831	0.0726193	-0.19075	0.421032	0.485337		0.709038	0.154831
P63313	Thymosin beta-10	TMSB10	-0.161815	-0.0524161	-0.00201835	-0.0216725	-0.0187766	-0.037593		1.03405	-0.0490486
P67775-2;P67775	Serine/threonine-protein phosphatase 2A catalytic subunit alpha isoform	PPP2CA	-0.136886	-0.210997	-0.195977	-0.156756	0.172864	0.345803		0.117913	-0.030325
P67809	Nuclease-sensitive element-binding protein 1	YBX1	-0.237541	-0.274634	0.698506	-0.0188488	0.0142955	-0.0123541		0.0698127	0.0282373
P67870	Casein kinase II subunit beta	CSNK2B	0.0253123	-0.0690432	NaN	NaN	0.201742	0.0671527		0.408315	0.056291
P67936;P67936-2	Tropomyosin alpha-4 chain	TPM4	-0.218699	-0.0114717	0.094187	0.0886844	-0.152118	-0.195348		0.514076	-0.0657942
P68133;P68032;P63267;P62736	Actin, alpha skeletal muscle;Actin, alpha cardiac muscle 1;Actin, gamma-enteric smooth muscle;Actin, aortic smooth muscle	ACTA1;ACTC1;ACTG2;ACTA2	-0.0622789	-0.0662914	0.383511	0.210888	-0.123269	0.0850834		0.383487	0.0712737
P68104;Q5VTE0;P68104-2	Elongation factor 1-alpha 1;Putative elongation factor 1-alpha-like 3	EEF1A1;EEF1A1P5	-0.0581274	0.0529723	0.164496	0.200253	-0.014641	-0.0617071		0.451475	0.0472077
P68363;Q71U36;Q71U36-2;P68363-2;Q13748;Q13748-2;Q6PEY2	Tubulin alpha-1B chain;Tubulin alpha-1A chain;Tubulin alpha-3C/D chain;Tubulin alpha-3E chain	TUBA1B;TUBA1A;TUBA3C;TUBA3E	-0.0389398	0.0156403	0.018688	0.0164963	-0.012068	-0.00877379		0.0561672	-0.00149281
P68371;P04350	Tubulin beta-4B chain;Tubulin beta-4A chain	TUBB4B;TUBB4A	0.0116388	0.0366088	-0.0112093	0.00690831	-0.0777899	-0.0342158		0.283417	-0.0113432
P68400;Q8NEV1;P68400-2	Casein kinase II subunit alpha;Casein kinase II subunit alpha 3	CSNK2A1;CSNK2A3	-0.107477	-0.000259717	0.219975	0.108357	0.0402002	0.0140188		0.448526	0.0458025
P68402;P68402-3;P68402-2;P68402-4	Platelet-activating factor acetylhydrolase IB subunit beta	PAFAH1B2	-0.0107156	-0.249393	NaN	NaN	0.118414	0.0844714		0.0584328	-0.014306
P78312-2;P78312-5;P78312;P78312-6;P78312-3;P78312-4	Protein FAM193A	FAM193A	-0.0493823	-0.101737	0.293235	0	0.0656722	0.0984592		0.386304	0.0510411
P78316;P78316-2	Nucleolar protein 14	NOP14	-0.11076	0.0753272	0.0774672	0.158079	0.00244018	-0.1503		0.0629735	0.00870888
P78344;P78344-2	Eukaryotic translation initiation factor 4 gamma 2	EIF4G2	0.00317045	-0.0270868	0.238289	0.108625	-0.032524	-0.0082		0.480965	0.0470456
P78347-2;P78347-4;P78347-3;P78347	General transcription factor II-I	GTF2I	0.456701	0.266637	-0.630126	-0.329087	0.225717	0.287712		0.0965239	0.046259
P78371;P78371-2	T-complex protein 1 subunit beta	CCT2	-0.0425905	-0.0638162	0.0204575	-0.0714667	-0.0067647	0.0393697		0.501785	-0.0208018
P78417-2;P78417;P78417-3	Glutathione S-transferase omega-1	GSTO1	-0.1666	-0.264062	0.0133779	-0.142242	0.0847315	0.0429472		0.586939	-0.0719745
P78527-2;P78527	DNA-dependent protein kinase catalytic subunit	PRKDC	0.0298416	0.0652966	0.0391029	0.0531114	-0.00273846	-0.0820213		0.326358	0.0170988
P80303-2;P80303	Nucleobindin-2;Nesfatin-1	NUCB2	0.00432164	-0.185359	0.00298949	-0.283316	0.114348	0.110028		0.240089	-0.0394982
P80723;P80723-2	Brain acid soluble protein 1	BASP1	-0.25858	-0.48459	0.317894	-0.267687	NaN	NaN		0.411561	-0.173241
P82675;P82675-2	28S ribosomal protein S5, mitochondrial	MRPS5	-0.121722	0.0408223	0.104573	0.346191	-0.00733906	0.105846		0.560078	0.0780619
P82909	28S ribosomal protein S36, mitochondrial	MRPS36	0.139731	0.138945	NaN	NaN	-0.845189	-0.641731		0.486056	-0.302061
P82979	SAP domain-containing ribonucleoprotein	SARNP	0.148479	0.128294	-0.177471	-0.0860479	-0.015212	0.0793103		0.0882845	0.0128918
P83731	60S ribosomal protein L24	RPL24	-0.0396811	-0.036807	-0.0339339	0.00475299	-0.0144981	0.0309435		0.599827	-0.0148706
P83881	60S ribosomal protein L36a	RPL36A	0.0766959	0.0639171	-0.0703893	-0.0259847	-0.0619835	0.0346627		0.0369298	0.00281969
P83916	Chromobox protein homolog 1	CBX1	-0.022068	-0.395378	-0.304277	-0.208928	0.0344115	0.0448509		0.911286	-0.141898
P84090	Enhancer of rudimentary homolog	ERH	0.107688	0.0574155	-0.0311129	0.0144981	0.0382433	0.0495017		1.03945	0.0393723
P84098	60S ribosomal protein L19	RPL19	-0.0509358	-0.00452274	0.10684	0.0357646	-0.00100953	0.000548299		0.272401	0.0144474
P84103-2;P84103	Serine/arginine-rich splicing factor 3	SRSF3	0.000865329	-0.0311793	0.148433	0.0149266	0.090634	-0.0378742		0.455593	0.0309675
P84243	Histone H3.3	H3F3A	-0.00630393	0.067501	-0.0405417	-0.00889998	-0.0209111	0.0136983		0.0167218	0.000757091
P98179	Putative RNA-binding protein 3	RBM3	-0.291733	-0.483037	NaN	NaN	-0.0453032	0.386035		0.219261	-0.10851
P99999	Cytochrome c	CYCS	0.0936954	0.127633	-0.065848	0.0576928	0.0399777	-0.0454429		0.497972	0.034618
Q00059;Q00059-2	Transcription factor A, mitochondrial	TFAM	0.115166	-0.0342489	0.0116607	0.0329472	0.202506	0.104573		1.03018	0.0721007
Q00325-2;Q00325	Phosphate carrier protein, mitochondrial	SLC25A3	-0.109577	-0.104372	0.130808	0.1153	0.0892213	0.0127956		0.19798	0.0223626
Q00341;Q00341-2	Vigilin	HDLBP	-0.314517	-0.204017	0.283545	0.018919	0.131519	0.0418774		0.0270061	-0.0071124
Q00610-2;Q00610	Clathrin heavy chain 1	CLTC	-0.0257203	-0.0491135	0.0875341	-0.0203258	-0.012068	-0.0163537		0.113606	-0.00600786
Q00653-3;Q00653-4;Q00653	Nuclear factor NF-kappa-B p100 subunit;Nuclear factor NF-kappa-B p52 subunit	NFKB2	0.127897	0.157173	-0.285935	-0.152147	-0.113034	-0.0886844		0.361639	-0.0591216
Q00688	Peptidyl-prolyl cis-trans isomerase FKBP3	FKBP3	0.0054719	0.0446039	-0.00302647	0.0352017	-0.0560286	-0.0172092		0.0344319	0.0015022
Q00765	Receptor expression-enhancing protein 5	REEP5	0.118759	-0.21245	NaN	NaN	-0.160791	-0.124461		0.541537	-0.0947359
Q00839-2;Q00839	Heterogeneous nuclear ribonucleoprotein U	HNRNPU	-0.0415656	-0.0455952	0.0302214	-0.0262638	0.098382	0.0335843		0.132037	0.00812718
Q01081;Q01081-4;Q01081-2	Splicing factor U2AF 35 kDa subunit	U2AF1	0.107286	0.0363276	-0.033793	-0.189746	0.0228886	0.0870129		0.0391021	0.00499604
Q01082;Q01082-3;Q01082-2	Spectrin beta chain, non-erythrocytic 1	SPTBN1	0.0343565	-0.0502932	-0.0941009	-0.127431	0.00193447	0.146883		0.136788	-0.0147753
Q01105-3;Q01105-4;Q01105-2;Q01105;P0DME0	Protein SET	SET	0.0473989	-0.0519972	0.00904517	-0.0700121	0.129923	0.0189365		0.182304	0.0138824
Q01130;Q01130-2	Serine/arginine-rich splicing factor 2	SRSF2	0.00805652	0.0263043	0.035387	0.00115371	-0.00360232	-0.00230651		0.78514	0.0108321
Q01433;Q01433-5;Q01433-2;Q01433-3;Q01433-4	AMP deaminase 2	AMPD2	-0.180855	0.00417777	0.249051	0.15082	0.00948076	-0.228357		0.00316525	0.000719463
Q01469	Fatty acid-binding protein, epidermal	FABP5	-0.212802	0.0112093	0.132673	0.157173	-0.155749	-0.167486		0.237364	-0.0391637
Q01484-5;Q01484-2;Q01484	Ankyrin-2	ANK2	-0.000476127	-0.0975173	0.0559362	-0.178976	0.0465634	-0.00374607		0.336245	-0.0297026
Q01518-2;Q01518	Adenylyl cyclase-associated protein 1	CAP1	-0.0163661	-0.0311351	0.0343967	-0.00778262	0.0337319	0.0365703		0.273068	0.00823585
Q01658	Protein Dr1	DR1	-0.246242	-0.199918	0.202506	-0.0980422	0.267097	0.0495913		0.0161614	-0.00416801
Q01780-2;Q01780	Exosome component 10	EXOSC10	0.237074	-0.0759914	-0.83762	-0.538367	-0.520648	-0.342327		1.11945	-0.346313
Q01813-2;Q01813	6-phosphofructokinase type C	PFKP	NaN	NaN	0.0775281	-0.0211894	-0.105812	-0.394514		0.450091	-0.110997
Q01831;Q01831-2	DNA repair protein complementing XP-C cells	XPC	0.51167	-0.0255735	-0.477884	-0.39407	-0.188528	0.083233		0.220649	-0.0818586
Q01844-6;Q01844-3;Q01844;Q01844-5;Q01844-2	RNA-binding protein EWS	EWSR1	-0.0433486	0.0777899	0.0576619	0.301822	-0.033652	-0.118227		0.275215	0.040341
Q02218-2;Q02218	2-oxoglutarate dehydrogenase, mitochondrial	OGDH	-0.0992626	0.0597706	0.0824079	0.0805212	0.00749259	-0.0953169		0.0604747	0.00593546
Q02241-3;Q02241-2;Q02241	Kinesin-like protein KIF23	KIF23	0.156785	-0.0350469	NaN	NaN	0.0170666	-0.00619029		0.307286	0.0331536
Q02447-4;Q02447-3;Q02447-5;Q02447-6;Q02447-2;Q02447	Transcription factor Sp3	SP3	0.0768327	-0.0778935	-0.247563	-0.537927	-0.0330882	-0.112366		0.862332	-0.155334
Q02543	60S ribosomal protein L18a	RPL18A	-0.0411945	0.015212	-0.00662125	0.100843	-0.0328061	-0.00475299		0.0881495	0.00511338
Q02790	Peptidyl-prolyl cis-trans isomerase FKBP4;Peptidyl-prolyl cis-trans isomerase FKBP4, N-terminally processed	FKBP4	-0.0104395	-0.0416695	0.0455207	0.0150693	-0.00619029	-0.000432815		0.00873267	0.000309639
Q02809;Q02809-2	Procollagen-lysine,2-oxoglutarate 5-dioxygenase 1	PLOD1	0.0413831	0.0539454	-0.0881415	-0.0648571	-0.0183493	-0.0199154		0.286508	-0.0159891
Q02878	60S ribosomal protein L6	RPL6	-0.119808	-0.151186	0.116411	0.073546	0.0349878	0.0901424		0.0550684	0.0073488
Q02880-2;Q02880	DNA topoisomerase 2-beta	TOP2B	0.604451	0.0945064	-0.840524	-0.500646	-0.258338	0.179449		0.225725	-0.120184
Q02930-3;Q02930-2;Q02930;Q02930-4	Cyclic AMP-responsive element-binding protein 5	CREB5	-0.140142	-0.128677	0.0829579	-0.184326	-0.0213375	-0.081885		0.989616	-0.0789016
Q02952-3;Q02952-2;Q02952	A-kinase anchor protein 12	AKAP12	-0.136077	-0.156241	NaN	NaN	0.0992163	-0.0802483		0.488821	-0.0683376
Q03001-3			-0.400701	-0.20568	0.0709968	-0.267913	0.0976717	-0.065848		0.766851	-0.128579
Q03252	Lamin-B2	LMNB2	0.130535	0.0856966	-0.0482362	0.0368901	-0.0367495	-0.0777899		0.171418	0.0150578
Q04323;Q04323-2	UBX domain-containing protein 1	UBXN1	0.0899048	-0.241151	NaN	NaN	0.107943	0.0409421		0.00232027	-0.000590224
Q04446	1,4-alpha-glucan-branching enzyme	GBE1	0.00949053	0.14496	0.0129412	0.130799	0.0107447	-0.1141		0.355656	0.0324725
Q04637-3;Q04637;Q04637-8;Q04637-9;Q04637-5;Q04637-4;Q04637-6;Q04637-7	Eukaryotic translation initiation factor 4 gamma 1	EIF4G1	-0.110744	-0.156338	0.192909	0.168385	0.0112826	-0.130931		0.0227175	-0.00423937
Q04725	Transducin-like enhancer protein 2	TLE2	-1.56837	-1.47963	1.72309	0.779638	1.5142	0.121832		0.113925	0.181793
Q04726-2;Q04726-7;Q04726-3;Q04726-6;Q04726-5;Q04726-4;Q04726	Transducin-like enhancer protein 3	TLE3	-0.100484	-0.0746842	0.142592	0.199123	0.128472	-0.0391384		0.34316	0.0426467
Q04727-2;Q04727-4;Q04727;Q04727-3	Transducin-like enhancer protein 4	TLE4	-0.0277338	-0.0334957	-0.0243196	0.113967	-0.0575542	-0.000576887		0.0704105	-0.00495216
Q04760-2;Q04760	Lactoylglutathione lyase	GLO1	0.0903115	0.0172092	-0.103665	-0.0807133	-0.0692898	0.0432296		0.21159	-0.017153
Q04837	Single-stranded DNA-binding protein, mitochondrial	SSBP1	-0.155743	-0.203618	0.0822857	0.0546401	0.0549617	0.0392659		0.160357	-0.021368
Q04917	14-3-3 protein eta	YWHAH	0.0839282	0.0489337	-0.0347792	-0.122428	-0.0380147	0.0269398		0.0688783	-0.00590345
Q05519-2;Q05519	Serine/arginine-rich splicing factor 11	SRSF11	0.198368	-0.0376805	-0.145351	-0.124063	0.107788	0.109032		0.115599	0.0180156
Q05639	Elongation factor 1-alpha 2	EEF1A2	0.015783	0.116631	-0.0140695	0.375067	0.0877794	0.0972395		0.995813	0.113072
Q06265;Q06265-2;Q06265-3;Q06265-4	Exosome complex component RRP45	EXOSC9	1.03619	0.724476	NaN	NaN	-0.0973411	0.214006		0.791817	0.469332
Q06323-3;Q06323;Q06323-2	Proteasome activator complex subunit 1	PSME1	0.0568609	-0.353837	NaN	NaN	-0.319965	-0.095587		0.785752	-0.178132
Q06787-6;Q06787-2;Q06787-4;Q06787-7	Fragile X mental retardation protein 1	FMR1	0.0267293	-0.0788227	-0.0720372	-0.117709	0.00285938	0.0490539		0.524673	-0.0316544
Q06830	Peroxiredoxin-1	PRDX1	-0.0387768	-0.0513244	0.0318724	0.013641	-0.0126402	-0.0352017		0.523752	-0.015405
Q07020-2;Q07020	60S ribosomal protein L18	RPL18	-0.145781	-0.0375472	0.103348	0.0194884	0.0791122	0.0288078		0.0767392	0.00790479
Q07065	Cytoskeleton-associated protein 4	CKAP4	-0.00181892	0.021764	-0.0575542	-0.0568963	-0.0387171	0.0439136		0.364146	-0.0148848
Q07666;Q07666-2;Q07666-3	KH domain-containing, RNA-binding, signal transduction-associated protein 1	KHDRBS1	-0.0493375	-0.0272632	0.0607132	0.0593554	0.143213	0.0288961		0.585433	0.0359296
Q07687;P56178;Q07687-2	Homeobox protein DLX-2;Homeobox protein DLX-5	DLX2;DLX5	0.0305479	-0.0293966	-0.162339	-0.0556213	-0.0553346	0.0376065		0.609187	-0.0390895
Q07812-5;Q07812-8;Q07812;Q07812-2;Q07812-4;Q07812-7	Apoptosis regulator BAX	BAX	-0.00813082	-0.0667748	0.0424865	0.013641	0.0384063	0.236707		0.448128	0.0427226
Q07864	DNA polymerase epsilon catalytic subunit A	POLE	-0.246413	0.0229004	-0.0816123	0.0340749	-0.258459	-0.377402		1.10354	-0.151152
Q07866-8;Q07866-2;Q07866-3;Q07866;Q07866-7;Q07866-5;Q07866-10;Q07866-6;Q07866-4;Q07866-9	Kinesin light chain 1	KLC1	-0.122947	-0.0567163	-0.162339	0.0594937	-0.0311129	0.0519374		0.539971	-0.043614
Q07889	Son of sevenless homolog 1	SOS1	-0.00933552	-0.455653	0.136109	0.033793	-0.230326	-0.132379		0.581548	-0.109632
Q07955;Q07955-3;Q07955-2	Serine/arginine-rich splicing factor 1	SRSF1	0.0160683	0.0284276	-0.0220482	-0.047234	-0.0388575	-0.00115371		0.373879	-0.0107996
Q08170	Serine/arginine-rich splicing factor 4	SRSF4	0.0237521	0.181039	-0.0343565	0.0817487	-0.0359054	-0.108892		0.163441	0.0178976
Q08289-6;Q08289-10;Q08289-2;Q08289-3;Q08289-9;Q08289-5;Q08289-7;Q08289-4;Q08289-8;Q08289	Voltage-dependent L-type calcium channel subunit beta-2	CACNB2	-0.125793	-0.341153	-0.122871	-0.0679842	0.180708	0.0344411		0.45706	-0.0737755
Q08945	FACT complex subunit SSRP1	SSRP1	0.276913	0.547055	-0.578021	-0.0421151	0.0132615	-0.379177		0.0560708	-0.0270139
Q08AN1	Zinc finger protein 616	ZNF616	-0.625111	-0.633367	0.140857	-0.298052	0.118711	0.381385		0.373144	-0.152596
Q09161	Nuclear cap-binding protein subunit 1	NCBP1	-0.0457143	0.0382958	-0.129085	-0.12378	0.0460569	-0.0524158		0.679179	-0.0444404
Q09472	Histone acetyltransferase p300	EP300	0.660381	0.318346	-0.415867	-0.245215	-0.102457	0.386091		0.235259	0.100213
Q12769	Nuclear pore complex protein Nup160	NUP160	-0.00760859	0.219215	-0.0522768	0.215989	0.0300004	-0.00662125		0.632908	0.0664497
Q12788	Transducin beta-like protein 3	TBL3	-0.117427	0.0652966	0.0657477	0.0851526	-0.0316775	-0.0712136		0.0066153	-0.000686906
Q12792;Q12792-3;Q12792-4	Twinfilin-1	TWF1	-0.0528051	-0.139903	0.236147	0.0848807	-0.16543	-0.0360461		0.0703677	-0.0121928
Q12797;Q12797-10	Aspartyl/asparaginyl beta-hydroxylase	ASPH	0.248778	0.126444	-0.120485	0.169925	NaN	NaN		0.560839	0.106166
Q12830-4;Q12830-2;Q12830	Nucleosome-remodeling factor subunit BPTF	BPTF	0.230449	-0.26453	-0.531968	-0.460012	0.0445086	0.235246		0.384237	-0.124384
Q12834	Cell division cycle protein 20 homolog	CDC20	-0.138759	-0.329214	0.0665784	-0.119996	0.0838597	0.287818		0.103337	-0.0249523
Q12874	Splicing factor 3A subunit 3	SF3A3	0.0743684	0.0578315	-0.065848	-0.13076	-0.0561673	0.0621886		0.101191	-0.0097312
Q12904;Q12904-2	Aminoacyl tRNA synthase complex-interacting multifunctional protein 1;Endothelial monocyte-activating polypeptide 2	AIMP1	-0.0059996	-0.0481287	0.0694822	0.0448837	0.0762651	-0.0137839		0.436905	0.0204531
Q12905	Interleukin enhancer-binding factor 2	ILF2	-0.105318	0.0067647	0.0873501	-0.0314742	0.0981503	0.0174755		0.148142	0.0121581
Q12906;Q12906-7;Q12906-5;Q12906-4;Q12906-2;Q12906-6;Q12906-3	Interleukin enhancer-binding factor 3	ILF3	0.0140695	0.0299829	0.0432742	-0.0128246	0.0270868	-0.0275787		0.497386	0.012335
Q12907	Vesicular integral-membrane protein VIP36	LMAN2	-0.486711	-0.222599	0.376264	0.042084	0.143086	0.266524		0.0523877	0.0197746
Q12931-2;Q12931	Heat shock protein 75 kDa, mitochondrial	TRAP1	-0.0714819	0.126444	-0.0368901	0.00748262	-0.00719549	-0.104203		0.167156	-0.0143072
Q12946;Q12947	Forkhead box protein F1;Forkhead box protein F2	FOXF1;FOXF2	-0.257269	-0.23686	NaN	NaN	0.155148	-0.115965		0.499274	-0.113737
Q12955-5;Q12955-4;Q12955;Q12955-7	Ankyrin-3	ANK3	-0.125384	0.081476	-0.0713507	-0.0523563	-0.0201999	0.0618422		0.261772	-0.0209954
Q12968-5;Q12968-6;Q12968-4;Q12968-3;Q12968-2;Q12968	Nuclear factor of activated T-cells, cytoplasmic 3	NFATC3	-0.0344263	-0.191821	-0.0443242	-0.048845	-0.250962	-0.0236102		1.26335	-0.098998
Q12972;Q12972-2	Nuclear inhibitor of protein phosphatase 1;Activator of RNA decay	PPP1R8	-0.0346479	0.183963	0.171011	-0.0647515	0.0172273	-0.102994		0.225607	0.0283013
Q12981-2;Q12981;Q12981-3;Q12981-1	Vesicle transport protein SEC20	BNIP1	-0.251178	0.0728604	NaN	NaN	-0.528171	-0.0457225		0.604674	-0.188053
Q12986;Q12986-2	Transcriptional repressor NF-X1	NFX1	-0.211782	-0.4807	0.344758	0.0731348	0.174003	0.394411		0.132398	0.0489708
Q12986-3	Transcriptional repressor NF-X1	NFX1	-0.014689	-0.740722	-0.052555	-0.0451932	0.0323149	0.466676		0.139967	-0.059028
Q13029-5;Q13029-3;Q13029-2;Q13029	PR domain zinc finger protein 2	PRDM2	0.416732	-0.231075	-0.660016	-0.466696	0.0585781	0.429731		0.154106	-0.0754575
Q13043;Q13043-2	Serine/threonine-protein kinase 4;Serine/threonine-protein kinase 4 37kDa subunit;Serine/threonine-protein kinase 4 18kDa subunit	STK4	0.163885	0.024887	-0.298893	NaN	-0.0856966	-0.0576928		0.267832	-0.050702
Q13123	Protein Red	IK	0.171847	0.134089	-0.136585	-0.0956662	-0.0402613	-0.0543624		0.0228786	-0.00348972
Q13126-7;Q13126-4;Q13126;Q13126-6;Q13126-5;Q13126-3;Q13126-2	S-methyl-5-thioadenosine phosphorylase	MTAP	-0.0797219	-0.148081	0.328634	0.0234682	-0.225028	-0.269153		0.284887	-0.0616469
Q13129	Zinc finger protein Rlf	RLF	-0.195517	-0.22852	0.0983974	-0.0310467	0.0577671	0.258908		0.0300787	-0.00666843
Q13148;Q13148-4	TAR DNA-binding protein 43	TARDBP	0.0236102	0.132511	-0.0854246	-0.0478752	0.0564162	-0.0129261		0.129434	0.0110519
Q13151	Heterogeneous nuclear ribonucleoprotein A0	HNRNPA0	0.118891	0.0356239	-0.143263	-0.0818275	0.114473	0.0463399		0.128968	0.0150395
Q13162	Peroxiredoxin-4	PRDX4	-0.00216568	0.0503276	0.08982	-0.0172857	0.0872122	0.0141644		0.980122	0.0370121
Q13177	Serine/threonine-protein kinase PAK 2;PAK-2p27;PAK-2p34	PAK2	-0.0824384	-0.377351	-0.0367495	0.0714881	-0.431248	-0.48419		1.17084	-0.223415
Q13185	Chromobox protein homolog 3	CBX3	0.166201	-0.0667447	-0.258941	-0.146755	-0.068602	0.0602468		0.365522	-0.0524324
Q13190-3;Q13190-2;Q13190-4;Q13190	Syntaxin-5	STX5	-0.105008	-0.207594	0.0553814	-0.393387	0.263248	0.33825		0.0241469	-0.00818491
Q13242	Serine/arginine-rich splicing factor 9	SRSF9	0.15082	0.0186342	-0.217107	-0.231532	-0.130404	-0.033652		0.560062	-0.0738734
Q13243;Q13243-3	Serine/arginine-rich splicing factor 5	SRSF5	0.127237	-0.00128459	0.005652	0.0299829	0.184752	-0.0160683		0.797028	0.0550453
Q13247-3;Q13247	Serine/arginine-rich splicing factor 6	SRSF6	0.131063	0.0234682	0.00235352	-0.0655062	0.0345297	-0.040682		0.197557	0.0142043
Q13263;Q13263-2	Transcription intermediary factor 1-beta	TRIM28	0.0549179	-0.0857723	-0.508733	-0.402817	0.0527303	0.0871509		0.583271	-0.133754
Q13283	Ras GTPase-activating protein-binding protein 1	G3BP1	-0.128756	-0.207578	0.093171	-0.0565662	0.190569	0.16372		0.0471369	0.00909347
Q13310-2;Q13310-3;Q13310	Polyadenylate-binding protein 4	PABPC4	0.0659858	0.102457	-0.051024	0.000432815	0.10712	-0.0507454		0.428308	0.0290376
Q13325;Q13325-2	Interferon-induced protein with tetratricopeptide repeats 5	IFIT5	-0.189285	-0.148209	0.260636	0.0946415	0.037799	0.0561461		0.100153	0.0186213
Q13347	Eukaryotic translation initiation factor 3 subunit I	EIF3I	-0.0248101	-0.0735906	0.0574518	-0.0131449	0.0269398	0.0663367		0.109327	0.00653044
Q13363-2;Q13363;P56545;P56545-2	C-terminal-binding protein 1;C-terminal-binding protein 2	CTBP1;CTBP2	0.190299	-0.169372	-0.300768	-0.299649	-0.124725	0.0275279		0.676557	-0.112781
Q13404-8;Q13404;Q13404-7;Q13404-2;Q13404-1	Ubiquitin-conjugating enzyme E2 variant 1	UBE2V1	-0.0839668	0.0822938	NaN	NaN	-0.230449	-0.0220482		0.395053	-0.0635426
Q13409-3;Q13409-7;Q13409-2;Q13409;Q13409-6;Q13409-5	Cytoplasmic dynein 1 intermediate chain 2	DYNC1I2	-0.0822704	-0.0645705	0.152644	0.0954519	-0.057277	0.0920326		0.214983	0.0226685
Q13423	NAD(P) transhydrogenase, mitochondrial	NNT	-0.0259112	-0.112865	0.0912793	-0.0399035	NaN	NaN		0.193289	-0.02185
Q13427-2;Q13427	Peptidyl-prolyl cis-trans isomerase G	PPIG	0.233397	0.139208	-0.250113	0.0909888	-0.16092	-0.178492		0.092973	-0.0209885
Q13428;Q13428-3;Q13428-4;Q13428-2;Q13428-8;Q13428-6;Q13428-7;Q13428-5	Treacle protein	TCOF1	-0.149169	-0.0786856	0.0758697	-0.00727503	0.028852	-0.0640551		0.428786	-0.0324104
Q13433	Zinc transporter ZIP6	SLC39A6	-0.0970852	0.0501883	NaN	NaN	-0.117562	0.0291463		0.312004	-0.0338282
Q13435	Splicing factor 3B subunit 2	SF3B2	0.0409626	-0.10656	-0.0103502	-0.14272	0.0471148	0.0540777		0.223233	-0.0195791
Q13442	28 kDa heat- and acid-stable phosphoprotein	PDAP1	0.0100636	0.115566	-0.0518593	0.0374524	0.019609	-0.0147838		0.357291	0.0193413
Q13451;Q13451-2	Peptidyl-prolyl cis-trans isomerase FKBP5	FKBP5	0.0196308	-0.00364022	-0.144177	-0.14642	0.0133051	0.0350321		0.490928	-0.0377114
Q13485	Mothers against decapentaplegic homolog 4	SMAD4	-0.0755352	-0.0604273	0.0626556	0.0184917	-0.0603242	0.00655027		0.337389	-0.0180982
Q13523	Serine/threonine-protein kinase PRP4 homolog	PRPF4B	0.0060466	0.0160683	0.002209	-0.0373548	-0.0418037	0.0121553		0.278232	-0.00711321
Q13526	Peptidyl-prolyl cis-trans isomerase NIMA-interacting 1	PIN1	-0.0325215	-0.200316	-0.119157	-0.0124463	-0.0117819	0.128093		0.393532	-0.0413549
Q13547	Histone deacetylase 1	HDAC1	0.71079	0.245131	-0.585539	-0.344996	-0.095722	0.343494		0.0836817	0.0455262
Q13555-10;Q13555-3;Q13555-5;Q13555-4;Q13555-7;Q13555-9;Q13555-2;Q13555-8;Q13555;Q13555-6	Calcium/calmodulin-dependent protein kinase type II subunit gamma	CAMK2G	0.0746424	-0.0164098	0.0541077	-0.00711559	0.00391499	0.0855274		0.875777	0.0324445
Q13557-8;Q13557-12;Q13557-9;Q13557-10;Q13557-5;Q13557;Q13557-3;Q13557-6;Q13557-4;Q13557-11	Calcium/calmodulin-dependent protein kinase type II subunit delta	CAMK2D	-0.0817054	-0.0801642	0.106498	-0.0483525	0.171661	0.0607283		0.191055	0.0214442
Q13561;Q13561-3;Q13561-2	Dynactin subunit 2	DCTN2	0.109829	-0.0114571	-0.0457225	-0.0627159	0.0239591	0.0174609		0.0739517	0.0052255
Q13569	G/T mismatch-specific thymine DNA glycosylase	TDG	NaN	NaN	-0.570851	-0.139458	-0.227864	0.0781372		0.679291	-0.215009
Q13573	SNW domain-containing protein 1	SNW1	0.0350608	-0.0763563	-0.175429	-0.177245	-0.0734089	0.0270575		0.956715	-0.0733869
Q13586;Q13586-2	Stromal interaction molecule 1	STIM1	0.15549	-0.0259847	-0.119157	-0.154972	-0.0764222	0.224385		0.00292047	0.000556579
Q13595-4;Q13595-3;Q13595;Q13595-2	Transformer-2 protein homolog alpha	TRA2A	0.0236102	0.0797024	-0.249142	-0.15674	-0.00690831	0.00552165		0.435663	-0.0506593
Q13601-2;Q13601	KRR1 small subunit processome component homolog	KRR1	0.142348	0.37529	0.0275132	-0.182229	NaN	NaN		0.308036	0.0907304
Q13615;Q13615-3;Q13615-2	Myotubularin-related protein 3	MTMR3	-0.160266	0.0581087	-0.196607	-0.0874421	-0.190678	-0.0182068		1.18823	-0.0991819
Q13617;Q13617-2	Cullin-2	CUL2	-0.0145141	-0.00656479	NaN	NaN	-0.0870554	0.138743		0.0546492	0.00765226
Q13620-1;Q13620	Cullin-4B	CUL4B	-0.329649	-0.228858	-0.0295589	-0.161105	NaN	NaN		1.23041	-0.187293
Q13627-2	Dual specificity tyrosine-phosphorylation-regulated kinase 1A	DYRK1A	-0.117599	-0.0585331	0.113426	0.0618453	0.0526406	-0.0851526		0.0506456	-0.00556214
Q13642-5;Q13642-4;Q13642-1	Four and a half LIM domains protein 1	FHL1	0.0825663	-0.0367182	0.117349	0.0219061	NaN	NaN		0.574442	0.0462758
Q13724-2;Q13724	Mannosyl-oligosaccharide glucosidase	MOGS	0.238053	0.486457	-0.228726	-0.0327281	0.0100762	-0.204015		0.15159	0.0448527
Q13813;Q13813-2;Q13813-3	Spectrin alpha chain, non-erythrocytic 1	SPTAN1	0.106616	-0.0307961	-0.0575542	0.0394191	0.0583678	0.0868598		0.5851	0.0338188
Q13838;Q13838-2	Spliceosome RNA helicase DDX39B	DDX39B	0.0968015	0.0542234	-0.0963968	-0.0554113	0.0235044	0.0378878		0.127444	0.0101015
Q14008-2;Q14008;Q14008-3	Cytoskeleton-associated protein 5	CKAP5	-0.0509507	-0.0496959	-0.0385766	0.0539454	-0.0302654	-0.140779		0.816732	-0.0427203
Q14011;Q14011-2	Cold-inducible RNA-binding protein	CIRBP	0.0973411	-0.174133	-0.0413831	-0.232176	-0.0951818	0.213688		0.223612	-0.0386407
Q14103-3;Q14103;Q14103-4;Q14103-2	Heterogeneous nuclear ribonucleoprotein D0	HNRNPD	0.0311129	0.00762616	-0.00748262	0.0426443	0.0583678	-0.00259443		0.99032	0.0216124
Q14149	MORC family CW-type zinc finger protein 3	MORC3	0.401958	0.312084	-0.702746	-0.193173	-0.306845	-0.14978		0.257677	-0.106417
Q14151	Scaffold attachment factor B2	SAFB2	0.072586	-0.0178698	-0.0742315	-0.0916021	0.00079366	0.0935404		0.0311253	-0.00279722
Q14152;Q14152-2	Eukaryotic translation initiation factor 3 subunit A	EIF3A	-0.0867985	-0.0428283	0.104604	0.0122111	0.0446723	0.0649024		0.220953	0.0161272
Q14157-4;Q14157-1;Q14157-3;Q14157;Q14157-5	Ubiquitin-associated protein 2-like	UBAP2L	-0.0841809	-0.0134216	0.15133	0.171079	0.0381989	-0.0522768		0.342864	0.0351214
Q14165	Malectin	MLEC	-0.128724	-0.0306487	0.000274166	-0.104372	-0.0187766	0.112896		0.340605	-0.0282252
Q14203-3;Q14203-4;Q14203-6;Q14203;Q14203-5;Q14203-2	Dynactin subunit 1	DCTN1	0.0676387	0.0408223	-0.135535	-0.0300152	-0.000576887	0.0239591		0.0675843	-0.00561782
Q14204	Cytoplasmic dynein 1 heavy chain 1	DYNC1H1	0.052555	0.00619029	0.0416547	0.0206267	-0.0263043	0.034574		0.90925	0.0215494
Q14241	Transcription elongation factor B polypeptide 3	TCEB3	-0.0331857	0.0947765	-0.067501	0.0143553	0.058518	-0.0930192		0.0505251	-0.00434268
Q14247;Q14247-3;Q14247-2	Src substrate cortactin	CTTN	0.0210533	-0.053359	0.0570764	-0.00836294	0.101954	0.0297648		0.510646	0.0246878
Q14315-2;Q14315	Filamin-C	FLNC	0.00388999	0.1125	-0.0928839	-0.0470105	0.00381376	-0.0583859		0.169761	-0.0130128
Q14320	Protein FAM50A	FAM50A	0.166587	0.0387171	-0.0426443	-0.000115405	-0.00475299	0.0308992		0.474712	0.0314484
Q14444-2;Q14444	Caprin-1	CAPRIN1	0.105544	-0.0202673	0.0381841	0.0182068	0.170719	0.234448		1.14966	0.0911391
Q14498-3;Q14498-2;Q14498	RNA-binding protein 39	RBM39	0.0911243	-0.0892981	-0.115965	-0.101227	0.0334809	0.0745626		0.178701	-0.0178871
Q14554-2;Q14554	Protein disulfide-isomerase A5	PDIA5	0.130272	0.113034	0.478025	0.93742	0.391986	-0.392977		0.725362	0.276293
Q14566	DNA replication licensing factor MCM6	MCM6	-0.219035	-0.419546	0.190569	-0.0395032	0.0960054	0.00129897		0.297095	-0.0650351
Q14586	Zinc finger protein 267	ZNF267	0.276556	0.427928	-0.0607391	-0.0192873	-0.144829	0.00798572		0.387447	0.081269
Q14592-2;Q14592	Zinc finger protein 460	ZNF460	0.0219061	-0.187444	-0.121546	-0.157254	0.0498004	0.0287195		0.662154	-0.0609698
Q14671-2;Q14671;Q14671-3;Q14671-4	Pumilio homolog 1	PUM1	0.0483758	-0.351019	0.234533	0.107688	0.0609841	-0.0319598		0.0491174	0.0114336
Q14676-2;Q14676;Q14676-3;Q14676-4	Mediator of DNA damage checkpoint protein 1	MDC1	0.316957	-0.257787	-0.285225	-0.376939	0.0604424	0.186295		0.199189	-0.059376
Q14677-2;Q14677;Q14677-3	Clathrin interactor 1	CLINT1	-0.0209258	0.00259443	0.140603	-0.0581425	NaN	NaN		0.133029	0.0160322
Q14683	Structural maintenance of chromosomes protein 1A	SMC1A	0.125519	-0.103705	-0.156397	-0.147745	0.0308992	0.0702848		0.245766	-0.0301907
Q14684-2;Q14684	Ribosomal RNA processing protein 1 homolog B	RRP1B	-0.140921	-0.0537333	0.0799964	0.0176369	-0.0255958	-0.0701145		0.458851	-0.0321219
Q14687-2;Q14687-3;Q14687	Genetic suppressor element 1	GSE1	-0.0180451	-0.0809422	-0.102322	-0.032979	0.120247	0.0597506		0.094593	-0.00904846
Q14690	Protein RRP5 homolog	PDCD11	0.106482	0.408712	0.0520422	-0.0406898	0.245745	-0.0243196		0.857927	0.124662
Q14692	Ribosome biogenesis protein BMS1 homolog	BMS1	0.088413	0.197865	0.0248834	0.211386	-0.0924781	0.015345		0.745553	0.0742358
Q14694;Q14694-3;Q14694-2	Ubiquitin carboxyl-terminal hydrolase 10	USP10	-0.554422	-0.682997	NaN	NaN	-0.0684644	-0.14274		1.01648	-0.362156
Q14696	LDLR chaperone MESD	MESDC2	0.120352	0.0863761	-0.128029	-0.0830648	NaN	NaN		0.00571295	-0.00109153
Q14697;Q14697-2	Neutral alpha-glucosidase AB	GANAB	0.0368901	-0.0450741	-0.0699771	-0.0876108	0.0616465	0.0940177		0.018366	-0.00168462
Q14739	Lamin-B receptor	LBR	0.0852886	0.032524	0.0764476	-0.139617	0.104775	0.147058		0.570569	0.0510794
Q14839;Q14839-2	Chromodomain-helicase-DNA-binding protein 4	CHD4	0.501516	0.0082	-0.557778	-0.365816	0.0563712	0.409297		0.0170662	0.00863178
Q14966-3;Q14966;Q14966-4;Q14966-2	Zinc finger protein 638	ZNF638	0.081885	-0.0388064	NaN	NaN	0.230499	-0.45133		0.107187	-0.044438
Q14974	Importin subunit beta-1	KPNB1	-0.105923	0.0343565	0.0505323	0.0968015	-0.0465609	-0.0839282		0.0999402	-0.00912035
Q14978-2;Q14978;Q14978-3	Nucleolar and coiled-body phosphoprotein 1	NOLC1	-0.182835	-0.141764	-0.0247452	-0.0858642	0.0380359	-0.0751904		1.22771	-0.0787272
Q14980-2;Q14980;Q14980-4;Q14980-3	Nuclear mitotic apparatus protein 1	NUMA1	0.236095	0.0889556	-0.218843	-0.188808	0.204782	0.182966		0.24625	0.0508577
Q14C86-3;Q14C86-4;Q14C86-5;Q14C86-2;Q14C86;Q14C86-6	GTPase-activating protein and VPS9 domain-containing protein 1	GAPVD1	0.246591	0.307079	-0.267116	0.090447	-0.252416	0.115644		0.150965	0.0400381
Q15005	Signal peptidase complex subunit 2	SPCS2	0.0221902	0.0851526	-0.17479	-0.203967	-0.0557509	-0.117695		0.772109	-0.0741434
Q15019;Q15019-3;Q15019-2	Septin-2	2017-09-02	NaN	NaN	-0.0999011	0.0618453	-0.279055	0.202456		0.0966759	-0.0286638
Q15021	Condensin complex subunit 1	NCAPD2	-0.227084	-0.36264	0.0105703	-0.149025	0.0308255	0.0153304		0.842791	-0.11367
Q15029-2;Q15029;Q15029-3	116 kDa U5 small nuclear ribonucleoprotein component	EFTUD2	-0.0222878	-0.155004	0.361843	0.230941	0.322	-0.239398		0.333941	0.0830157
Q15050	Ribosome biogenesis regulatory protein homolog	RRS1	-0.0974556	0.0214797	0.277796	0.134615	0.143181	-0.0448837		0.590037	0.0724556
Q15061	WD repeat-containing protein 43	WDR43	-0.121989	0.0302654	-0.0844725	-0.046623	NaN	NaN		0.732145	-0.0557047
Q15072	Zinc finger protein OZF	ZNF146	0.155749	0.196607	-0.12075	0.015783	-0.105008	-0.107018		0.0349577	0.00589392
Q15075	Early endosome antigen 1	EEA1	0.0229004	0.104337	-0.12499	-0.130681	0.0203258	0.167377		0.0715538	0.00987819
Q15084-3;Q15084;Q15084-4;Q15084-5;Q15084-2	Protein disulfide-isomerase A6	PDIA6	0.0467006	-0.0411945	-0.098689	-0.148161	0.00772461	0.110137		0.2085	-0.0205804
Q15102	Platelet-activating factor acetylhydrolase IB subunit gamma	PAFAH1B3	0.0988237	0.0462816	0.00267147	0.143002	0.0345593	-0.0281448		0.95629	0.0495321
Q15121;Q15121-2	Astrocytic phosphoprotein PEA-15	PEA15	-0.0367478	0.124461	0.113036	-0.0159722	NaN	NaN		0.451767	0.0461942
Q15149;Q15149-7;Q15149-8;Q15149-9;Q15149-5;Q15149-4;Q15149-6;Q15149-3;Q15149-2	Plectin	PLEC	0.169797	0.0553346	-0.0999011	0.012068	-0.397036	-0.156008		0.366965	-0.069291
Q15181	Inorganic pyrophosphatase	PPA1	0.0112093	-0.0273662	0.264512	0.0468402	-0.010923	-0.0978804		0.246849	0.0310654
Q15233;Q15233-2	Non-POU domain-containing octamer-binding protein	NONO	-0.0417141	0.0124972	0.0668051	0.00360232	0.0108464	0.0146453		0.331386	0.0111137
Q15269	Periodic tryptophan protein 2 homolog	PWP2	0	0.124725	-0.0659858	0.0323829	-0.0330882	-0.124725		0.116903	-0.0111152
Q15286-2;Q15286	Ras-related protein Rab-35	RAB35	NaN	NaN	0.059931	0.00834347	-0.0897694	0.00288824		0.0502412	-0.00465166
Q15287;Q15287-3;Q15287-2	RNA-binding protein with serine-rich domain 1	RNPS1	0.0333701	-0.043408	-0.0332292	-0.0215701	0.0359933	0.0168185		0.0487138	-0.00200424
Q15293;Q15293-2	Reticulocalbin-1	RCN1	0.0564447	0.0659858	-0.0483758	-0.0757784	0.0505024	0.0259406		0.199268	0.0124532
Q15326-5;Q15326-2;Q15326;Q15326-4;Q15326-6;Q15326-3	Zinc finger MYND domain-containing protein 11	ZMYND11	0.0437644	0.0728604	-0.135272	-0.46039	0.126454	0.143596		0.138465	-0.0348311
Q15365	Poly(rC)-binding protein 1	PCBP1	0.0646069	0.0275787	-0.0278618	-0.0432445	-0.0391384	-0.0132121		0.109535	-0.00521186
Q15366-7;Q15366-8;Q15366-4;Q15366-5;Q15366-6;Q15366-3;Q15366;Q15366-2;P57721-2;P57721-3;P57721-5;P57721-4;P57721	Poly(rC)-binding protein 2;Poly(rC)-binding protein 3	PCBP2;PCBP3	0.0287106	-0.0835845	0.0783352	0.123004	-0.0875986	-0.00158601		0.0999285	0.00954677
Q15393;Q15393-3	Splicing factor 3B subunit 3	SF3B3	-0.0178113	-0.0325067	0.00330758	0.0426443	0.0812169	0.150833		0.625873	0.0379474
Q15424-2;Q15424;Q15424-4;Q15424-3	Scaffold attachment factor B1	SAFB	0.226755	-0.0516982	-0.410015	-0.321549	-0.20063	0.217961		0.344637	-0.0898629
Q15427	Splicing factor 3B subunit 4	SF3B4	0.156008	0.0771063	-0.0608775	-0.00699962	-0.00733906	0.0596904		0.520473	0.0362648
Q15428	Splicing factor 3A subunit 2	SF3A2	0.0863761	0.0903115	-0.00302647	0.049352	-0.0210533	-0.0381553		0.547667	0.0273008
Q15631	Translin	TSN	-0.0515486	0.103128	0.240981	0.194339	-0.170951	-0.220949		0.0713863	0.0158333
Q15637-6;Q15637-4;Q15637-3;Q15637-2;Q15637	Splicing factor 1	SF1	-0.0848845	0.0399806	0.269582	0.235727	0.0058548	-0.222186		0.208597	0.0406789
Q15691	Microtubule-associated protein RP/EB family member 1	MAPRE1	-0.0582326	-0.0251477	0.0037704	0.0364681	-0.0332292	-0.0941009		0.723515	-0.028412
Q15714;Q15714-3;Q15714-2	TSC22 domain family protein 1	TSC22D1	-0.458921	-0.04497	0.175859	0.182438	-0.169797	-0.128557		0.314125	-0.0739913
Q15717;Q15717-2	ELAV-like protein 1	ELAVL1	0.1644	0.136191	-0.0508847	-0.0952809	-0.0533895	-0.0267293		0.100874	0.0123845
Q15738	Sterol-4-alpha-carboxylate 3-dehydrogenase, decarboxylating	NSDHL	NaN	NaN	0.0605929	-0.00634738	0.237439	0.0439582		0.67306	0.0839106
Q15758;Q15758-3;Q15758-2	Neutral amino acid transporter B(0)	SLC1A5	-0.18372	-0.0795085	0.0984129	0.232292	0.0415953	-0.0130691		0.0986758	0.0160005
Q15776	Zinc finger protein with KRAB and SCAN domains 8	ZKSCAN8	0.473735	0.396488	NaN	NaN	0.122978	-0.0825663		0.761739	0.227659
Q15785	Mitochondrial import receptor subunit TOM34	TOMM34	-0.15711	-0.111976	-0.0220482	0.0731348	0.153783	0.0967149		0.0369575	0.0054166
Q15813;Q15813-2;Q8WVB6-3;Q8WVB6;Q8WVB6-2	Tubulin-specific chaperone E;Chromosome transmission fidelity protein 18 homolog	TBCE;CHTF18	-0.098969	-0.0514141	0.0112826	-0.131677	NaN	NaN		0.930397	-0.0676943
Q15819	Ubiquitin-conjugating enzyme E2 variant 2	UBE2V2	0.0305479	0.0590784	-0.0556121	-0.0175923	-0.118626	0.0699061		0.0636521	-0.00538293
Q15836	Vesicle-associated membrane protein 3	VAMP3	-0.168755	0.0912598	NaN	NaN	-0.0666747	-0.491802		0.541833	-0.158993
Q15942;Q15942-2	Zyxin	ZYX	-0.482452	-0.0363483	0.272873	0.219091	NaN	NaN		0.0126065	-0.00670923
Q16181-2;Q16181	Septin-7	2017-09-07	0.151859	-0.0918327	-0.0969364	-0.194559	0.00361125	-0.00100953		0.331998	-0.0381446
Q16186	Proteasomal ubiquitin receptor ADRM1	ADRM1	-0.0873348	-0.0310171	0.0916943	-0.000649381	NaN	NaN		0.0620287	-0.00682676
Q16352	Alpha-internexin	INA	0.493647	0.0746424	-0.394953	-0.411234	0.0936481	0.308912		0.0645329	0.0274439
Q16543	Hsp90 co-chaperone Cdc37;Hsp90 co-chaperone Cdc37, N-terminally processed	CDC37	-0.06252	0.0391384	0.0711181	0.112767	-0.0677764	-0.0630887		0.0530297	0.0049397
Q16555-2;Q16555	Dihydropyrimidinase-related protein 2	DPYSL2	0.0561673	-0.00555066	-0.209266	0.040121	-0.172743	-0.172359		0.753701	-0.0772719
Q16576	Histone-binding protein RBBP7	RBBP7	0.0427844	-0.0631831	-0.0611541	-0.0270133	0.0407491	0.0760217		0.0189472	0.00136746
Q16600	Zinc finger protein 239	ZNF239	-1.47125	-1.35749	0.238936	-0.0706786	NaN	NaN		0.645877	-0.665121
Q16629-3;Q16629-2;Q16629-4;Q16629	Serine/arginine-rich splicing factor 7	SRSF7	-0.0380211	0.00992034	0.0756264	-0.0356088	0.0658081	0.000519481		0.267136	0.0130407
Q16630;Q16630-2;Q16630-3	Cleavage and polyadenylation specificity factor subunit 6	CPSF6	0.146395	0.0840642	-0.0357646	0.0454429	-0.00647761	-0.0274371		0.534778	0.0343704
Q16637-4;Q16637-2;Q16637-3;Q16637	Survival motor neuron protein	SMN1	0.129349	0.244765	-0.118626	0.127237	0.112366	0.0543474		0.917677	0.0915731
Q16643;Q16643-2;Q16643-3	Drebrin	DBN1	-0.0942795	-0.0395625	0.26401	0.0244615	0.107555	-0.0350608		0.293564	0.0378539
Q16649	Nuclear factor interleukin-3-regulated protein	NFIL3	0.793521	0.383276	-0.956726	-1.09059	-0.121281	0.430392		0.10778	-0.0935675
Q16658	Fascin	FSCN1	NaN	NaN	0.208628	0.042084	-0.0926134	-0.0272955		0.188158	0.0327007
Q16670-2;Q16670	Zinc finger and SCAN domain-containing protein 26	ZSCAN26	-0.213069	0.00575919	0.102822	0.0813396	-0.0549179	0.0160014		0.0792291	-0.0103442
Q16718;Q16718-2	NADH dehydrogenase [ubiquinone] 1 alpha subcomplex subunit 5	NDUFA5	0.149129	-0.101676	-0.0460021	-0.0812322	0.0839514	0.0209551		0.0356275	0.00418765
Q16775-2;Q16775	Hydroxyacylglutathione hydrolase, mitochondrial	HAGH	0.204642	0.106616	-0.0870554	-0.00466741	0.0171543	0.0572565		0.54675	0.048991
Q16778	Histone H2B type 2-E	HIST2H2BE	0.0197731	0.101381	-0.0316775	0.0213375	-0.0187766	0.0488897		0.544951	0.0234879
Q16878	Cysteine dioxygenase type 1	CDO1	0.0411028	0.0740944	-0.0425042	0.00690831	-0.142871	-0.00230651		0.13172	-0.0109293
Q16891-2;Q16891-4;Q16891;Q16891-3	Mitochondrial inner membrane protein	IMMT	0.144046	0.121944	0.0586683	0.0392789	-0.066537	0.0598107		0.976141	0.0595352
Q17R98-3;Q17R98-2;Q17R98	Zinc finger protein 827	ZNF827	0.577344	0.477159	-0.229711	-0.0936789	NaN	NaN		0.364574	0.182778
Q17RY0-2;Q17RY0;Q17RY0-3;Q7Z5Q1-7;Q7Z5Q1-5;Q7Z5Q1-4;Q7Z5Q1-6;Q7Z5Q1-3;Q7Z5Q1;Q8NE35-2;Q8NE35;Q7Z5Q1-8;Q7Z5Q1-9	Cytoplasmic polyadenylation element-binding protein 4;Cytoplasmic polyadenylation element-binding protein 2;Cytoplasmic polyadenylation element-binding protein 3	CPEB4;CPEB2;CPEB3	0.0132121	-0.0787922	-0.0824301	0.1038	0.0639219	0.140285		0.288395	0.026666
Q1KMD3	Heterogeneous nuclear ribonucleoprotein U-like protein 2	HNRNPUL2	0.194717	0.104471	-0.414135	-0.312061	-0.068602	0.133084		0.234386	-0.0604211
Q29RF7	Sister chromatid cohesion protein PDS5 homolog A	PDS5A	0.0361869	-0.114832	0.0553514	-0.120184	-0.137766	0.143022		0.187406	-0.0230369
Q2M389-2;Q2M389	WASH complex subunit 7	KIAA1033	NaN	NaN	-0.017922	-0.328743	0.00579687	-0.0970714		0.607464	-0.109485
Q2TAY7	WD40 repeat-containing protein SMU1	SMU1	0.0263043	0.0954519	-0.225152	-0.2541	-0.0100636	0.107788		0.273301	-0.0432952
Q2TB10	Zinc finger protein 800	ZNF800	0.144568	-0.000634928	-0.328032	-0.432688	-0.1153	-0.0381553		0.69072	-0.128374
Q3L8U1;Q3L8U1-2;Q3L8U1-3	Chromodomain-helicase-DNA-binding protein 9	CHD9	0.15069	0.0230425	-0.256045	-0.358306	-0.062398	0.433234		0.0341263	-0.0116305
Q3LXA3;Q3LXA3-2	Bifunctional ATP-dependent dihydroxyacetone kinase/FAD-AMP lyase (cyclizing);ATP-dependent dihydroxyacetone kinase;FAD-AMP lyase (cyclizing)	DAK	NaN	NaN	0.138584	0.0528332	0.1461	-0.133695		0.309105	0.0509557
Q3ZCM7	Tubulin beta-8 chain	TUBB8	0.281787	0.0630887	-0.1133	0.000721115	-0.0950467	0.0834775		0.252055	0.0367879
Q3ZCT1	Zinc finger protein 260	ZNF260	NaN	NaN	0.00737659	0.163241	0.00258472	0.128172		0.781654	0.0753436
Q499Z4;Q499Z4-2	Zinc finger protein 672	ZNF672	-0.249634	-0.176919	0.222178	0.0699771	0.117412	0.0478305		0.0235448	0.00514083
Q49A26-5;Q49A26-4;Q49A26-2;Q49A26-3;Q49A26	Putative oxidoreductase GLYR1	GLYR1	-0.179711	-0.283123	0.270104	-0.29612	0.433818	0.598588		0.224557	0.0905927
Q4G176	Acyl-CoA synthetase family member 3, mitochondrial	ACSF3	0.0173518	-0.00258472	0.111586	0.10286	-0.0557509	-0.0683268		0.222541	0.0175225
Q4LE39;Q4LE39-3;Q4LE39-2;Q4LE39-4	AT-rich interactive domain-containing protein 4B	ARID4B	0.295958	-0.340112	-0.554343	-0.77633	0.0410905	0.554761		0.24927	-0.129829
Q4VC31	Coiled-coil domain-containing protein 58	CCDC58	0.254836	0.214	-0.256165	-0.13223	0.127825	0.0399332		0.19709	0.0413665
Q4VCS5;Q4VCS5-2	Angiomotin	AMOT	0.127633	-0.143676	-0.03492	-0.277167	0.142608	0.473771		0.171787	0.0480416
Q53GI3;Q53GI3-3	Zinc finger protein 394	ZNF394	-0.350578	0.277747	0.424339	0.0508847	0.379507	0.118602		0.596421	0.150084
Q53GQ0	Estradiol 17-beta-dehydrogenase 12	HSD17B12	0.122076	0.0836559	-0.0391384	0.0781998	-0.0847447	-0.00475299		0.329045	0.0258827
Q53GS9-3;Q53GS9;Q53GS9-2	U4/U6.U5 tri-snRNP-associated protein 2	USP39	0.36233	-0.0692249	-0.635429	-0.455099	-0.241962	-0.0313951		0.571949	-0.178464
Q53HL2	Borealin	CDCA8	0.0521377	0.0772429	-0.257493	-0.163575	-0.232415	-0.081885		0.845759	-0.100998
Q53LP3	Ankyrin repeat domain-containing protein SOWAHC	SOWAHC	0.194213	-0.0571965	-0.1038	0.0281448	-0.0604624	-0.00934718		0.0108497	-0.00140798
Q562E7-4;Q562E7	WD repeat-containing protein 81	WDR81	-0.125526	0.143132	-0.0677764	0.0968015	-0.0771063	-0.0366088		0.092932	-0.0111806
Q58FF8	Putative heat shock protein HSP 90-beta 2	HSP90AB2P	-0.0366443	-0.0368959	0.0762499	0.0867838	0.145541	-0.0377336		0.442052	0.0328836
Q5BKZ1	DBIRD complex subunit ZNF326	ZNF326	0.0384361	0.037593	-0.012068	-0.0467869	0.0768889	0.119369		0.690463	0.0355721
Q5HYJ3;Q5HYJ3-3;Q5HYJ3-2	Protein FAM76B	FAM76B	0.0787465	-0.0110936	0.0136983	0.0546401	0.0718003	-0.00345838		1.06066	0.0340555
Q5JRA6-2;Q5JRA6;Q5JRA6-4	Melanoma inhibitory activity protein 3	MIA3	0.205142	0.133564	0.422308	-0.129245	0.230888	0.292228		1.28838	0.192481
Q5JTH9-2;Q5JTH9-3;Q5JTH9	RRP12-like protein	RRP12	-0.178029	-0.00578236	0.174638	0.194465	0.0662159	-0.0432046		0.242528	0.0347172
Q5JTJ3-3;Q5JTJ3;Q5JTJ3-2	Cytochrome c oxidase assembly factor 6 homolog	COA6	0.0719	0.0419438	0.0162056	-0.0314152	0.0202088	0.0667144		0.982052	0.0309262
Q5JTV8-3;Q5JTV8;Q5JTV8-2	Torsin-1A-interacting protein 1	TOR1AIP1	-0.0670015	-0.234397	0.0225662	-0.446069	0.127148	0.0937405		0.406543	-0.0840023
Q5JVF3-3;Q5JVF3-2;Q5JVF3;Q5JVF3-4	PCI domain-containing protein 2	PCID2	-0.120357	-0.0703908	-0.0451634	-0.00157338	0.0226688	-0.125916		1.14911	-0.0567885
Q5PSV4-2;Q5PSV4	Breast cancer metastasis-suppressor 1-like protein	BRMS1L	1.36407	0.354226	-0.497127	-0.917134	0.089206	0.87427		0.246013	0.211252
Q5QJE6	Deoxynucleotidyltransferase terminal-interacting protein 2	DNTTIP2	-0.147634	0.10608	0.151939	0.111699	0.304861	0.0565662		0.779951	0.0972521
Q5SRE5-2;Q5SRE5	Nucleoporin NUP188 homolog	NUP188	-0.732093	-0.353616	0.116974	0.049352	-0.167486	0.116708		0.536776	-0.161694
Q5SSJ5;Q5SSJ5-2;Q5SSJ5-3	Heterochromatin protein 1-binding protein 3	HP1BP3	0.35061	0.0854246	-0.133169	-0.0864308	0.090035	0.190898		0.514129	0.0828948
Q5ST30;Q5ST30-4;Q5ST30-3	Valine--tRNA ligase, mitochondrial	VARS2	0.0385766	0.0335111	0.124126	0.234379	-0.10809	-0.117296		0.249803	0.034201
Q5SVZ6	Zinc finger MYM-type protein 1	ZMYM1	0.370053	0.219711	-0.192194	0.010923	0.409968	0.303935		0.970478	0.187066
Q5SW79;Q5SW79-2;Q5SW79-3	Centrosomal protein of 170 kDa	CEP170	0.0130691	0.0646069	0.0733629	-0.0251477	0.0530895	0.0858794		1.29992	0.0441434
Q5T011-5;Q5T011	Protein SZT2	SZT2	-0.161944	-0.0754896	-0.0143553	0.0241777	0.10939	0.156386		0.0459598	0.00636081
Q5T0B9	Zinc finger protein 362	ZNF362	-0.0606832	0.00158601	-0.0863761	-0.0122281	0.0173294	-0.00863036		0.725597	-0.0248337
Q5T5X7	BEN domain-containing protein 3	BEND3	0.829444	0.676448	-1.24884	-0.546372	-0.0473989	-0.249749		0.113442	-0.0977444
Q5T6F2	Ubiquitin-associated protein 2	UBAP2	0.0798389	-0.184441	0.356938	0.114234	0.0741676	0.105582		0.600136	0.0910532
Q5T8P6-3;Q5T8P6-2;Q5T8P6;Q5T8P6-5;Q5T8P6-4	RNA-binding protein 26	RBM26	0.0243196	0.0267293	-0.00532815	-0.0671829	0.0747905	0.0302067		0.298186	0.0139225
Q5TA45-2;Q5TA45;Q5TA45-5;Q5TA45-4;Q5TA45-3	Integrator complex subunit 11	CPSF3L	0.0350608	0.0650208	-0.16092	0.0889556	0.0896357	0.191623		0.483529	0.0515626
Q5TCQ9-3;Q5TCQ9-2;Q5TCQ9-4;Q5TCQ9	Membrane-associated guanylate kinase, WW and PDZ domain-containing protein 3	MAGI3	-0.143644	-0.0644648	0.239157	-0.0426351	0.107368	-0.0382958		0.0593306	0.00958101
Q5TDH0-2;Q5TDH0;Q5TDH0-3	Protein DDI1 homolog 2	DDI2	NaN	NaN	0.416327	0.0847447	0.261172	0.0517281		1.02108	0.203493
Q5TZA2;Q5TZA2-2	Rootletin	CROCC	0.151339	0.0959919	NaN	NaN	-0.0825663	-0.0287106		0.240938	0.0340136
Q5U5X0	Complex III assembly factor LYRM7	LYRM7	0.254957	0.343578	NaN	NaN	-0.0851526	-0.10017		0.362642	0.103303
Q5UIP0-2;Q5UIP0	Telomere-associated protein RIF1	RIF1	0.246104	0.0304067	NaN	NaN	0.0852671	0.268921		1.12348	0.157675
Q5VSG8-3;Q5VSG8	Glycoprotein endo-alpha-1,2-mannosidase-like protein	MANEAL	NaN	NaN	0.250509	0.0396999	-0.0522768	-0.00619029		0.346713	0.0579353
Q5VT52-5;Q5VT52-2;Q5VT52-3;Q5VT52;Q5VT52-4	Regulation of nuclear pre-mRNA domain-containing protein 2	RPRD2	NaN	NaN	0.0223464	0.471656	0.0182496	-0.175045		0.235017	0.0843016
Q5VU97;Q5VU97-2	VWFA and cache domain-containing protein 1	CACHD1	-0.257149	-0.462217	-0.0977456	-0.288452	0.0640425	0.520583		0.24652	-0.086823
Q5VWQ0	Round spermatid basic protein 1	RSBN1	-0.0896204	-0.0304571	0.0288372	0.0545011	-0.021764	-0.0301242		0.294939	-0.0147712
Q5VZE5;Q5VZE5-2	N-alpha-acetyltransferase 35, NatC auxiliary subunit	NAA35	0.0204844	0.075738	NaN	NaN	-0.172231	0.0351505		0.0629196	-0.0102146
Q5VZL5-4;Q5VZL5;Q5VZL5-2;Q5VZL5-3	Zinc finger MYM-type protein 4	ZMYM4	0.270828	-0.0913254	-0.342782	-0.278654	-0.0822938	0.168252		0.241803	-0.0593291
Q68CP9-3;Q68CP9	AT-rich interactive domain-containing protein 2	ARID2	0.0889556	-0.0276161	0.0630775	-0.0315331	0.0504576	0.149201		0.833761	0.048757
Q68DK2-2;Q68DK2	Zinc finger FYVE domain-containing protein 26	ZFYVE26	-0.238221	-0.0120243	0.0897739	0.00619029	0.0469211	-0.098689		0.29372	-0.0343415
Q68E01-3;Q68E01-2;Q68E01;Q68E01-4	Integrator complex subunit 3	INTS3	0.498659	-0.0178406	-0.29125	-0.153783	0.180495	0.707666		0.426667	0.153991
Q6AHZ1;Q6AHZ1-2	Zinc finger protein 518A	ZNF518A	-0.161831	-0.202605	0.0566563	0.00187425	-0.0758749	0.12122		0.358905	-0.0434268
Q6GYQ0;Q6GYQ0-7;Q6GYQ0-6;Q6GYQ0-5;Q6GYQ0-2;Q6GYQ0-4	Ral GTPase-activating protein subunit alpha-1	RALGAPA1	-0.15141	-0.312151	NaN	NaN	0.0758393	0.203967		0.144622	-0.0459387
Q6NXE6-2;Q6NXE6	Armadillo repeat-containing protein 6	ARMC6	-0.163332	-0.0656571	0.0770867	0.0794293	-0.0261627	-0.0437644		0.255049	-0.0237335
Q6NXR4	TELO2-interacting protein 2	TTI2	-0.548691	-0.314248	0.172929	0.0607391	0.057707	-0.454281		0.639775	-0.170974
Q6P1J9	Parafibromin	CDC73	-0.324347	-0.00966955	NaN	NaN	-0.00906043	-0.0490731		0.541243	-0.0980374
Q6P1X5	Transcription initiation factor TFIID subunit 2	TAF2	-0.0485315	0.0468402	0.0445086	0.0762854	-0.0564447	-0.1503		0.158569	-0.0146069
Q6P2E9;Q6P2E9-2	Enhancer of mRNA-decapping protein 4	EDC4	0.219463	0.307662	-0.0529723	-0.0914637	0.0721945	0.0768889		0.664137	0.0886287
Q6P2Q9	Pre-mRNA-processing-splicing factor 8	PRPF8	0.0277203	0.000144286	-0.0270125	-0.00424777	-0.000721115	-0.033652		0.289092	-0.00629481
Q6P4R8-3;Q6P4R8;Q6P4R8-2	Nuclear factor related to kappa-B-binding protein	NFRKB	0.681224	0.239398	-0.870108	-0.763391	-0.0668125	0.409144		0.0857082	-0.0617575
Q6P9B6	TLD domain-containing protein 1	TLDC1	-0.217407	-0.0898046	0.267045	-0.0232551	-0.134615	-0.00475299		0.19385	-0.0337983
Q6PJT7-5;Q6PJT7-9;Q6PJT7-2;Q6PJT7;Q6PJT7-4;Q6PJT7-3;Q6PJT7-11;Q6PJT7-10	Zinc finger CCCH domain-containing protein 14	ZC3H14	0.1141	0.0237521	-0.0888201	-0.0555763	0.0280868	0.188628		0.351748	0.0350284
Q6PKG0;Q6PKG0-3	La-related protein 1	LARP1	-0.222768	-0.325521	0.264339	0.210763	0.0345002	-0.232292		0.169571	-0.0451632
Q6R327;Q6R327-3	Rapamycin-insensitive companion of mTOR	RICTOR	-0.0730442	-0.162896	0.0830801	0.0182068	-0.0246034	0.000750383		0.321186	-0.0264178
Q6U7Q0	Zinc finger protein 322	ZNF322	0.117163	0.15562	0.0992936	-0.290392	-0.592828	0.167021		0.172041	-0.0573537
Q6UB28	Methionine aminopeptidase 1D, mitochondrial	METAP1D	0.214622	0.0425042	-0.10809	-0.0798287	-0.00216244	0.0829121		0.204358	0.024993
Q6UN15-3;Q6UN15-5;Q6UN15;Q6UN15-4	Pre-mRNA 3-end-processing factor FIP1	FIP1L1	-0.00691261	0.00388999	NaN	NaN	-0.0164963	0.132072		0.319651	0.0281382
Q6UW68	Transmembrane protein 205	TMEM205	0.081885	0.202637	-0.458802	-0.0124754	0.017826	-0.278817		0.308747	-0.0746244
Q6Y7W6;Q6Y7W6-3;Q6Y7W6-4;Q6Y7W6-5	PERQ amino acid-rich with GYF domain-containing protein 2	GIGYF2	0.0448837	-0.105489	NaN	NaN	0.323931	0.324003		0.580398	0.146832
Q6YN16-2;Q6YN16	Hydroxysteroid dehydrogenase-like protein 2	HSDL2	0.113434	0.0875986	-0.189666	-0.0700575	NaN	NaN		0.0707903	-0.0146729
Q6ZN17;Q6ZN17-2	Protein lin-28 homolog B	LIN28B	-0.0622489	-0.114894	0.0352982	0.133958	NaN	NaN		0.011603	-0.0019717
Q6ZN55;Q6ZN55-2	Zinc finger protein 574	ZNF574	-0.0690432	0.0224743	0.154699	0.144046	0.050607	-0.0560286		0.469393	0.0411258
Q70CQ2;Q70CQ2-3;Q70CQ2-2	Ubiquitin carboxyl-terminal hydrolase 34	USP34	-0.0667144	-0.0434824	0.0203111	0.0354831	-0.0297002	-0.0117819		0.445407	-0.0159808
Q70CQ3	Ubiquitin carboxyl-terminal hydrolase 30	USP30	-0.159074	-0.112865	0.185458	0.0606008	0.0469508	0.150994		0.197871	0.0286775
Q75N03;Q75N03-2	E3 ubiquitin-protein ligase Hakai	CBLL1	0.0514416	0.130404	-0.00963388	0.0600474	-0.098689	-0.0480967		0.160805	0.0142455
Q7KZF4	Staphylococcal nuclease domain-containing protein 1	SND1	-0.0567463	-0.0245312	0.0808353	-0.0548718	0.0427391	0.0273662		0.0367301	0.00246522
Q7L014	Probable ATP-dependent RNA helicase DDX46	DDX46	0.120086	0.0163537	-0.268075	-0.0962675	-0.0760118	-0.0626743		0.525537	-0.0610981
Q7L1Q6-2;Q7L1Q6;Q7L1Q6-4;Q7L1Q6-3	Basic leucine zipper and W2 domain-containing protein 1	BZW1	NaN	NaN	0.236826	-0.202838	0.470689	0.478025		0.654692	0.245676
Q7L2J0;Q7L2J0-2	7SK snRNA methylphosphate capping enzyme	MEPCE	-0.0600814	0.00317045	0.10276	0.109026	-0.0772429	-0.0828389		0.00801993	-0.000867819
Q7L3S4	Zinc finger protein 771	ZNF771	-0.485398	-0.604937	0.154458	0.154065	0.354261	0.31362		0.0382964	-0.0189885
Q7L5D6;Q7L5D6-2	Golgi to ER traffic protein 4 homolog	GET4	-0.042234	-0.123575	0.36149	0.228973	NaN	NaN		0.377523	0.106163
Q7LBC6;Q7LBC6-2	Lysine-specific demethylase 3B	KDM3B	-0.761262	-0.651541	-0.224781	0.0184917	NaN	NaN		0.946084	-0.404773
Q7RTN6-2;Q7RTN6-5;Q7RTN6-3;Q7RTN6	STE20-related kinase adapter protein alpha	STRADA	NaN	NaN	-0.00460933	-0.134525	0.0453124	-0.375179		0.522006	-0.11725
Q7RTV0	PHD finger-like domain-containing protein 5A	PHF5A	0.0251707	-0.20583	-0.0848807	-0.0927555	0.0907569	0.0254266		0.397322	-0.0403519
Q7Z2E3-7;Q7Z2E3-3;Q7Z2E3-8;Q7Z2E3;Q7Z2E3-9;Q7Z2E3-5;Q7Z2E3-11;Q7Z2E3-10;Q7Z2E3-2;Q7Z2E3-4	Aprataxin	APTX	-0.0147182	-0.018995	0.0855274	0.133695	0.0517132	-0.0831111		0.33426	0.0256852
Q7Z2W4-2;Q7Z2W4;Q7Z2W4-3	Zinc finger CCCH-type antiviral protein 1	ZC3HAV1	0.0107799	-0.17687	-0.0227584	-0.0757632	-0.115965	0.229535		0.166861	-0.0251738
Q7Z3I7	Zinc finger protein 572	ZNF572	-0.0780001	-0.0807591	0.0429621	0.332164	-0.0203421	0.149089		0.378683	0.0575188
Q7Z3K3-5;Q7Z3K3-7;Q7Z3K3-2;Q7Z3K3-3;Q7Z3K3-6;Q7Z3K3	Pogo transposable element with ZNF domain	POGZ	0.0503276	-0.0794628	-0.0824301	-0.0514739	0.0202234	0.0712393		0.164928	-0.0119294
Q7Z3V4	Ubiquitin-protein ligase E3B	UBE3B	-0.259202	-0.174459	0.298318	0.148609	0.0948494	-0.0193461		0.0611552	0.0147949
Q7Z406;Q7Z406-6;Q7Z406-2;Q7Z406-4	Myosin-14	MYH14	0.126048	-0.092171	NaN	NaN	-0.0220482	-0.0103502		0.00259397	0.000369585
Q7Z417	Nuclear fragile X mental retardation-interacting protein 2	NUFIP2	-0.249085	-0.194443	0.342799	0.138028	0.142242	0.0104686		0.128926	0.0316682
Q7Z460-2;Q7Z460-4;Q7Z460-5;Q7Z460-3;Q7Z460	CLIP-associating protein 1	CLASP1	-0.132784	-0.0108028	0.000865848	0.143002	-0.148088	-0.0920721		0.388604	-0.0399799
Q7Z4V5-2;Q7Z4V5;Q7Z4V5-4;Q7Z4V5-3	Hepatoma-derived growth factor-related protein 2	HDGFRP2	0.0313951	0.063779	-0.159629	-0.151378	0.0271456	-0.0416635		0.423672	-0.0383918
Q7Z6E9-2;Q7Z6E9;Q7Z6E9-4	E3 ubiquitin-protein ligase RBBP6	RBBP6	0.161307	0.406863	-0.1121	0.127897	0.108503	-0.269871		0.305202	0.0704333
Q7Z6Z7-2;Q7Z6Z7-3;Q7Z6Z7	E3 ubiquitin-protein ligase HUWE1	HUWE1	-0.0405711	0.00446549	-0.00748262	-0.0843797	0.0786551	0.00668072		0.118188	-0.00710535
Q7Z7K0	COX assembly mitochondrial protein homolog	CMC1	0.461319	-0.0213797	NaN	NaN	0.414634	0.416346		1.16775	0.31773
Q7Z7K6;Q7Z7K6-2	Centromere protein V	CENPV	-0.0672131	0.0681893	0.221775	0.268195	0.0416399	-0.165815		0.390081	0.0611284
Q86T24	Transcriptional regulator Kaiso	ZBTB33	0.440633	-0.0235777	-0.772561	-0.406465	-0.143002	0.151811		0.298956	-0.125527
Q86TI2-4;Q86TI2;Q86TI2-2	Dipeptidyl peptidase 9	DPP9	0.0478175	-0.0478155	0.0189219	0.0140695	-0.0560286	-0.00805652		0.115648	-0.00518195
Q86U42-2;Q86U42;Q92843-2	Polyadenylate-binding protein 2	PABPN1	0.0969364	-0.0089435	-0.111699	-0.18164	-0.026021	0.0339535		0.339069	-0.0329023
Q86U86-5;Q86U86-7;Q86U86-3;Q86U86-2;Q86U86-8;Q86U86;Q86U86-4;Q86U86-9	Protein polybromo-1	PBRM1	0.176706	-0.366113	-0.344374	-0.648394	0.224857	0.515047		0.154072	-0.0737119
Q86UE4	Protein LYRIC	MTDH	0.00475299	0.0220482	-0.116365	-0.0545571	0.101815	-0.0461418		0.186383	-0.0147413
Q86UK7-2;Q86UK7-3;Q86UK7	Zinc finger protein 598	ZNF598	-0.0176653	-0.237643	-0.00360232	-0.213169	0.107042	-0.0150693		0.523883	-0.0633512
Q86UP2;Q86UP2-2;Q86UP2-4;Q86UP2-3	Kinectin	KTN1	0.140517	-0.00560858	-0.163628	-0.269982	0.0498302	0.216954		0.0240089	-0.00531944
Q86UP3-2;Q86UP3-5;Q86UP3;Q86UP3-4	Zinc finger homeobox protein 4	ZFHX4	0.418676	0.0861043	-0.458802	-0.277499	0.160589	0.555884		0.197604	0.0808253
Q86UY6-4;Q86UY6-3;Q86UY6	N-alpha-acetyltransferase 40	NAA40	-0.225245	-0.219975	0.0343819	0.0922074	0.204117	-0.109026		0.203919	-0.0372567
Q86V15;Q86V15-2	Zinc finger protein castor homolog 1	CASZ1	0.120883	-0.117866	-0.267356	-0.191524	0.0259847	0.386676		0.0249704	-0.00720048
Q86V81	THO complex subunit 4	ALYREF	0.0705267	0.0945064	-0.135009	-0.0397997	0.00929198	-0.0621218		0.108823	-0.0104343
Q86VP6-2;Q86VP6	Cullin-associated NEDD8-dissociated protein 1	CAND1	-0.0902346	0.112633	0.0828203	-0.0967612	0.0255001	0.0920326		0.218126	0.0209984
Q86WA6-2;Q86WA6	Valacyclovir hydrolase	BPHL	0.157173	0.226015	0.0215993	0.0475383	0.0168622	0.0444491		1.23393	0.0856062
Q86WB0-3;Q86WB0;Q86WB0-2	Nuclear-interacting partner of ALK	ZC3HC1	0.090447	0.0690147	-0.00690831	-0.00556507	NaN	NaN		0.61822	0.0367471
Q86XK2-6;Q86XK2;Q86XK2-5;Q86XK2-3;Q86XK2-2	F-box only protein 11	FBXO11	-0.455831	-0.649978	-0.0553346	-0.181509	0.0979032	0.203518		0.600221	-0.173539
Q86XP3;Q86XP3-2	ATP-dependent RNA helicase DDX42	DDX42	-0.15888	-0.02283	0.198709	0.195726	-0.00834347	-0.107018		0.0955825	0.0162271
Q86Y56;Q86Y56-2	HEAT repeat-containing protein 2	HEATR2	-0.138759	-0.0527303	0.0338649	-0.0282928	-0.059909	0.0168331		0.719103	-0.0381656
Q86Y82	Syntaxin-12	STX12	0.318808	0.252658	-0.373175	-0.20219	-0.0304067	0.0440772		0.00501118	0.00162865
Q86YH2;P59817	Zinc finger protein 280B;Zinc finger protein 280A	ZNF280B;ZNF280A	0.0821575	0.218719	NaN	NaN	-0.101247	0.228571		0.586874	0.10705
Q86YP4-2;Q86YP4;Q86YP4-3	Transcriptional repressor p66-alpha	GATAD2A	-0.0372067	-0.0254119	NaN	NaN	-0.104873	0.109872		0.11365	-0.0144049
Q8IUD2-4;Q8IUD2-2;Q8IUD2-3;Q8IUD2	ELKS/Rab6-interacting/CAST family member 1	ERC1	0.0054719	-0.0278073	NaN	NaN	-0.463622	-1.02127		0.668914	-0.376806
Q8IUE6	Histone H2A type 2-B	HIST2H2AB	-0.00205011	-0.0135672	-0.0918014	-0.16054	0.0417438	0.104418		0.206962	-0.0202995
Q8IVS2;Q8IVS2-2	Malonyl-CoA-acyl carrier protein transacylase, mitochondrial	MCAT	-0.368868	-0.180708	0.429751	0.201132	0.219337	0.0378878		0.183633	0.056422
Q8IWA0	WD repeat-containing protein 75	WDR75	0.111031	-0.298744	-0.0762854	-0.411848	0.0680598	-0.185867		0.755116	-0.132275
Q8IWI9-3;Q8IWI9;Q8IWI9-4	MAX gene-associated protein	MGA	0.261832	-0.018425	-0.416407	-0.328562	0.0314152	0.0520572		0.273485	-0.0696817
Q8IWS0;Q8IWS0-3;Q8IWS0-5;Q8IWS0-4;Q8IWS0-2	PHD finger protein 6	PHF6	-0.0682564	0.0794293	0.0488598	0.159629	-0.0714881	-0.117695		0.0398841	0.00507978
Q8IWV7;Q8IWV7-2	E3 ubiquitin-protein ligase UBR1	UBR1	NaN	NaN	0.168869	0.20989	-0.0915306	0.123811		0.651297	0.10276
Q8IWX8	Calcium homeostasis endoplasmic reticulum protein	CHERP	-0.118821	0.00187425	0.0772694	0.0590784	-0.0328061	-0.0533895		0.139873	-0.0111324
Q8IY50;Q8IY50-2	Solute carrier family 35 member F3	SLC35F3	0.279887	0.257131	-0.333767	0.00619029	-0.183963	-0.000865329		0.0139838	0.00410223
Q8IY67;Q8IY67-2;Q8IY67-3	Ribonucleoprotein PTB-binding 1	RAVER1	0.16877	0.00762616	0.209311	0.0190613	-0.0398403	0.100561		0.954689	0.0775817
Q8IY81	pre-rRNA processing protein FTSJ3	FTSJ3	-0.047905	-0.0313562	-0.146134	-0.0876873	0.0321969	0.0376509		0.660488	-0.0405391
Q8IYT2	FtsJ methyltransferase domain-containing protein 1	FTSJD1	-0.414326	-0.355479	0.119103	-0.0465485	-0.0475383	0.104744		0.518321	-0.106674
Q8IZD2-8;Q8IZD2-6;Q8IZD2-5;Q8IZD2-2;Q8IZD2-7;Q8IZD2;Q8IZD2-3;Q8IZD2-4	Histone-lysine N-methyltransferase 2E	KMT2E	NaN	NaN	0.169988	-0.102496	0.237286	0.104837		0.589041	0.102404
Q8IZH2-2;Q8IZH2	5-3 exoribonuclease 1	XRN1	-0.106824	-0.135602	0.0349583	0.00100953	0.0552315	-0.00877379		0.359812	-0.0266668
Q8IZT6;Q8IZT6-2	Abnormal spindle-like microcephaly-associated protein	ASPM	-0.265032	-0.462694	0.142274	-0.247097	0.0510852	0.449178		0.154986	-0.0553811
Q8IZV5	Retinol dehydrogenase 10	RDH10	0.0104934	0.249749	-0.0465609	0.100574	-0.394404	-0.204141		0.199632	-0.0473816
Q8N0W3;Q8N0W3-2	L-fucose kinase	FUK	NaN	NaN	-0.0694272	0.132774	-0.1644	-0.0619835		0.251794	-0.0407591
Q8N163;Q8N163-2	DBIRD complex subunit KIAA1967	KIAA1967	-0.272489	-0.0313268	0.400778	0.0318186	0.375478	0.116411		0.43486	0.103445
Q8N183	Mimitin, mitochondrial	NDUFAF2	NaN	NaN	0.0360229	0.135272	0.0227421	0.0792799		1.12959	0.0683292
Q8N1F7;Q8N1F7-2	Nuclear pore complex protein Nup93	NUP93	0.158079	0.145482	0.0323887	-0.200117	NaN	NaN		0.148835	0.033958
Q8N1G0;Q8N1G0-2	Zinc finger protein 687	ZNF687	0.0859685	-0.293942	-0.55031	-0.46905	0.00424777	0.11338		0.743253	-0.184951
Q8N1G4	Leucine-rich repeat-containing protein 47	LRRC47	0.026021	0.00949053	-0.0082	-0.0523263	-0.0301242	-0.0604624		0.641766	-0.0192669
Q8N1I0-2;Q8N1I0;Q8N1I0-3	Dedicator of cytokinesis protein 4	DOCK4	-0.0169936	-0.202356	0.399464	-0.237949	-0.0382958	-0.44297		0.323161	-0.0898501
Q8N257	Histone H2B type 3-B	HIST3H2BB	0.0499095	-0.0195798	-0.199751	0.0775164	NaN	NaN		0.132518	-0.0229762
Q8N3C0	Activating signal cointegrator 1 complex subunit 3	ASCC3	-0.138569	0.00662125	0.19281	0.0681893	-0.0287106	-0.0714881		0.0348797	0.00480889
Q8N3U4;Q8N3U4-2	Cohesin subunit SA-2	STAG2	0.15056	-0.0923248	NaN	NaN	-0.0199154	-0.189793		0.197601	-0.0378684
Q8N5C6;Q8N5C6-2	S1 RNA-binding domain-containing protein 1	SRBD1	0.762987	0.606726	-1.01735	-0.859483	-0.0139266	-0.20063		0.152504	-0.12028
Q8N5K1	CDGSH iron-sulfur domain-containing protein 2	CISD2	0.0606008	0.0999011	0.0580374	0.0211954	0.129276	-0.0539454		0.995217	0.0525109
Q8N684-2;Q8N684;Q8N684-3	Cleavage and polyadenylation specificity factor subunit 7	CPSF7	0.0398403	0.0326651	0.0238417	-0.0359046	0.0376657	-0.0149266		0.47892	0.0138636
Q8N6M0-2;Q8N6M0	OTU domain-containing protein 6B	OTUD6B	-0.00887091	0.00100953	NaN	NaN	0.0278368	-0.25689		0.358771	-0.0592286
Q8N720;Q8N720-3	Zinc finger protein 655	ZNF655	0.0736831	0.0840642	-0.142217	-0.0985055	-0.0647449	0.023739		0.211083	-0.0206636
Q8N766-4;Q8N766-3;Q8N766-2;Q8N766	ER membrane protein complex subunit 1	EMC1	-0.108643	-0.0759305	-0.0926134	-0.00381376	0.030413	0.0695276		0.448349	-0.0301767
Q8N8A2-4;Q8N8A2;Q8N8A2-2;Q8N8A2-3	Serine/threonine-protein phosphatase 6 regulatory ankyrin repeat subunit B	ANKRD44	NaN	NaN	0.108985	-0.00618795	0.187116	0.546604		0.749902	0.209129
Q8N8K9;Q8N8K9-3;Q8N8K9-2	Uncharacterized protein KIAA1958	KIAA1958	NaN	NaN	-0.281906	0.0419438	-0.0928839	-0.0315363		0.552478	-0.0910956
Q8N8R5	UPF0565 protein C2orf69	C2orf69	-0.092294	-0.0369995	-0.0507454	0.217479	-0.0801119	-0.118626		0.210452	-0.0268829
Q8N8S7-3;Q8N8S7-2;Q8N8S7	Protein enabled homolog	ENAH	-0.138283	0.0354831	0.228824	0.0578315	-0.0603242	-0.0437644		0.0927123	0.0132946
Q8N9F7-3;Q8N9F7-2;Q8N9F7	Glycerophosphodiester phosphodiesterase domain-containing protein 1	GDPD1	0.0806577	0.0683268	-0.0959919	-0.212919	NaN	NaN		0.215098	-0.0399815
Q8NBJ5	Procollagen galactosyltransferase 1	COLGALT1	0.0048968	0.105946	0.0374584	0.0274371	-0.0928839	0.210379		0.532916	0.0488723
Q8NBJ7-2;Q8NBJ7-5;Q8NBJ7	Sulfatase-modifying factor 2	SUMF2	0.12075	0.172872	-0.197488	-0.0798287	0.169712	0.187264		0.410244	0.0622134
Q8NBM8	Prenylcysteine oxidase-like	PCYOX1L	NaN	NaN	0.161476	-0.222313	-0.0271541	0.381855		0.215012	0.073466
Q8NBS9;Q8NBS9-2	Thioredoxin domain-containing protein 5	TXNDC5	-0.0456995	-0.000952496	-0.109026	-0.0193312	-0.0353423	0.0395032		0.660434	-0.0284748
Q8NBX0	Saccharopine dehydrogenase-like oxidoreductase	SCCPDH	-0.0704514	0.131458	0.307287	0.33411	0.105535	-0.221073		0.500863	0.0978111
Q8NC51;Q8NC51-2;Q8NC51-3;Q8NC51-4	Plasminogen activator inhibitor 1 RNA-binding protein	SERBP1	-0.101846	-0.0462208	0.101227	0.00762616	-0.0499095	-0.1149		0.465295	-0.0340039
Q8NCA5-2;Q8NCA5	Protein FAM98A	FAM98A	0.123136	-0.0058403	-0.143785	-0.177784	-0.0754641	-0.0394191		0.55358	-0.0531927
Q8ND82	Zinc finger protein 280C	ZNF280C	-0.0547668	0.0965318	-0.0546401	0.139339	-0.197236	-0.190299		0.31711	-0.043512
Q8NDC0	MAPK-interacting and spindle-stabilizing protein-like	MAPK1IP1L	-0.0877794	-0.109203	NaN	NaN	0.0579022	0.0341012		0.237895	-0.0262448
Q8NDT2;Q8NDT2-2	Putative RNA-binding protein 15B	RBM15B	-0.00740554	0.0443242	0.0491285	0.057277	-0.0418037	-0.0110662		0.39341	0.0150757
Q8NEW0	Zinc transporter 7	SLC30A7	NaN	NaN	0.108285	0.169284	-0.145351	-0.360533		0.172854	-0.0570788
Q8NFD5;Q8NFD5-2;Q8NFD5-3;Q8NFD5-4	AT-rich interactive domain-containing protein 1B	ARID1B	-0.0667447	-0.155486	0.135079	0.113434	0.15157	0.038273		0.294755	0.036021
Q8NFH3;Q8NFH3-2	Nucleoporin Nup43	NUP43	-0.0369254	0.00906043	-0.0223323	0.0528332	0.0177968	-0.0247452		0.0175931	-0.000718746
Q8NHM5-4;Q8NHM5-3;Q8NHM5;Q8NHM5-2	Lysine-specific demethylase 2B	KDM2B	0.387693	-0.0996645	-0.634221	-0.492342	-0.0965318	-0.0640551		0.508778	-0.16652
Q8NI27	THO complex subunit 2	THOC2	-0.0469657	0.125783	-0.233765	-0.0312825	0.0334219	0.289475		0.116644	0.0227777
Q8NI36	WD repeat-containing protein 36	WDR36	-0.144233	0.1644	0.0667295	0.119423	0.0222878	0.370508		0.678314	0.0998525
Q8TAQ2-2;Q8TAQ2-3;Q8TAQ2	SWI/SNF complex subunit SMARCC2	SMARCC2	-0.0379026	-0.0898814	-0.0385766	-0.0396811	0.117302	0.0461463		0.0830373	-0.00709887
Q8TAQ5;Q8TAQ5-2	Zinc finger protein 420	ZNF420	-0.0277926	0.0274371	-0.0214797	-0.149041	0.0679085	0.17041		0.0931619	0.0112405
Q8TB05	UBA-like domain-containing protein 1	UBALD1	-0.128298	-0.0561312	0.137791	0.0976109	-0.117562	-0.152768		0.297964	-0.0365596
Q8TB36	Ganglioside-induced differentiation-associated protein 1	GDAP1	-0.602109	-0.862969	NaN	NaN	-0.0298416	-0.495183		1.18982	-0.497526
Q8TC07-2;Q8TC07;Q8TC07-3	TBC1 domain family member 15	TBC1D15	-0.253326	0.0415233	0.129671	0.107956	-0.0454429	0.0311204		0.011235	0.00191685
Q8TC12;Q8TC12-2;Q8TC12-3	Retinol dehydrogenase 11	RDH11	0.0374524	-0.0275426	-0.0219061	0.00877379	-0.0347792	0.09849		0.187843	0.0100814
Q8TCG1;Q8TCG1-2	Protein CIP2A	KIAA1524	-0.574369	-0.210062	0.211231	0.0723116	-0.479851	-0.178619		0.744262	-0.193227
Q8TDJ6;Q8TDJ6-3;Q8TDJ6-2	DmX-like protein 2	DMXL2	-0.308966	-0.0252358	0.143548	0.127369	-0.0604624	-0.186247		0.296892	-0.0516657
Q8TDN6	Ribosome biogenesis protein BRX1 homolog	BRIX1	-0.245403	-0.119777	NaN	NaN	0.18413	-0.115832		0.322913	-0.0742207
Q8TEM1	Nuclear pore membrane glycoprotein 210	NUP210	0.160146	0.0781998	-0.128689	-0.0101053	-0.0908535	0.0522665		0.0822023	0.0101607
Q8TEQ6	Gem-associated protein 5	GEMIN5	-0.184687	0.0439044	0.168285	0.229957	-0.0628125	-0.193582		0.000804996	0.000177383
Q8TEU7;Q8TEU7-4;Q8TEU7-5;Q8TEU7-3;Q8TEU7-2;Q8TEU7-6	Rap guanine nucleotide exchange factor 6	RAPGEF6	-0.449316	0.0294175	0.0501588	0.242084	-0.0980152	-0.176195		0.286263	-0.0669776
Q8TF61	F-box only protein 41	FBXO41	NaN	NaN	-0.0894982	0.230203	0.340313	-0.173511		0.238086	0.0768766
Q8TF68-3;Q8TF68-2;Q8TF68	Zinc finger protein 384	ZNF384	0.0690147	0.144699	-0.00748262	0.0980152	-0.0692898	0.0388064		0.691791	0.0456271
Q8WTT2	Nucleolar complex protein 3 homolog	NOC3L	-0.067969	0.165815	-0.0792927	-0.0394883	-0.00791302	-0.101381		0.215538	-0.0217048
Q8WU90	Zinc finger CCCH domain-containing protein 15	ZC3H15	-0.0388953	-0.226966	0.00804374	0.00762616	-0.0592169	0.173075		0.164531	-0.0227221
Q8WV44;Q8WV44-3	E3 ubiquitin-protein ligase TRIM41	TRIM41	0.230326	-0.141176	0.150753	0.0102069	0.246909	0.301675		0.957495	0.133116
Q8WVJ2	NudC domain-containing protein 2	NUDCD2	0.0698396	-0.0103523	-0.171975	0.012068	0.130397	0.0826981		0.165537	0.0187792
Q8WW12;Q8WW12-2	PEST proteolytic signal-containing nuclear protein	PCNP	-0.00482667	0.00360232	0.000865848	-0.0141207	0.0188049	0.0156513		0.267833	0.00332949
Q8WWM7;Q8WWM7-6;Q8WWM7-8;Q8WWM7-5;Q8WWM7-4;Q8WWM7-9;Q8WWM7-2;Q8WWM7-3;Q8WWM7-7	Ataxin-2-like protein	ATXN2L	-0.153495	0.0265876	0.155598	0.196985	-0.0517201	-0.167358		0.00582074	0.00109964
Q8WWQ0	PH-interacting protein	PHIP	-0.216837	-0.241885	-0.401084	-0.320108	0.183032	0.471869		0.254554	-0.0875021
Q8WXE9;Q8WXE9-3	Stonin-2	STON2	-1.71482	-1.69026	1.84353	0.712992	NaN	NaN		0.0824287	-0.212143
Q8WXF1;Q8WXF1-2	Paraspeckle component 1	PSPC1	0.249142	0.0734089	-0.0192037	0.0193461	0.181837	0.00322079		0.946917	0.0846251
Q8WXX5	DnaJ homolog subfamily C member 9	DNAJC9	0.349818	0.095722	-0.0583859	-0.154201	-0.0978804	-0.0201999		0.0928945	0.0191455
Q8WXX7-5;Q8WXX7-2;Q8WXX7	Autism susceptibility gene 2 protein	AUTS2	-0.127589	-0.0795237	0.0984437	0.0247452	0.0746385	-0.0565835		0.10884	-0.0109781
Q8WYQ9;Q8WYQ9-2	Zinc finger CCHC domain-containing protein 14	ZCCHC14	-0.243199	-0.218934	0.327385	-0.335845	0.212267	0.404305		0.0643864	0.0243298
Q8WZ42-5;Q8WZ42-11;Q8WZ42-4;Q8WZ42-7;Q8WZ42-2;Q8WZ42;Q8WZ42-8;Q8WZ42-13;Q8WZ42-12;Q8WZ42-3;Q8WZ42-10;Q8WZ42-9	Titin	TTN	-0.260791	0.133169	-0.296545	-0.0907415	NaN	NaN		0.551172	-0.128727
Q92466;Q92466-4	DNA damage-binding protein 2	DDB2	0.0965318	0.118759	-0.0238941	0.0294175	-0.0419438	-0.0130691		0.44808	0.0276335
Q92499;Q92499-3;Q92499-2	ATP-dependent RNA helicase DDX1	DDX1	0.0353423	0.0614305	0.57278	0.122209	-0.0654344	0.0193604		0.620793	0.124281
Q92522	Histone H1x	H1FX	0.116498	0.0888201	-0.156267	-0.0523413	-0.00331442	0.0862929		0.11409	0.0132813
Q92541	RNA polymerase-associated protein RTF1 homolog	RTF1	0.30147	0.062398	-0.209266	-0.248656	NaN	NaN		0.0622355	-0.0235135
Q92574-2;Q92574	Hamartin	TSC1	-0.207411	0.230326	0.155197	0.0457225	0.0477858	-0.0163537		0.28341	0.0425443
Q92576-2;Q92576	PHD finger protein 3	PHF3	-0.14757	-0.310486	-0.174406	-0.0702998	0.253962	0.251367		0.127878	-0.0329054
Q92597-3;Q92597-2;Q92597	Protein NDRG1	NDRG1	0.381062	0.314522	NaN	NaN	-0.0411028	-0.465922		0.084003	0.0471398
Q92598-2;Q92598-3;Q92598;Q92598-4	Heat shock protein 105 kDa	HSPH1	-0.0957742	0.0529723	0.117318	0.121811	-0.0255958	-0.172359		0.00184384	-0.000271362
Q92610	Zinc finger protein 592	ZNF592	-0.0096841	0.0532504	-0.13829	-0.0551266	-0.0394191	-0.0901759		0.840614	-0.0465742
Q92616	Translational activator GCN1	GCN1L1	0.122474	0.218471	-0.114234	0.0133551	-0.00934718	0.0413875		0.424743	0.0453511
Q92621	Nuclear pore complex protein Nup205	NUP205	-0.218011	0.134878	-0.212881	-0.0605478	0.0240177	-0.198243		0.699571	-0.0884644
Q92636;Q92636-2	Protein FAN	NSMAF	-0.032551	-0.119213	0.211465	-0.126391	-0.0694272	0.0167747		0.146466	-0.0198905
Q92665	28S ribosomal protein S31, mitochondrial	MRPS31	0.185993	-0.332953	0.159702	-0.00779714	0.276695	-0.0378742		0.175138	0.0406277
Q92688-2;Q92688	Acidic leucine-rich nuclear phosphoprotein 32 family member B	ANP32B	-0.052102	0.00805652	0.0999737	0.000432815	0.071497	-0.0177795		0.332204	0.0183464
Q92733	Proline-rich protein PRCC	PRCC	-0.0597957	0.00187425	NaN	NaN	-0.0110662	-0.0749164		0.82957	-0.035976
Q92734-2;Q92734;Q92734-4;Q92734-3	Protein TFG	TFG	NaN	NaN	0.12573	-0.126014	0.14366	0.00980028		0.234948	0.0382941
Q92793-2;Q92793	CREB-binding protein	CREBBP	0.575409	0.588709	NaN	NaN	-0.144438	0.0154617		0.576064	0.258785
Q92797;Q92797-2	Symplekin	SYMPK	0.471968	-0.158961	-0.393636	-0.548438	-0.0943712	0.243814		0.199955	-0.0799374
Q92804-2;Q92804	TATA-binding protein-associated factor 2N	TAF15	-0.0225516	-0.0411054	-0.0377336	-0.0172418	-0.0186342	0.021365		1.0595	-0.0193169
Q92833;Q92833-3	Protein Jumonji	JARID2	-0.565097	-0.760015	0.206046	-0.397752	0.530635	0.372281		0.179309	-0.102317
Q92841;Q92841-1;Q92841-3;Q92841-2	Probable ATP-dependent RNA helicase DDX17	DDX17	-0.0557263	0.0183493	0.108659	0.0938305	0.0773302	-0.0518593		0.474391	0.0317638
Q92859-4;Q92859;Q92859-3;Q92859-2	Neogenin	NEO1	-0.23472	-0.383134	0.481727	0.0643311	0.138108	0.557646		0.278058	0.103993
Q92878;Q92878-2;Q92878-3	DNA repair protein RAD50	RAD50	0.165815	0.0405417	-0.0747794	-0.0153304	0.0217311	0.0552315		0.430338	0.0322016
Q92917	G patch domain and KOW motifs-containing protein	GPKOW	-0.482634	-0.383962	0.212935	0.0231843	NaN	NaN		0.387194	-0.157619
Q92945	Far upstream element-binding protein 2	KHSRP	-0.0746233	-0.0586683	0.0265283	-0.0111081	0.0307076	0.0296911		0.193956	-0.00957876
Q92973-2;Q92973;Q92973-3	Transportin-1	TNPO1	-0.079661	0.0973411	0.202655	0.404576	0.12235	-0.113434		0.633693	0.105638
Q92990;Q92990-2	Glomulin	GLMN	NaN	NaN	-0.111298	0.429321	-0.37729	-0.248292		0.158793	-0.0768898
Q93009-3;Q93009	Ubiquitin carboxyl-terminal hydrolase 7	USP7	-0.0459228	-0.346445	-0.160146	-0.00695607	-0.0899048	-0.00302647		1.01545	-0.108733
Q969R5;Q969R5-2;Q969R5-3	Lethal(3)malignant brain tumor-like protein 2	L3MBTL2	0.258097	-0.0717851	-0.586308	-0.349382	-0.0999011	0.0282781		0.511677	-0.136834
Q969V3-2;Q969V3	Nicalin	NCLN	0.0476779	0.0553346	-0.0378742	-0.144887	0.0981657	0.132594		0.244955	0.0251684
Q969X6;Q969X6-3;Q969X6-2	Cirhin	CIRH1A	-0.0562211	0.0271541	0.0735754	0.136585	0.00491356	-0.0321009		0.381358	0.025651
Q96AG4	Leucine-rich repeat-containing protein 59	LRRC59	0.0538064	-0.0268957	-0.0396999	-0.0324772	0.0612701	0.0280426		0.148436	0.00734106
Q96AY3	Peptidyl-prolyl cis-trans isomerase FKBP10	FKBP10	-0.0332595	-0.50865	0.158107	0.0847447	-0.117429	0.163106		0.154722	-0.04223
Q96BP3	Peptidylprolyl isomerase domain and WD repeat-containing protein 1	PPWD1	-0.081965	0.159758	0.118476	0.175812	NaN	NaN		0.664954	0.0930204
Q96BR5	Sel1 repeat-containing protein 1	SELRC1	-0.112896	-0.0109482	0.0503231	-0.0232405	0.221606	0.105473		0.342366	0.0383864
Q96C01	Protein FAM136A	FAM136A	0.108892	0.0326651	-0.111031	-0.0290727	-0.115433	0.0709665		0.0659522	-0.00716881
Q96C19	EF-hand domain-containing protein D2	EFHD2	-0.016585	-0.0116607	0.231193	-0.0465336	0.141748	-0.0311129		0.416158	0.0445082
Q96C36	Pyrroline-5-carboxylate reductase 2	PYCR2	-0.410179	-0.0444044	0.239754	0.31904	NaN	NaN		0.0532617	0.0260525
Q96C86	m7GpppX diphosphatase	DCPS	-0.0431107	0.026021	0.142879	0.158208	0.0652948	0.0197699		0.962392	0.0615103
Q96C90	Protein phosphatase 1 regulatory subunit 14B	PPP1R14B	-0.635943	-0.3119	NaN	NaN	0.133369	-0.0528332		0.545608	-0.216827
Q96CS3	FAS-associated factor 2	FAF2	-0.0082179	-0.00356789	0.111711	0.0604624	0.0437946	0.0310761		1.0806	0.0392097
Q96CT7	Coiled-coil domain-containing protein 124	CCDC124	0.010923	-0.0888837	0.0739095	-0.0882855	0.04375	0.0443153		0.00818267	-0.000711926
Q96DI7;Q96DI7-2	U5 small nuclear ribonucleoprotein 40 kDa protein	SNRNP40	-0.150017	-0.175745	NaN	NaN	0.232566	0.018688		0.0675977	-0.0186271
Q96EP5-2;Q96EP5	DAZ-associated protein 1	DAZAP1	-0.110199	-0.0345445	0.234109	0.119821	0.0565812	-0.128689		0.150308	0.0228463
Q96EU6-2;Q96EU6	Ribosomal RNA processing protein 36 homolog	RRP36	-0.0947415	0.0927488	0.114832	0.123666	NaN	NaN		0.473973	0.0591263
Q96EU7	C1GALT1-specific chaperone 1	C1GALT1C1	-0.18848	-0.298691	0.133163	-0.109732	-0.124063	-0.11929		1.00996	-0.117849
Q96EV2	RNA-binding protein 33	RBM33	-0.0910027	-0.0693459	0.0804998	0.00733906	0.116692	0.0214968		0.122233	0.0109465
Q96EY1;Q96EY1-3;Q96EY1-2	DnaJ homolog subfamily A member 3, mitochondrial	DNAJA3	0.132643	-0.0111372	NaN	NaN	-0.0601858	-0.0553346		0.0107236	0.00149626
Q96F07-2;Q96F07;Q7L576-2;Q7L576	Cytoplasmic FMR1-interacting protein 2;Cytoplasmic FMR1-interacting protein 1	CYFIP2;CYFIP1	0.087327	0.104203	-0.0654344	-0.0286165	-0.0475383	-0.0663992		0.0294361	-0.00274314
Q96F46-2;Q96F46	Interleukin-17 receptor A	IL17RA	NaN	NaN	0.200498	-0.148433	0.580138	-0.081476		0.330635	0.137682
Q96F86	Enhancer of mRNA-decapping protein 3	EDC3	-0.0745018	0.209266	0.0747905	0.176833	NaN	NaN		0.643263	0.0965971
Q96GQ7	Probable ATP-dependent RNA helicase DDX27	DDX27	-0.158236	-0.41862	0.0658534	0.024036	0.00613	0.264391		0.143844	-0.0360742
Q96GW9	Methionine--tRNA ligase, mitochondrial	MARS2	0.389016	0.513086	-0.139339	0.105008	-0.070252	-0.142217		0.412398	0.109217
Q96GX9	Methylthioribulose-1-phosphate dehydratase	APIP	0.217975	0.16723	NaN	NaN	-0.111966	-0.295605		0.0150209	-0.00559174
Q96HA7-2;Q96HA7	Tonsoku-like protein	TONSL	0.0429245	-0.0225516	-0.300651	0.231187	-0.109294	-0.0806577		0.219392	-0.0398404
Q96HE7	ERO1-like protein alpha	ERO1L	0.13711	0.119821	-0.131063	0.00791302	0.122586	0.114269		0.676259	0.0617727
Q96HY7	Probable 2-oxoglutarate dehydrogenase E1 component DHKTD1, mitochondrial	DHTKD1	0.164915	0.0946415	-0.0708015	0.0499095	-0.0747794	0.0220827		0.342013	0.0309946
Q96I15	Selenocysteine lyase	SCLY	-0.163623	-0.178976	-0.130008	-0.119401	-0.0326651	0.19441		0.576769	-0.0717104
Q96I24;Q96I24-2	Far upstream element-binding protein 3	FUBP3	-0.0932171	-0.169696	0.0631077	-0.021614	0.197914	0.16225		0.14814	0.0231242
Q96IR2	Zinc finger protein 845	ZNF845	-0.169712	-0.359934	0.00475429	-0.0292347	0.11857	0.144265		0.253149	-0.0485485
Q96JM2;Q96JM2-3;Q96JM2-2	Zinc finger protein 462	ZNF462	0.0710762	0.0600474	-0.0532504	-0.0123008	0.0690735	0.122005		0.792619	0.0427751
Q96JM3	Chromosome alignment-maintaining phosphoprotein 1	CHAMP1	NaN	NaN	-1.36368	0.0526941	-0.448795	0.169436		0.472178	-0.397585
Q96K17	Transcription factor BTF3 homolog 4	BTF3L4	-0.103751	-0.332153	0.0604575	-0.0512945	0.212969	0.00447927		0.181554	-0.0348823
Q96K83	Zinc finger protein 521	ZNF521	0.27262	0.140648	NaN	NaN	-0.440421	-0.137897		0.0909294	-0.0412624
Q96KR1	Zinc finger RNA-binding protein	ZFR	-0.0621284	-0.193635	0.164642	0.128953	NaN	NaN		0.0373977	0.00945801
Q96MU7-2;Q96MU7	YTH domain-containing protein 1	YTHDC1	0.0475383	0.087327	0.0147911	0.0701145	-0.0143553	-0.00345838		0.995348	0.0336596
Q96N67-4;Q96N67-3;Q96N67-5;Q96N67-2;Q96N67-6;Q96N67	Dedicator of cytokinesis protein 7	DOCK7	-0.188792	0.0330882	-0.00129788	0.0832474	-0.0443242	-0.0959919		0.387568	-0.0356784
Q96P31-2;Q96P31-7;Q96P31;Q96P31-3;Q96P31-6	Fc receptor-like protein 3	FCRL3	0.0180643	-0.0942948	NaN	NaN	0.0687254	0.0759305		0.159398	0.0171064
Q96PK6	RNA-binding protein 14	RBM14	0.0480967	0.0892269	0.0304719	-0.04497	0.122209	0.0418181		1.02358	0.0478087
Q96PV0-3;Q96PV0-2;Q96PV0-4;Q96PV0	Ras/Rap GTPase-activating protein SynGAP	SYNGAP1	-0.0296911	0.0447438	NaN	NaN	0.982705	0.49657		0.680654	0.373582
Q96PV7-3;Q96PV7;Q96PV7-2	Protein FAM193B	FAM193B	-0.0338354	0.473423	-0.0462816	0.0862402	-0.0632269	-0.0538064		0.29087	0.0604189
Q96Q89-4;Q96Q89-3;Q96Q89;Q96Q89-2;Q96Q89-5	Kinesin-like protein KIF20B	KIF20B	0.483983	0.497127	0.483097	0.803971	0.604696	-0.42503		1.18014	0.407974
Q96QC0	Serine/threonine-protein phosphatase 1 regulatory subunit 10	PPP1R10	-0.0962675	0.0387171	0.155068	0.122209	0.0709514	0.00826141		0.637515	0.0498232
Q96QK1	Vacuolar protein sorting-associated protein 35	VPS35	0.251931	0.483983	NaN	NaN	0.0266606	-0.0483758		0.630848	0.17855
Q96RL1-3;Q96RL1;Q96RL1-4;Q96RL1-2	BRCA1-A complex subunit RAP80	UIMC1	0.91196	1.04914	-0.650673	0.0663992	0.410984	0.329522		0.659983	0.352889
Q96RQ1	Endoplasmic reticulum-Golgi intermediate compartment protein 2	ERGIC2	0.196859	0.396817	-0.161178	0.108759	-0.142609	-0.0997664		0.215854	0.0498134
Q96S15-2;Q96S15	WD repeat-containing protein 24	WDR24	0.0211954	0.0200577	-0.00532815	0.127237	-0.0915306	0.0201941		0.211211	0.0153043
Q96SI9-2;Q96SI9	Spermatid perinuclear RNA-binding protein	STRBP	0.425889	0.188274	-0.184471	-0.225093	-0.291957	0.179809		0.0451826	0.0154086
Q96ST3	Paired amphipathic helix protein Sin3a	SIN3A	0.0728604	0.0469799	-0.126973	-0.109312	-0.0582473	0.0159868		0.324289	-0.0264508
Q96T23;Q96T23-2;Q96T23-3	Remodeling and spacing factor 1	RSF1	0.157044	-0.253877	-0.371615	-0.505799	0.00853715	0.441262		0.241624	-0.0874079
Q96T25	Zinc finger protein ZIC 5	ZIC5	-0.287413	0.0824301	0.276747	0.228357	-0.131589	-0.273695		0.0607007	-0.0175272
Q96T37-4;Q96T37-2;Q96T37-3;Q96T37	Putative RNA-binding protein 15	RBM15	-8.66e-05	-0.00447927	-0.0467006	-0.0243258	0.122334	0.151122		0.428589	0.0329773
Q99417	C-Myc-binding protein	MYCBP	-0.0862317	0.0254541	-0.0312541	-0.322614	0.123183	0.19808		0.0743933	-0.0155638
Q99426-2;Q99426	Tubulin-folding cofactor B	TBCB	-0.039251	0.200881	NaN	NaN	0.0579472	0.0987063		0.682262	0.0795709
Q99436;Q99436-2	Proteasome subunit beta type-7	PSMB7	0.0851526	0.0182068	NaN	NaN	-0.0371714	0.106607		0.554851	0.0431987
Q99459	Cell division cycle 5-like protein	CDC5L	0.0750534	0.0312541	-0.0861043	-0.0411499	0.0731504	-0.0123541		0.0906638	0.00664161
Q99460-2;Q99460	26S proteasome non-ATPase regulatory subunit 1	PSMD1	0.044464	-0.00959692	-0.0528332	0.0328061	-0.0597706	-0.0543624		0.373223	-0.0165488
Q99470	Stromal cell-derived factor 2	SDF2	0.00762616	0.0395595	0.110355	-0.0395625	0.0914022	-0.0370308		0.497493	0.028725
Q99471;Q99471-3	Prefoldin subunit 5	PFDN5	-0.0191996	0.0927488	0.0408233	-0.0122425	-0.0450235	0.0460419		0.347637	0.0171914
Q99497	Protein DJ-1	PARK7	-0.0436608	-0.0187318	0.0693156	0.010923	-0.0214797	-0.0612924		0.228113	-0.010821
Q99536;Q99536-2;Q99536-3	Synaptic vesicle membrane protein VAT-1 homolog	VAT1	-0.32348	-0.225413	0.364236	-0.00394396	0.341099	-0.00532815		0.0755432	0.0245283
Q99538-2;Q99538	Legumain	LGMN	-0.58827	-0.773664	0.0681203	-0.479553	-0.0483758	0.644397		0.397993	-0.196224
Q99543-2;Q99543	DnaJ homolog subfamily C member 2	DNAJC2	0.0482362	-0.110573	-0.0392789	-0.231566	NaN	NaN		0.595631	-0.0832954
Q99570	Phosphoinositide 3-kinase regulatory subunit 4	PIK3R4	-0.089605	-0.099309	0.0142955	-0.0229766	-0.0167816	0.0486658		0.530948	-0.0276185
Q99583	Max-binding protein MNT	MNT	-0.0442259	-0.0255001	0.399426	-0.215027	0.134129	-0.0972062		0.10491	0.0252659
Q99613;Q99613-2;B5ME19	Eukaryotic translation initiation factor 3 subunit C;Eukaryotic translation initiation factor 3 subunit C-like protein	EIF3C;EIF3CL	-0.0668353	-0.0521917	0.101629	0.0946415	-0.0130691	-0.0437644		0.0379135	0.00340167
Q99614	Tetratricopeptide repeat protein 1	TTC1	-0.146755	-0.118915	0.164513	-0.0372511	-0.072586	-0.0809305		0.478175	-0.0486541
Q99615;Q99615-2	DnaJ homolog subfamily C member 7	DNAJC7	-0.126376	-0.0410905	0.0506817	0.015783	NaN	NaN		0.25168	-0.0252504
Q99623;Q99623-2	Prohibitin-2	PHB2	-0.1435	0.097476	0.136712	0.0332292	0.0313268	-0.244522		0.0887837	-0.0148797
Q99626;P47902-2;P47902	Homeobox protein CDX-2;Homeobox protein CDX-1	CDX2;CDX1	-0.247731	-0.18241	0.200962	0.156397	0.189121	-0.0285691		0.0639527	0.0146284
Q99661;Q99661-2	Kinesin-like protein KIF2C	KIF2C	-0.0272191	-0.0772085	-0.00906043	0.0237521	NaN	NaN		0.437239	-0.022434
Q99676	Zinc finger protein 184	ZNF184	0.0405417	0.0788831	-0.213627	-0.205497	-0.142348	-0.173895		0.964807	-0.102657
Q99700-4;Q99700;Q99700-2;Q99700-5	Ataxin-2	ATXN2	-0.0837221	0.0335111	0.0936943	0.122871	-0.000288558	-0.0886844		0.133848	0.012897
Q99714;Q99714-2	3-hydroxyacyl-CoA dehydrogenase type-2	HSD17B10	0.51248	0.0447438	-0.148999	-0.23863	0.118868	0.382175		0.405763	0.111773
Q99717	Mothers against decapentaplegic homolog 5	SMAD5	-0.0778935	-0.173808	0.0920633	0.0688771	0.0686044	0.235552		0.245096	0.035566
Q99720-5;Q99720-2;Q99720;Q99720-3	Sigma non-opioid intracellular receptor 1	SIGMAR1	NaN	NaN	-0.0532504	-0.0301036	-0.0323829	0.171352		0.0919769	0.0139038
Q99729-3;Q99729-2;Q99729-4;Q99729	Heterogeneous nuclear ribonucleoprotein A/B	HNRNPAB	0.0795658	0.0419438	0.000100957	0.0486547	0.0703908	-0.0298416		1.01406	0.0351357
Q99733;Q99733-2	Nucleosome assembly protein 1-like 4	NAP1L4	0.141433	0.0204844	-0.151599	0.0339339	-0.267835	0.221304		0.00169116	-0.00037995
Q99798	Aconitate hydratase, mitochondrial	ACO2	0.0423642	-0.0826217	-0.0507454	-0.138076	0.14229	0.193041		0.122573	0.0177085
Q99832;Q99832-3;Q99832-4;Q99832-2	T-complex protein 1 subunit eta	CCT7	-0.0804387	-0.059059	0.0344263	-0.0549317	-0.0221902	0.0590439		0.387745	-0.0205249
Q99848	Probable rRNA-processing protein EBP2	EBNA1BP2	-0.0487405	-0.03518	0.235059	-0.000245268	0.0460867	0.00183338		0.326326	0.0331356
Q99961;Q99961-3;Q99961-2	Endophilin-A2	SH3GL1	0.0422241	-0.0225222	-0.081067	0.113434	-0.0663992	-0.00992034		0.0474837	-0.0040418
Q9BPU6	Dihydropyrimidinase-related protein 5	DPYSL5	0.138945	0.143394	-0.109561	-0.0505323	-0.0496307	0.0373843		0.161367	0.0183332
Q9BPW8	Protein NipSnap homolog 1	NIPSNAP1	0.809167	0.415326	0.098243	-0.262175	0.184835	0.0945259		0.722315	0.22332
Q9BPX5	Actin-related protein 2/3 complex subunit 5-like protein	ARPC5L	-0.00810176	0.108892	-0.0875986	-0.35216	-0.0353423	0.131977		0.225091	-0.040389
Q9BQ52;Q9BQ52-4;Q9BQ52-3	Zinc phosphodiesterase ELAC protein 2	ELAC2	-0.171092	0.0124972	0.116395	0.181421	-0.0565835	-0.0941009		0.0117927	-0.00191067
Q9BQG0;Q9BQG0-2	Myb-binding protein 1A	MYBBP1A	-0.311793	-0.0744867	0.213337	0.214622	0.0759001	-0.214373		0.0628892	-0.0161323
Q9BR76	Coronin-1B	CORO1B	0.0292761	-0.151426	0.257114	-0.0631981	-0.0951818	0.00776818		0.0149252	-0.00260792
Q9BRA2	Thioredoxin domain-containing protein 17	TXNDC17	-0.0629269	-0.0716638	0.0695276	-0.0307224	0.0232991	-0.141564		0.531389	-0.035675
Q9BRP8;Q9BRP8-2	Partner of Y14 and mago	WIBG	-0.0457441	-0.12031	-0.326537	-0.187625	NaN	NaN		1.18636	-0.170054
Q9BRR6-2;Q9BRR6;Q9BRR6-3;Q9BRR6-4	ADP-dependent glucokinase	ADPGK	-0.511156	0.0959919	0.233956	0.101516	0.0799049	0.0964372		0.0519673	0.0161083
Q9BRT6	Protein LLP homolog	LLPH	0.169925	-0.0597655	0.029971	-0.0683169	0.591179	0.370545		0.769509	0.172256
Q9BS26	Endoplasmic reticulum resident protein 44	ERP44	0.00129788	-0.0337615	-0.0394191	-0.0613002	0.154329	-0.127765		0.177445	-0.0177698
Q9BS31	Zinc finger protein 649	ZNF649	-0.701999	-0.613918	NaN	NaN	0.128787	0.125211		0.485162	-0.26548
Q9BSD7	Cancer-related nucleoside-triphosphatase	NTPCR	0.091666	-0.190059	0.081049	-0.274948	0.116035	0.0731959		0.0894349	-0.0171768
Q9BSH4	Translational activator of cytochrome c oxidase 1	TACO1	-0.0810185	-0.0708301	0.0488748	-0.102481	0.0208234	0.17288		0.0153761	-0.00195851
Q9BSJ8;Q9BSJ8-2	Extended synaptotagmin-1	ESYT1	0.243913	0.179766	-0.204141	0.142348	-0.100843	0.271043		0.500264	0.0886811
Q9BT09	Protein canopy homolog 3	CNPY3	-0.119134	-0.105985	NaN	NaN	0.112849	0.384433		0.218265	0.0680406
Q9BT78;Q9BT78-2	COP9 signalosome complex subunit 4	COPS4	-0.00778262	0.198243	NaN	NaN	-0.067088	-0.0396999		0.123943	0.020918
Q9BTA9-2;Q9BTA9;Q9BTA9-5;Q9BTA9-3	WW domain-containing adapter protein with coiled-coil	WAC	-0.0372807	-0.18254	0.0826981	-0.117819	0.0199454	0.00701405		0.417757	-0.037997
Q9BTT0;Q9BTT0-3	Acidic leucine-rich nuclear phosphoprotein 32 family member E	ANP32E	0.389016	1.16858	0.0204428	0.849199	0.0529548	-0.122739		0.9171	0.392909
Q9BTV6	WD repeat-containing protein 85	WDR85	-0.35949	-0.053314	0.282544	0.291957	-0.0899048	-0.133169		0.0337544	-0.0102294
Q9BU76-4;Q9BU76;Q9BU76-3;Q9BU76-2	Multiple myeloma tumor-associated protein 2	MMTAG2	-0.324003	0.194339	0.102527	0.296428	0.126329	-0.377512		0.00870774	0.00301782
Q9BUJ2-4;Q9BUJ2-2;Q9BUJ2;Q9BUJ2-3	Heterogeneous nuclear ribonucleoprotein U-like protein 1	HNRNPUL1	0.608809	0.684908	-0.579083	-0.0817512	-0.285698	-0.578021		0.0586008	-0.0384727
Q9BUQ8	Probable ATP-dependent RNA helicase DDX23	DDX23	-0.0558912	0.2806	NaN	NaN	0.365704	0.0758545		0.742742	0.166567
Q9BVA1	Tubulin beta-2B chain	TUBB2B	-0.0487852	0.146004	-0.131589	-0.0665482	-0.312665	-0.166073		0.746966	-0.0966095
Q9BVC6	Transmembrane protein 109	TMEM109	-0.191854	-0.211582	NaN	NaN	0.306003	0.356679		0.153234	0.0648116
Q9BVG4	Protein PBDC1	PBDC1	-0.24684	-0.0536434	0.138807	0.116631	0.194724	-0.0962619		0.0445258	0.00890268
Q9BVI4	Nucleolar complex protein 4 homolog	NOC4L	-0.161347	0.0298416	0.0794018	-0.0178698	-0.128161	-0.106616		0.601028	-0.0507918
Q9BVJ6-3;Q9BVJ6;Q9BVJ6-2	U3 small nucleolar RNA-associated protein 14 homolog A	UTP14A	-0.0905418	0.444455	NaN	NaN	0.342067	0.666828		0.915705	0.340702
Q9BVK6	Transmembrane emp24 domain-containing protein 9	TMED9	-0.0777717	-0.145908	0.117834	-0.174166	-0.221692	-0.135141		1.08878	-0.106141
Q9BVP2-2;Q9BVP2	Guanine nucleotide-binding protein-like 3	GNL3	0.00877379	0.0756011	0.148337	0.421048	0.000360693	-0.107554		0.558532	0.0910945
Q9BW19	Kinesin-like protein KIFC1	KIFC1	0.0953169	0.0503276	0.0412093	-0.143181	0.0586833	0.0419072		0.287331	0.0240438
Q9BW27;Q9BW27-3	Nuclear pore complex protein Nup85	NUP85	0.438825	0.356256	-0.404249	-0.337722	-0.171975	0.425947		0.116041	0.0511804
Q9BW83;Q9BW83-2	Intraflagellar transport protein 27 homolog	IFT27	-0.197385	-0.302262	NaN	NaN	0.185277	0.00855159		0.274163	-0.0764544
Q9BWD1;Q9BWD1-2	Acetyl-CoA acetyltransferase, cytosolic	ACAT2	NaN	NaN	-0.0870554	-0.057797	0.116567	0.169274		0.209808	0.0352472
Q9BWE0;Q9BWE0-4	Replication initiator 1	REPIN1	-0.0341307	-0.0771324	0.15785	0.0533895	0.0638464	-0.066537		0.166124	0.0162143
Q9BWF3;Q9BQ04;Q9BWF3-4	RNA-binding protein 4;RNA-binding protein 4B	RBM4;RBM4B	0.0571383	0.0628125	-0.0538064	-0.0827745	0.0131449	-0.0265876		0.0733495	-0.00501214
Q9BWJ5	Splicing factor 3B subunit 5	SF3B5	-0.0465336	0.0117819	-0.207143	0.015783	-0.124461	0.115488		0.357943	-0.0391807
Q9BX68	Histidine triad nucleotide-binding protein 2, mitochondrial	HINT2	0.0994973	-0.108254	0.0558013	0.00934718	0.120984	0.159912		0.675953	0.0562146
Q9BXF3-2;Q9BXF3-3;Q9BXF3	Cat eye syndrome critical region protein 2	CECR2	0.24123	0.217355	-0.098689	-0.183769	-0.155231	0.0661555		0.0668802	0.0145086
Q9BXF6	Rab11 family-interacting protein 5	RAB11FIP5	0.0531114	0.152118	0.00779714	0.155231	-0.0156403	-0.125916		0.368421	0.0377837
Q9BXP5-5;Q9BXP5-4;Q9BXP5-2;Q9BXP5-3;Q9BXP5	Serrate RNA effector molecule homolog	SRRT	0.0831111	0.00230651	0.0315479	-0.0688616	-0.0350608	-0.0720372		0.149725	-0.00983235
Q9BXV9	Uncharacterized protein C14orf142	C14orf142	-0.209378	-0.196674	0.282579	0.177471	0.213872	-0.10541		0.109524	0.0270768
Q9BXW9;Q9BXW9-1;Q9BXW9-3	Fanconi anemia group D2 protein	FANCD2	-0.150705	0.135141	NaN	NaN	-0.130799	-0.561497		0.514118	-0.176965
Q9BY67-2;Q9BY67-5;Q9BY67;Q9BY67-4;Q9BY67-3	Cell adhesion molecule 1	CADM1	-0.0299268	-0.0201356	-0.314406	0.122606	0.0945567	0.0319313		0.110159	-0.019229
Q9BY77;Q9BY77-2	Polymerase delta-interacting protein 3	POLDIP3	-0.0580975	-0.0688616	-0.0673633	-0.134493	-0.0153548	0.0192728		1.27887	-0.0541495
Q9BYG3	MKI67 FHA domain-interacting nucleolar phosphoprotein	MKI67IP	-0.738794	-0.337138	0.25808	0.0721745	0.0365111	-0.19131		0.456862	-0.150079
Q9BZ29-4;Q9BZ29-3;Q9BZ29-5;Q9BZ29;Q9BZ29-6	Dedicator of cytokinesis protein 9	DOCK9	-0.0845479	-0.210696	0.0778478	-0.0251036	-0.165944	0.0676213		0.529379	-0.0568038
Q9BZ95-4;Q9BZ95-2;Q9BZ95-5;Q9BZ95;Q9BZ95-3	Histone-lysine N-methyltransferase NSD3	WHSC1L1	0.214249	0.0361869	-0.791856	-0.15494	-0.182057	-0.23585		0.621104	-0.185711
Q9BZI7-2;Q9BZI7	Regulator of nonsense transcripts 3B	UPF3B	-0.0146744	0.354678	0.00128459	0.318346	NaN	NaN		0.708389	0.164908
Q9BZZ5-2;Q9BZZ5;Q9BZZ5-3;Q9BZZ5-5;Q9BZZ5-6	Apoptosis inhibitor 5	API5	0.0050406	-0.153013	-0.0227584	-0.0322117	0.120498	0.0711787		0.016361	-0.00187767
Q9C0B0	RING finger protein unkempt homolog	UNK	-0.179073	-0.0639369	0.127983	0.300885	-0.151339	-0.197865		0.123357	-0.0272245
Q9C0D3	Protein zyg-11 homolog B	ZYG11B	0.0082	-0.157319	-0.130008	-0.296758	0.0162201	0.135174		0.507214	-0.0707484
Q9C0J8	pre-mRNA 3 end processing protein WDR33	WDR33	-0.0261316	-0.0206331	-0.028852	0.0422241	-0.0776532	0.0766606		0.091201	-0.00573085
Q9GZN8;Q9GZN8-2	UPF0687 protein C20orf27	C20orf27	-0.14073	-0.116254	0.165742	0.0753272	-0.032242	-0.136848		0.238329	-0.0308341
Q9GZP4-2;Q9GZP4	PITH domain-containing protein 1	PITHD1	-0.0530895	-0.0191996	0.103147	0.104337	0.0636353	-0.0220482		0.461377	0.0294636
Q9GZT3;Q9GZT3-2	SRA stem-loop-interacting RNA-binding protein, mitochondrial	SLIRP	0.0388575	0.0427844	0.114691	-0.0926785	-0.021764	0.0454016		0.305643	0.0212154
Q9GZU8	Protein FAM192A	FAM192A	0.289598	0.0206267	0.09525	-0.151458	NaN	NaN		0.270009	0.0635043
Q9H0B6-2;Q9H0B6	Kinesin light chain 2	KLC2	-0.125982	-0.339637	-0.0666747	-0.134825	0.277167	-0.0959919		0.434913	-0.0809908
Q9H0C8	Integrin-linked kinase-associated serine/threonine phosphatase 2C	ILKAP	0.0604624	0.0669503	NaN	NaN	-0.38405	-0.584674		0.539966	-0.210328
Q9H0D6-2;Q9H0D6	5-3 exoribonuclease 2	XRN2	-0.188726	-0.139522	0.0441962	-0.0957124	0.219488	-0.383055		0.480847	-0.0905551
Q9H0E9-4;Q9H0E9-2;Q9H0E9;Q9H0E9-3	Bromodomain-containing protein 8	BRD8	0.193961	-0.224553	-0.215492	-0.592049	0.0411202	0.465201		0.137088	-0.055302
Q9H0G5	Nuclear speckle splicing regulatory protein 1	NSRP1	-0.116927	-0.0552015	0.0809116	0.00920381	0.0415211	-0.00561564		0.0970489	-0.00768454
Q9H0U4	Ras-related protein Rab-1B	RAB1B	-0.0137857	-0.0975019	-0.0648829	-0.0455356	0.04792	0.182393		0.0115622	0.00143451
Q9H0W9-2;Q9H0W9;Q9H0W9-4;Q9H0W9-3	Ester hydrolase C11orf54	C11orf54	-0.15101	0.121148	0.0419368	0.0388575	0.036733	0.0327576		0.215051	0.0200706
Q9H270	Vacuolar protein sorting-associated protein 11 homolog	VPS11	0.021764	0.0483758	0.045357	0.0601858	-0.0468402	-0.0309717		0.383368	0.0163118
Q9H2G2-2;Q9H2G2	STE20-like serine/threonine-protein kinase	SLK	-0.0847774	-0.0720126	0.000663834	-0.00568092	NaN	NaN		0.783596	-0.0404518
Q9H2M9	Rab3 GTPase-activating protein non-catalytic subunit	RAB3GAP2	-0.530156	-0.315451	-0.0673633	0.107018	0.255942	-0.0668125		0.381143	-0.102804
Q9H2P0	Activity-dependent neuroprotector homeobox protein	ADNP	0.350497	0.153935	-0.476641	-0.127605	0.31441	0.374187		0.293505	0.0981306
Q9H307;Q9H307-2	Pinin	PNN	0.00388999	-0.0562962	-0.0368901	0.0950467	-0.12618	0.0104395		0.242664	-0.0183317
Q9H334-4;Q9H334-7;Q9H334;Q9H334-2;Q9H334-3;Q9H334-6;Q9H334-8	Forkhead box protein P1	FOXP1	0.122871	-0.0193604	-0.2587	-0.138505	-0.032524	-0.135404		0.67984	-0.0769369
Q9H3K6;Q9H3K6-2	BolA-like protein 2	BOLA2	-0.0105267	0.0216219	-0.013498	0.0451634	-0.0582473	-0.0963968		0.378841	-0.0186473
Q9H3N1	Thioredoxin-related transmembrane protein 1	TMX1	-0.497466	-0.430995	0.171433	0.0561673	NaN	NaN		0.42456	-0.175215
Q9H3S7	Tyrosine-protein phosphatase non-receptor type 23	PTPN23	-0.079478	0.0399806	0.123906	0.161049	-0.0067647	-0.126841		0.153944	0.018642
Q9H3U1-2;Q9H3U1	Protein unc-45 homolog A	UNC45A	-0.117991	-0.107182	0.175289	0.0966667	-0.507313	-0.11836		0.438202	-0.0964815
Q9H444	Charged multivesicular body protein 4b	CHMP4B	0.0721745	-0.0202381	-0.0333701	-0.199719	0.00460953	-0.139208		0.599781	-0.0526251
Q9H582;Q9H582-2	Zinc finger protein 644	ZNF644	0.144177	-0.00358229	-0.182819	-0.152019	0.0232697	0.210513		0.035415	0.00658979
Q9H583	HEAT repeat-containing protein 1	HEATR1	-0.0617067	0.0962619	-0.0323829	0.119821	-0.0462816	-0.130931		0.0831146	-0.00920322
Q9H6F5	Coiled-coil domain-containing protein 86	CCDC86	-0.118868	-0.214776	0.307127	0.0790197	0.261639	0.104666		0.353433	0.0698012
Q9H6T3-2;Q9H6T3;Q9H6T3-3	RNA polymerase II-associated protein 3	RPAP3	-0.37707	-0.0884695	NaN	NaN	0.16835	-0.156267		0.412131	-0.113364
Q9H6Z4-3;Q9H6Z4-2;Q9H6Z4	Ran-binding protein 3	RANBP3	-0.174605	-0.09849	0.234754	0.103665	0.483138	-0.10165		0.300201	0.0744686
Q9H773	dCTP pyrophosphatase 1	DCTPP1	-0.149393	-0.148481	0.126738	-0.00345221	0.0422636	-0.024036		0.235474	-0.02606
Q9H7H0-2;Q9H7H0;Q9H7H0-3	Methyltransferase-like protein 17, mitochondrial	METTL17	0.0329472	0.171719	-0.0831111	0.162081	-0.229588	-0.0889556		0.0308376	-0.00581787
Q9H7X3	Zinc finger protein 696	ZNF696	-0.021819	0.0984196	0.249977	0.434028	NaN	NaN		0.826621	0.190151
Q9H8H0	Nucleolar protein 11	NOL11	0.101247	-0.114613	0.229535	0.202888	-0.033793	-0.198368		0.167595	0.0311491
Q9H910;Q9H910-3;Q9H910-2	Hematological and neurological expressed 1-like protein	HN1L	-0.112724	-0.107337	0.132989	0.073546	0.0361116	0.0191119		0.060569	0.00694958
Q9H974;Q9H974-4;Q9H974-2;Q9H974-3	Queuine tRNA-ribosyltransferase subunit QTRTD1	QTRTD1	-0.247748	0.0729976	0.365648	0.398898	-0.0297002	-0.240864		0.177267	0.0532052
Q9H9B4	Sideroflexin-1	SFXN1	0.0482362	0.0731348	-0.00417777	0.0104934	0.0959746	-0.0129261		0.961271	0.0351225
Q9H9J4-2;Q9H9J4	Ubiquitin carboxyl-terminal hydrolase 42	USP42	0.0395595	0.0184917	-0.00317045	-0.0193897	0.0150097	0.00336541		0.486	0.0089777
Q9HAH7;Q9HAH7-1	Probable fibrosin-1	FBRS	0.0708015	0.091666	0.782794	-0.0989227	0.02116	0.0697547		0.555685	0.156209
Q9HAV4	Exportin-5	XPO5	-0.125054	-0.0262491	0.140492	0.159887	-0.0353423	-0.246591		0.130014	-0.0221427
Q9HAV7	GrpE protein homolog 1, mitochondrial	GRPEL1	-0.138823	0.0251707	0.0596152	0.0292761	-0.00403388	-0.0387171		0.146826	-0.011252
Q9HAZ1	Dual specificity protein kinase CLK4	CLK4	0.0367495	0.124857	-0.342782	-0.197848	-0.148999	-0.1995		0.841073	-0.121254
Q9HAZ2-2;Q9HAZ2;Q9HAZ2-4;Q9HAZ2-3	PR domain zinc finger protein 16	PRDM16	-0.0899428	-0.269843	-0.0144981	-0.117005	0.0949264	0.14626		0.2755	-0.0416837
Q9HB71;Q9HB71-3	Calcyclin-binding protein	CACYBP	-0.127967	0.0297002	0.0818733	0.0673633	-0.166073	-0.184344		0.438457	-0.0499078
Q9HC38-2;Q9HC38;Q9HC38-3	Glyoxalase domain-containing protein 4	GLOD4	-0.270591	0.0490731	0.0302067	0.136979	-0.098689	-0.0546401		0.239174	-0.0346102
Q9HCE3	Zinc finger protein 532	ZNF532	-0.110012	-0.124094	-0.0761487	0.144308	-0.0806577	-0.156526		0.727742	-0.0671886
Q9HCJ3-2;Q9HCJ3	Ribonucleoprotein PTB-binding 2	RAVER2	0.158596	0.0888201	-0.195221	0.0330882	-0.417164	-0.0378742		0.293745	-0.061626
Q9HCK8;Q9HCK8-2	Chromodomain-helicase-DNA-binding protein 8	CHD8	-0.0299857	-0.10869	-0.0458623	-0.120937	-0.049352	0.0358011		1.15002	-0.053171
Q9HCM4-2;Q9HCM4-4;Q9HCM4-3;Q9HCM4	Band 4.1-like protein 5	EPB41L5	0.509037	0.61504	0.179319	0.0174944	-0.123666	-0.0287106		0.754588	0.194752
Q9HCN8	Stromal cell-derived factor 2-like protein 1	SDF2L1	0.0123541	-0.0231818	-0.0318186	-0.102032	0.0414022	0.118962		0.0291637	0.00261438
Q9HD42	Charged multivesicular body protein 1a	CHMP1A	0.00446549	0.0123541	-0.0231843	0.116365	-0.139469	-0.0989585		0.23168	-0.0214047
Q9HDC5	Junctophilin-1	JPH1	-0.296598	-0.00528998	NaN	NaN	0.0571364	0.141001		0.0954564	-0.0259377
Q9HDC9;Q9HDC9-2	Adipocyte plasma membrane-associated protein	APMAP	-0.180528	-0.277971	0.298282	0.160404	0.0232111	-0.0764222		0.0345131	-0.00883735
Q9NNW5	WD repeat-containing protein 6	WDR6	-0.0770715	-0.0296175	-0.0308304	0.0143553	-0.0220482	0.0120534		0.777896	-0.0221932
Q9NP79;Q9NP79-2	Vacuolar protein sorting-associated protein VTA1 homolog	VTA1	NaN	NaN	-0.154454	0.0335111	-0.063779	0.0383323		0.316448	-0.0365973
Q9NP97;Q8TF09	Dynein light chain roadblock-type 1;Dynein light chain roadblock-type 2	DYNLRB1;DYNLRB2	-0.0746842	-0.172555	-0.0257376	-0.150497	-0.0813396	0.0361856		1.24792	-0.0781046
Q9NPC8	Homeobox protein SIX2	SIX2	-0.0295586	-0.0277044	0.0276014	0.040121	-0.0433446	-0.063641		0.419985	-0.0160877
Q9NPE3	H/ACA ribonucleoprotein complex subunit 3	NOP10	-0.0267046	-0.13454	0.158462	0.0299829	NaN	NaN		0.0370303	0.00679987
Q9NQB0-9;Q9NQB0-4;Q9NQB0-6;Q9NQB0-2;Q9NQB0-7;Q9NQB0-5;Q9NQB0-3;Q9NQB0;P36402-10;P36402-14;P36402-16;P36402-8;P36402-6;P36402-2;Q9UJU2-3;Q9UJU2-7;Q9NQB0-17;P36402-9;P36402-13;P36402-15;Q9UJU2-5;P36402-12;P36402-4;P36402-7;P36402-5;P36402;Q9UJU2-6;Q9UJU2;Q9NQB0-14;Q9NQB0-15;Q9NQB0-10;Q9NQB0-12;Q9NQB0-11;P36402-11;P36402-3;Q9NQB0-13;Q9NQB0-16;Q9NQB0-8	Transcription factor 7-like 2;Transcription factor 7;Lymphoid enhancer-binding factor 1	TCF7L2;TCF7;LEF1	-0.323191	-0.185474	NaN	NaN	0.475555	0.575357		0.226483	0.135562
Q9NQE9	Histidine triad nucleotide-binding protein 3	HINT3	NaN	NaN	0.0641782	-0.102202	0.256028	0.209979		0.556806	0.106996
Q9NQG5	Regulation of nuclear pre-mRNA domain-containing protein 1B	RPRD1B	0.1145	-0.068907	-0.0450235	-0.0803625	0.0548568	0.0413429		0.0289432	0.00273449
Q9NQP4	Prefoldin subunit 4	PFDN4	0.175173	0.000576887	NaN	NaN	0.0841961	0.0939868		1.04881	0.0884833
Q9NQT5-2;Q9NQT5	Exosome complex component RRP40	EXOSC3	-0.0811711	0.00848693	0.096283	-0.045759	NaN	NaN		0.0481573	-0.00554005
Q9NQW6-2;Q9NQW6	Actin-binding protein anillin	ANLN	0.377624	0.0219061	-0.529371	-0.431949	NaN	NaN		0.25797	-0.140447
Q9NQX3;Q9NQX3-2	Gephyrin;Molybdopterin adenylyltransferase;Molybdopterin molybdenumtransferase	GPHN	-0.305218	-0.177702	0.232379	0.211386	NaN	NaN		0.0235221	-0.00978877
Q9NR09	Baculoviral IAP repeat-containing protein 6	BIRC6	0.520648	0.174151	-0.064469	0.0772429	-1.28919	0.179319		0.0945018	-0.0670489
Q9NR30;Q9NR30-2	Nucleolar RNA helicase 2	DDX21	-0.0971161	-0.0438987	0.101273	0.0614305	0.0467124	-0.0556121		0.0225486	0.00213152
Q9NR45	Sialic acid synthase	NANS	0.0398403	-0.039177	0.0138002	-0.0775737	0.214843	0.00228126		0.249611	0.025669
Q9NRF9	DNA polymerase epsilon subunit 3	POLE3	-0.0668958	-0.172344	-0.0264459	0.0628125	-0.0992279	0.0825911		0.398084	-0.0365849
Q9NRG9;Q9NRG9-2	Aladin	AAAS	-0.110231	0.00302647	0.0388212	0.15056	0.0210283	-0.187261		0.105444	-0.0140093
Q9NRL2-2;Q9NRL2	Bromodomain adjacent to zinc finger domain protein 1A	BAZ1A	0.295723	0.0839282	-0.239276	-0.351314	0.591832	0.414057		0.373888	0.132492
Q9NRR4-2;Q9NRR4-4;Q9NRR4;Q9NRR4-3	Ribonuclease 3	DROSHA	0.0180643	-0.010643	-0.0196308	-0.0082179	0.0203258	-0.000288558		0.00326192	-6.5e-05
Q9NSD9;Q9NSD9-2	Phenylalanine--tRNA ligase beta subunit	FARSB	NaN	NaN	-0.143524	0.122606	-0.10044	-0.0220482		0.234109	-0.0358513
Q9NSY1-2;Q9NSY1-3;Q9NSY1	BMP-2-inducible protein kinase	BMP2K	-0.0827897	-0.00891452	0.0908951	0.0687396	-0.0698396	-0.0311129		0.0665509	-0.00550368
Q9NT62-2;Q9NT62	Ubiquitin-like-conjugating enzyme ATG3	ATG3	-0.179645	-0.0195798	0.189137	0.124063	0.0187757	-0.165687		0.0307081	-0.00548926
Q9NTI5-2;Q9NTI5	Sister chromatid cohesion protein PDS5 homolog B	PDS5B	0.234746	0.0829751	-0.341986	-0.0323739	-0.06226	-0.0806577		0.162086	-0.0332593
Q9NTJ3-2;Q9NTJ3	Structural maintenance of chromosomes protein 4	SMC4	0.0367495	-0.321405	0.116911	-0.0594047	NaN	NaN		0.226827	-0.0567874
Q9NTJ4-3;Q9NTJ4-2;Q9NTJ4;Q9NTJ4-4	Alpha-mannosidase 2C1	MAN2C1	NaN	NaN	0.0883314	0.0253123	-0.155231	-0.229711		0.365857	-0.0678246
Q9NTK5;Q9NTK5-2	Obg-like ATPase 1	OLA1	-0.0803777	-0.134493	-0.0234682	-0.25226	0.186459	0.25159		0.0381819	-0.00875831
Q9NTZ6	RNA-binding protein 12	RBM12	0.0366088	0.0147838	0.0726041	0.194844	-0.00302647	0.0255001		0.95327	0.0568857
Q9NU22	Midasin	MDN1	-0.280265	0.210888	-0.0251707	-0.275944	-0.0119249	-0.334568		0.643575	-0.119497
Q9NUA8	Zinc finger and BTB domain-containing protein 40	ZBTB40	-0.0327723	0.285816	-0.0743684	0.0384361	0.144776	-0.0476779		0.399776	0.0523683
Q9NUQ9-2;Q9NUQ9	Protein FAM49B	FAM49B	-0.0125627	-0.247457	0.179351	0.0408223	0.104558	0.259409		0.312087	0.0540201
Q9NUU7	ATP-dependent RNA helicase DDX19A	DDX19A	0.00633395	0.0346383	0.0577821	-0.0125627	-0.00949053	-0.0398403		0.16329	0.00614348
Q9NUW8-2;Q9NUW8	Tyrosyl-DNA phosphodiesterase 1	TDP1	NaN	NaN	-0.391658	-0.0468465	0.0624145	-0.189919		0.611126	-0.141502
Q9NV56	MRG/MORF4L-binding protein	MRGBP	NaN	NaN	-0.204015	-0.259668	0.172474	0.24127		0.0322603	-0.0124849
Q9NVH1-3;Q9NVH1-2;Q9NVH1	DnaJ homolog subfamily C member 11	DNAJC11	-0.164496	-0.180675	-0.0434844	-0.0982893	0.0276014	0.0878253		0.670089	-0.0619197
Q9NVH6;Q9NVH6-8;Q9NVH6-7;Q9NVH6-5;Q9NVH6-4;Q9NVH6-2;Q9NVH6-3;Q9NVH6-6	Trimethyllysine dioxygenase, mitochondrial	TMLHE	-0.0163953	0.122209	0.19131	0.0271541	-0.0130691	-0.0501883		0.513058	0.0435034
Q9NVI7-2;Q9NVI7;Q9NVI7-3;Q5T9A4	ATPase family AAA domain-containing protein 3A;ATPase family AAA domain-containing protein 3B	ATAD3A;ATAD3B	-0.107694	0.0513026	0.200531	0.1137	0.198278	0.119777		1.01943	0.0959825
Q9NVJ2;Q96BM9	ADP-ribosylation factor-like protein 8B;ADP-ribosylation factor-like protein 8A	ARL8B;ARL8A	0.29678	0.528171	0.0681657	0.187134	-0.131194	0.00142894		0.801625	0.158414
Q9NVM9;Q9NVM9-2	Protein asunder homolog	ASUN	NaN	NaN	-0.189034	0.108892	0.0399035	0.183818		0.163683	0.035895
Q9NVU0;Q9NVU0-5;Q9NVU0-4;Q9NVU0-3;Q9NVU0-2	DNA-directed RNA polymerase III subunit RPC5	POLR3E	0.734916	0.414785	-0.620211	-0.628854	0.0271898	0.207195		0.0340611	0.0225033
Q9NW13-2;Q9NW13	RNA-binding protein 28	RBM28	0.124593	0.0629506	-0.0869197	0.0391384	0.301035	0.108083		0.86019	0.09148
Q9NW64-2;Q9NW64	Pre-mRNA-splicing factor RBM22	RBM22	0.117828	0.416732	-0.120219	0.105008	NaN	NaN		0.490146	0.129837
Q9NWH9	SAFB-like transcription modulator	SLTM	0.00963388	-0.0111954	NaN	NaN	0.0188341	0.16707		0.46729	0.0460855
Q9NWT1	p21-activated protein kinase-interacting protein 1	PAK1IP1	-0.0868291	0.168385	0.110308	0.148999	0.0209697	-0.187388		0.195744	0.0290743
Q9NWZ8	Gem-associated protein 8	GEMIN8	-0.0507714	0.0446039	0.0792951	0.117296	0.0695881	0.228436		1.09034	0.0814079
Q9NX24	H/ACA ribonucleoprotein complex subunit 2	NHP2	0.0356239	-0.252965	-0.324696	-0.29168	-0.062398	0.0170229		1.11058	-0.146515
Q9NX40;Q9NX40-4	OCIA domain-containing protein 1	OCIAD1	0.274053	-0.131582	NaN	NaN	0.176935	0.440087		0.673398	0.189873
Q9NX55	Huntingtin-interacting protein K	HYPK	NaN	NaN	0.0581726	-0.0243552	-0.0911243	-0.0842003		0.418162	-0.0353768
Q9NX63	Coiled-coil-helix-coiled-coil-helix domain-containing protein 3, mitochondrial	CHCHD3	0.184217	0.0945064	-0.214125	-0.187773	-0.111565	0.00291719		0.237207	-0.0386371
Q9NXE4-3;Q9NXE4-6;Q9NXE4-2;Q9NXE4;Q9NXE4-4	Sphingomyelin phosphodiesterase 4	SMPD4	0.149129	0.198997	0.0603973	0.110497	0.0110936	-0.0231843		1.23978	0.0844883
Q9NXH9-2;Q9NXH9	tRNA (guanine(26)-N(2))-dimethyltransferase	TRMT1	-0.0745018	0.00719549	0.30718	-0.0677423	NaN	NaN		0.177086	0.0430329
Q9NXW2;Q9NXW2-2	DnaJ homolog subfamily B member 12	DNAJB12	-0.0611948	0.0558898	-0.0746424	0.0805212	-0.0388575	0.0561612		0.0364874	0.00297955
Q9NY43;Q9BZE3	BarH-like 2 homeobox protein;BarH-like 1 homeobox protein	BARHL2;BARHL1	-0.00678214	-0.0864461	NaN	NaN	-0.0861043	-0.0543624		1.2767	-0.0584237
Q9NYF8-2;Q9NYF8;Q9NYF8-4	Bcl-2-associated transcription factor 1	BCLAF1	0.239887	0.040682	-0.101919	-0.0571965	-0.236585	-0.111432		0.225676	-0.0377605
Q9NYV4-2;Q9NYV4;Q9NYV4-3	Cyclin-dependent kinase 12	CDK12	0.0701145	0.124196	0.00815979	0.0385766	-0.0119249	0.0395772		1.14563	0.0447832
Q9NZ01	Very-long-chain enoyl-CoA reductase	TECR	0.157432	-0.0372511	0.115973	-0.0292788	-0.126709	0.0683774		0.224558	0.0247572
Q9NZB2;Q9NZB2-6;Q9NZB2-4	Constitutive coactivator of PPAR-gamma-like protein 1	FAM120A	-0.163769	-0.125069	0.221707	0.0107799	-0.0890913	-0.0590784		0.241513	-0.0340868
Q9NZI8;Q9NZI8-2	Insulin-like growth factor 2 mRNA-binding protein 1	IGF2BP1	-0.0332447	-0.0159868	0.0965144	0.0402613	0.0482779	-0.0447438		0.275235	0.0151797
Q9NZJ7-2;Q9NZJ7	Mitochondrial carrier homolog 1	MTCH1	0.182057	0.180275	0.108161	0.400866	-0.10675	-0.1644		0.53479	0.100035
Q9NZZ3-2;Q9NZZ3	Charged multivesicular body protein 5	CHMP5	-0.0348253	0.00345838	0.0212918	0.174534	NaN	NaN		0.359343	0.0411148
Q9P035	Very-long-chain (3R)-3-hydroxyacyl-[acyl-carrier protein] dehydratase 3	PTPLAD1	-0.181608	-0.257597	0.242396	0.571434	0.345088	0.139967		0.498081	0.14328
Q9P0M6	Core histone macro-H2A.2	H2AFY2	-0.111742	0.00733906	-0.0261627	-0.0809269	NaN	NaN		0.845854	-0.0528731
Q9P0U3-2;Q9P0U3	Sentrin-specific protease 1	SENP1	-0.167491	-0.00871128	0.145941	0.0951818	0.0511749	-0.00388999		0.160634	0.0187009
Q9P246-2;Q9P246-3;Q9P246	Stromal interaction molecule 2	STIM2	0.0942361	-0.115004	-0.103665	-0.114582	-0.0568609	0.141016		0.219385	-0.0258099
Q9P253	Vacuolar protein sorting-associated protein 18 homolog	VPS18	NaN	NaN	0.0642386	-0.0714213	0.265258	-0.0822938		0.204148	0.0439453
Q9P258	Protein RCC2	RCC2	-0.199388	-0.0950959	NaN	NaN	0.121612	-0.218967		0.52513	-0.0979597
Q9P287-4;Q9P287-3;Q9P287;Q9P287-2	BRCA2 and CDKN1A-interacting protein	BCCIP	0.0132121	-0.06252	0.01249	-0.0445979	0.0484122	0.0967766		0.169931	0.0106288
Q9P289-2;Q9P289;Q9P289-3	Serine/threonine-protein kinase MST4	MST4	0.0588013	-0.111196	0.163737	-0.0546919	-0.152378	-0.263395		0.418682	-0.0598539
Q9P2B2	Prostaglandin F2 receptor negative regulator	PTGFRN	-0.389546	-0.620202	-0.081067	-0.0281457	0.311095	0.317373		0.210593	-0.0817487
Q9P2D1	Chromodomain-helicase-DNA-binding protein 7	CHD7	-0.0638162	-0.142115	-0.0344974	-0.223003	0.0294408	0.170361		0.330778	-0.0439382
Q9P2E9-2;Q9P2E9;Q9P2E9-3	Ribosome-binding protein 1	RRBP1	-0.01265	-0.129371	-0.286881	-0.390642	0.0738184	0.0576169		0.697824	-0.114685
Q9P2F9	Zinc finger protein 319	ZNF319	0.229219	0.128294	-0.0308304	0.0214797	-0.0877344	0.093956		0.579141	0.0590638
Q9P2K5-2;Q9P2K5;Q9P2K5-4;Q9P2K5-3	Myelin expression factor 2	MYEF2	-0.0976099	-0.563369	NaN	NaN	0.890171	0.401158		0.187101	0.157588
Q9P2N5	RNA-binding protein 27	RBM27	-0.0482929	0.000432815	-0.00518438	0.0961269	-0.0180643	-0.0743684		0.128352	-0.00822504
Q9P2R6	Arginine-glutamic acid dipeptide repeats protein	RERE	-0.135412	-0.0421894	-0.0515809	-0.146947	0.0559212	-0.0378742		0.974437	-0.0596802
Q9UBC2-4;Q9UBC2-3;Q9UBC2;Q9UBC2-2	Epidermal growth factor receptor substrate 15-like 1	EPS15L1	-0.084808	0.0593554	0.021204	0.0546401	0.269616	-0.0170666		0.456582	0.0504902
Q9UBE0-2;Q9UBE0-3;Q9UBE0	SUMO-activating enzyme subunit 1;SUMO-activating enzyme subunit 1, N-terminally processed	SAE1	0.244887	-0.240759	-0.275484	-0.150961	-0.0739573	-0.0846086		0.587739	-0.0968139
Q9UBN7;Q9UBN7-2	Histone deacetylase 6	HDAC6	-0.211682	0.0382958	0.126266	0.134089	-0.00891703	-0.0554733		0.0241882	0.0037631
Q9UBQ0;Q9UBQ0-2	Vacuolar protein sorting-associated protein 29	VPS29	0.143263	0.0809305	0.174052	-0.0616163	0.0507266	0.123921		1.25102	0.0852128
Q9UBQ7	Glyoxylate reductase/hydroxypyruvate reductase	GRHPR	0.091666	-0.00274375	0.312527	-0.0475024	0.221455	-0.0588013		0.647075	0.0861001
Q9UBT2;Q9UBT2-2	SUMO-activating enzyme subunit 2	UBA2	0.52647	0.13829	0.0245605	0.0280033	0.113598	0.169761		1.10151	0.16678
Q9UBU9-2;Q9UBU9	Nuclear RNA export factor 1	NXF1	-0.311739	0.0692898	0.0780458	-0.153366	NaN	NaN		0.336566	-0.0794424
Q9UDR5	Alpha-aminoadipic semialdehyde synthase, mitochondrial;Lysine ketoglutarate reductase;Saccharopine dehydrogenase	AASS	0.0848807	0.0210533	0.0660799	0.170951	-0.040121	0.00608656		0.833752	0.0514884
Q9UG56;Q9UG56-2	Phosphatidylserine decarboxylase proenzyme;Phosphatidylserine decarboxylase alpha chain;Phosphatidylserine decarboxylase beta chain	PISD	0.00360232	-0.389432	-0.0607391	0.0255958	-0.310573	-0.217975		1.12378	-0.158254
Q9UG63;Q9UG63-2	ATP-binding cassette sub-family F member 2	ABCF2	-0.370471	-0.26401	0.0844562	0.0536674	0.140094	-0.00748262		0.296215	-0.0606243
Q9UGI8;Q9UGI8-2	Testin	TES	0.136979	-0.0399332	-0.00259443	-0.186656	0.0210283	0.0601566		0.0138407	-0.00183664
Q9UGJ1-2;Q9UGJ1	Gamma-tubulin complex component 4	TUBGCP4	0.211635	-0.15441	-0.0467006	-0.504366	-0.0871912	0.170199		0.263768	-0.0684722
Q9UGP4	LIM domain-containing protein 1	LIMD1	0.155102	0.17031	-0.0247452	0.00245056	-0.0691523	0.0338796		0.503648	0.0446407
Q9UGU0-2;Q9UGU0	Transcription factor 20	TCF20	0.238542	-0.223795	0.255615	0.0840642	-0.122474	0.549683		0.512065	0.130273
Q9UHD8-7;Q9UHD8-2;Q9UHD8-5;Q9UHD8;Q9UHD8-3	Septin-9	2017-09-09	-0.100701	-0.0948648	0.123717	0.0889556	-0.0893625	-0.0299829		0.15972	-0.0170397
Q9UHV9	Prefoldin subunit 2	PFDN2	0.0364681	0.0709388	0.00630393	-0.0608185	-0.0404014	-0.0113525		0.00315758	0.000189737
Q9UHX1-6;Q9UHX1-5;Q9UHX1-4;Q9UHX1-3;Q9UHX1-2;Q9UHX1	Poly(U)-binding-splicing factor PUF60	PUF60	0.84141	0.161952	-0.887447	-0.43997	-0.675003	-0.105142		0.296099	-0.184033
Q9UI12-2;Q9UI12	V-type proton ATPase subunit H	ATP6V1H	-0.0481735	-0.0425756	0.00323527	-0.141748	0.143915	0.0756721		0.0131318	-0.0016126
Q9UIA9	Exportin-7	XPO7	-0.194047	0.00144204	0.0966995	0.179001	-0.0164963	-0.0521377		0.0154661	0.00241027
Q9UIF9-2;Q9UIF9-3;Q9UIF9	Bromodomain adjacent to zinc finger domain protein 2A	BAZ2A	0.0721745	-0.0237977	-0.0854246	0.0112093	0.163139	0.110308		0.496137	0.0412681
Q9UIG0-2;Q9UIG0	Tyrosine-protein kinase BAZ1B	BAZ1B	-0.0855426	-0.19899	-0.14978	-0.240725	0.0898354	0.0835845		0.681796	-0.083603
Q9UII2	ATPase inhibitor, mitochondrial	ATPIF1	0.0367495	0.0482362	-0.0875986	0.0289935	-0.0140695	-0.00245056		0.0274925	0.00164341
Q9UIS9-7;Q9UIS9-5;Q9UIS9-10;Q9UIS9;Q9UIS9-9;Q9UIS9-12;Q9UIS9-4;Q9UIS9-11;Q9UIS9-8;Q9UIS9-2;Q9UIS9-6	Methyl-CpG-binding domain protein 1	MBD1	0.0291349	-0.475395	0.344117	-0.518639	0.580439	0.617034		0.179905	0.0961153
Q9UJN7	Zinc finger protein 391	ZNF391	0.0357646	0.166715	NaN	NaN	0.0386582	0.0463101		0.96577	0.0718621
Q9UJU6;Q9UJU6-5	Drebrin-like protein	DBNL	-0.15518	-0.108472	0.273151	0.0724488	0.0210429	-0.00317045		0.0977449	0.0166367
Q9UJW8-2;Q9UJW8-3;Q9UJW8-4;Q9UJW8	Zinc finger protein 180	ZNF180	0.139862	-0.0309729	-0.0201999	-0.00462402	0.129829	0.255426		0.803776	0.0782199
Q9UJZ1;Q9UJZ1-2	Stomatin-like protein 2, mitochondrial	STOML2	0.0100636	0.0655723	0.0885768	0.0381553	-0.00201835	-0.00590291		1.02371	0.0324078
Q9UK45	U6 snRNA-associated Sm-like protein LSm7	LSM7	0.0825663	0.024887	0.121612	0.00158601	-0.248049	-0.214373		0.244716	-0.0386285
Q9UK58;Q9UK58-4	Cyclin-L1	CCNL1	-0.0975791	0.0962619	0.0979805	-0.0017323	0.0121117	-0.0812032		0.0435402	0.00430657
Q9UK76;Q9UK76-2;Q9UK76-3	Hematological and neurological expressed 1 protein	HN1	-0.131677	0.0210533	0.344776	0.0681893	-0.0920721	-0.187007		0.0165994	0.00387713
Q9UKF6	Cleavage and polyadenylation specificity factor subunit 3	CPSF3	NaN	NaN	0.0954967	0.015783	0.0423083	-0.0183493		0.59522	0.0338097
Q9UKJ3-2;Q9UKJ3	G patch domain-containing protein 8	GPATCH8	-0.196013	0.00920381	0.112849	0.0758749	-0.000144286	-0.13606		0.175222	-0.0223815
Q9UKK9	ADP-sugar pyrophosphatase	NUDT5	0.129877	0.146786	0.0676666	-0.0559212	NaN	NaN		0.668475	0.0721019
Q9UKM9-2;Q9UKM9	RNA-binding protein Raly	RALY	0.192447	0.196733	-0.136585	0.168	0.0879174	0.0113553		0.78151	0.0866445
Q9UKV3-5;Q9UKV3;Q9UKV3-3;Q9UKV3-2	Apoptotic chromatin condensation inducer in the nucleus	ACIN1	0.16723	-0.19588	-0.107822	-0.194377	-0.0739573	0.133511		0.285928	-0.045216
Q9UKV8-2;Q9UKV8	Protein argonaute-2	AGO2	-0.0537782	0.110096	0.195583	0.016211	0.0186734	-0.0617071		0.401234	0.037513
Q9UKY7;Q9UKY7-2	Protein CDV3 homolog	CDV3	-0.266871	0.0772429	0.0697092	0.0903115	-0.0540844	-0.104068		0.216303	-0.0312934
Q9UL25	Ras-related protein Rab-21	RAB21	-0.017899	-0.023871	-0.0850168	0.0210533	-0.0553346	-0.0418037		1.15365	-0.0338119
Q9ULD5;Q9ULD5-2;Q9ULD5-3	Zinc finger protein 777	ZNF777	-0.317499	0.0176369	NaN	NaN	0.108254	-0.231187		0.43083	-0.105699
Q9ULD9;Q9ULD9-2	Zinc finger protein 608	ZNF608	0.23131	-0.137711	-0.239398	-0.228976	0.0103814	0.222044		0.0988166	-0.0237252
Q9ULG1	DNA helicase INO80	INO80	0.795268	0.432104	-0.828713	-0.437838	-0.13829	0.0249128		0.0364906	-0.025426
Q9ULJ3-2;Q9ULJ3	Zinc finger and BTB domain-containing protein 21	ZBTB21	0.480782	0.214373	-0.750778	-0.594117	-0.212258	0.0444789		0.28915	-0.136253
Q9ULJ6-2;Q9ULJ6;Q8NF64-3;Q8NF64-2;Q8NF64	Zinc finger MIZ domain-containing protein 1;Zinc finger MIZ domain-containing protein 2	ZMIZ1;ZMIZ2	-0.203037	-0.125353	0.311632	0.0244615	-0.115166	-0.262433		0.30263	-0.0616493
Q9ULK4-2;Q9ULK4-4;Q9ULK4-5;Q9ULK4-3;Q9ULK4	Mediator of RNA polymerase II transcription subunit 23	MED23	0.312665	0.208517	-0.090447	0.131853	-0.135666	0.0254854		0.471639	0.0754013
Q9ULM3	YEATS domain-containing protein 2	YEATS2	0.503756	0.116631	-0.348119	-0.321838	0.274494	0.57682		0.348172	0.133624
Q9ULU4-8;Q9ULU4-12;Q9ULU4-22;Q9ULU4-13;Q9ULU4-10;Q9ULU4-7;Q9ULU4-17;Q9ULU4-14;Q9ULU4-16;Q9ULU4-9;Q9ULU4-5;Q9ULU4;Q9ULU4-11;Q9ULU4-19;Q9ULU4-3;Q9ULU4-6;Q9ULU4-15;Q9ULU4-23;Q9ULU4-21;Q9ULU4-18;Q9ULU4-20	Protein kinase C-binding protein 1	ZMYND8	0.206393	-0.24619	-0.729183	-0.497812	0.228284	0.347582		0.258611	-0.115154
Q9ULV4;Q9ULV4-2;Q9ULV4-3	Coronin-1C	CORO1C	0.0385766	0.0490731	NaN	NaN	0.0923709	0.00853715		1.13814	0.0471395
Q9UMS4	Pre-mRNA-processing factor 19	PRPF19	0.0654344	0.0267293	0.040675	0.107822	-0.0997664	-0.0980152		0.0716861	0.00714646
Q9UMX0;Q9UMX0-2	Ubiquilin-1	UBQLN1	-0.142783	-0.0511301	0.0136109	-0.171888	0.0626556	-0.110764		0.868157	-0.0667166
Q9UMX5	Neudesin	NENF	0.40174	-0.0647666	-0.174662	-0.337594	-0.0382958	0.101567		0.0636849	-0.0186686
Q9UMY4-2;Q9UMY4;Q9UMY4-3	Sorting nexin-12	SNX12	-0.0838903	-0.266611	0.0424865	-0.0769649	0.124409	-0.237441		0.619552	-0.0830021
Q9UNE7;Q9UNE7-2	E3 ubiquitin-protein ligase CHIP	STUB1	0.0536674	0.0732718	-0.147046	-0.00586922	-0.0312541	0.00131343		0.107162	-0.00931949
Q9UNH7;Q9UNH7-2	Sorting nexin-6;Sorting nexin-6, N-terminally processed	SNX6	0.0363276	-0.129276	-0.0698396	-0.00552165	-0.0576928	0.0393697		0.518849	-0.0311055
Q9UNL2;Q9UNL2-2	Translocon-associated protein subunit gamma	SSR3	0.103531	0.00532815	-0.138159	-0.0593597	0.116145	-0.0953169		0.0955111	-0.0113053
Q9UNS2-2;Q9UNS2	COP9 signalosome complex subunit 3	COPS3	-0.0178552	-0.0564011	-0.00446549	0.0569996	NaN	NaN		0.0796654	-0.00543055
Q9UNX4	WD repeat-containing protein 3	WDR3	0.171847	0.215119	-0.298658	0.014641	0.0980268	-0.0612924		0.111823	0.0232806
Q9UNZ2;Q9UNZ2-5;Q9UNZ2-4;Q9UNZ2-6	NSFL1 cofactor p47	NSFL1C	-0.14452	0.0344974	0.118226	0.126312	0.102589	0.0537633		0.531689	0.0484779
Q9UPN9;Q9UPN9-2	E3 ubiquitin-protein ligase TRIM33	TRIM33	0.944933	0.528771	-0.710878	-0.346463	0.0307961	0.508301		0.255554	0.159243
Q9UPS6-2;Q9UPS6	Histone-lysine N-methyltransferase SETD1B	SETD1B	-0.18659	-0.0476068	0.147458	0.0292761	0.11076	-0.0352017		0.0206061	0.00301588
Q9UPT6;Q9UPT6-2	C-Jun-amino-terminal kinase-interacting protein 3	MAPK8IP3	0.255803	0.279174	-0.00403388	-0.112241	-0.0635029	-0.446256		0.0482255	-0.0151761
Q9UPT9;Q9UPT9-2	Ubiquitin carboxyl-terminal hydrolase 22	USP22	-0.0873041	-0.158768	-0.018919	-0.0145433	-0.0200577	0.0957278		0.429518	-0.0339773
Q9UPW0-2;Q9UPW0	Forkhead box protein J3	FOXJ3	-0.450025	-0.629679	0.0706483	0.237686	0.339017	-0.0978804		0.22366	-0.0883724
Q9UPW6;Q9UPW6-2	DNA-binding protein SATB2	SATB2	1.07594	0.833497	-0.500088	-0.24732	-0.100843	0.261967		0.369912	0.220526
Q9UQ35	Serine/arginine repetitive matrix protein 2	SRRM2	-0.0102361	-0.11313	-0.0677764	0.00432164	-0.00129788	-0.0710762		1.11213	-0.0431991
Q9UQ80;Q9UQ80-2	Proliferation-associated protein 2G4	PA2G4	-0.00223794	0.0227584	-0.0371714	0.0457225	-0.0343565	-0.0781998		0.31601	-0.0139141
Q9UQE7	Structural maintenance of chromosomes protein 3	SMC3	0.0985544	-0.0786856	-0.0377336	-0.237609	0.00351005	0.1031		0.185324	-0.0248105
Q9Y217-2;Q9Y217	Myotubularin-related protein 6	MTMR6	-0.882598	0.172743	0.321495	0.0731348	0.166632	-0.00475299		0.0501622	-0.0255574
Q9Y223-5;Q9Y223-3;Q9Y223;Q9Y223-2;Q9Y223-4	Bifunctional UDP-N-acetylglucosamine 2-epimerase/N-acetylmannosamine kinase;UDP-N-acetylglucosamine 2-epimerase (hydrolyzing);N-acetylmannosamine kinase	GNE	-0.126029	-0.131677	0.0062604	-0.166114	0.00119793	0.0185711		0.961548	-0.0662985
Q9Y224	UPF0568 protein C14orf166	C14orf166	-0.131266	0.00776951	0.0233724	0.0513026	-0.0119249	-0.0486547		0.282962	-0.0182335
Q9Y230;Q9Y230-2	RuvB-like 2	RUVBL2	-0.0397848	0.0739573	0.0719367	0.0473989	0.0604875	-0.0123541		0.833125	0.0336069
Q9Y237;Q9Y237-2;Q9Y237-3	Peptidyl-prolyl cis-trans isomerase NIMA-interacting 4	PIN4	0.195474	-0.053314	-0.262914	0.037312	-0.0536674	-0.165172		0.325209	-0.0503804
Q9Y262-2;Q9Y262	Eukaryotic translation initiation factor 3 subunit L	EIF3L	-0.0978724	-0.039948	0.0699818	-0.0254561	0.0877027	0.00241132		0.00617007	-0.000530114
Q9Y265;Q9Y265-2	RuvB-like 1	RUVBL1	0.101247	0.12618	-0.1503	-0.108036	-0.0139266	0.0277338		0.0212796	-0.00285039
Q9Y266	Nuclear migration protein nudC	NUDC	-0.0928478	-0.0984592	0.170637	0.0888201	0.022786	-0.00934718		0.117329	0.0135982
Q9Y277;Q9Y277-2	Voltage-dependent anion-selective channel protein 3	VDAC3	0.0458623	0.144699	0.494292	-0.24996	NaN	NaN		0.275961	0.108723
Q9Y281;Q9Y281-3	Cofilin-2	CFL2	0.122739	0.00129788	0.0169645	0.0529723	0.0131886	0.00510176		0.913834	0.0353773
Q9Y282-2;Q9Y282;Q9Y282-3	Endoplasmic reticulum-Golgi intermediate compartment protein 3	ERGIC3	-0.0480094	0.163499	-0.151599	0.466653	-0.335255	-0.3639		0.128715	-0.0447685
Q9Y285-2;Q9Y285	Phenylalanine--tRNA ligase alpha subunit	FARSA	-0.0176069	-0.0552015	-0.00561564	-0.0207795	-0.107286	0.0100762		0.930317	-0.0327356
Q9Y295	Developmentally-regulated GTP-binding protein 1	DRG1	NaN	NaN	0.0370438	0.0460021	0.157222	-0.160791		0.105987	0.0198693
Q9Y2A7;Q9Y2A7-2	Nck-associated protein 1	NCKAP1	-0.010643	-0.02283	-0.264597	-0.00498587	-0.0124972	0.00650674		0.548749	-0.0515076
Q9Y2B0	Protein canopy homolog 2	CNPY2	-0.113988	-0.0440326	-0.0289935	0.0187766	0.000880304	-0.0568609		0.965733	-0.0373697
Q9Y2D9	Zinc finger protein 652	ZNF652	0.0321009	-0.124849	-0.253021	-0.423004	0.0383174	0.2601		0.334654	-0.0783926
Q9Y2K2-3;Q9Y2K2;Q9Y2K2-4	Serine/threonine-protein kinase SIK3	SIK3	-0.357271	-0.258546	0.334716	0.250962	0.0944643	0.0917097		0.0824745	0.0260059
Q9Y2L9-2;Q9Y2L9;Q9Y2L9-3	Leucine-rich repeat and calponin homology domain-containing protein 1	LRCH1	-0.0646006	0.0361869	0.0916789	0.110229	0.00847902	-0.0812032		0.20501	0.0167951
Q9Y2V2	Calcium-regulated heat stable protein 1	CARHSP1	0.169027	0.0187766	-0.0578315	0.0446039	0.0248688	-0.112767		0.137727	0.0144463
Q9Y2W1	Thyroid hormone receptor-associated protein 3	THRAP3	0.111833	0.0119249	-0.131721	-0.134129	0.037414	0.101335		0.00413963	-0.00055722
Q9Y2W2	WW domain-binding protein 11	WBP11	-0.0716183	-0.288364	0.209528	-0.17106	NaN	NaN		0.297114	-0.0803785
Q9Y2X3	Nucleolar protein 58	NOP58	0.153676	-0.0923555	-0.659559	-0.46931	-0.402722	-0.0651587		1.02739	-0.255905
Q9Y2X9-2;Q9Y2X9	Zinc finger protein 281	ZNF281	-0.102357	-0.0670922	0.153206	-0.0296322	0.0356679	0.0680447		0.0900803	0.00963952
Q9Y2Z0-2;Q9Y2Z0	Suppressor of G2 allele of SKP1 homolog	SUGT1	-0.106079	-0.133132	0.0872428	0.0280033	-0.0447438	0.101196		0.101526	-0.011252
Q9Y333	U6 snRNA-associated Sm-like protein LSm2	LSM2	NaN	NaN	0.58567	-0.0773911	-0.122871	0.0473832		0.255958	0.108198
Q9Y383;Q9Y383-3;Q9Y383-2;Q96HJ9-2	Putative RNA-binding protein Luc7-like 2	LUC7L2	0.0255958	0.017922	-0.0060466	-0.0294556	-0.0301242	-0.1137		0.4943	-0.0226349
Q9Y394-2;Q9Y394	Dehydrogenase/reductase SDR family member 7	DHRS7	0.317651	-0.0267634	-0.116232	0.271306	-0.18409	-0.192573		0.0429199	0.0115499
Q9Y3B8-3;Q9Y3B8-2;Q9Y3B8	Oligoribonuclease, mitochondrial	REXO2	-0.0155492	-0.0223317	-0.0392789	-0.250938	NaN	NaN		0.615017	-0.0820244
Q9Y3C1;Q9Y3C1-3;Q9Y3C1-2	Nucleolar protein 16	NOP16	-0.0865686	-0.169956	NaN	NaN	0.0266018	-0.445833		0.716658	-0.168939
Q9Y3E5	Peptidyl-tRNA hydrolase 2, mitochondrial	PTRH2	NaN	NaN	0.0498004	-0.0685741	0.326335	-0.131721		0.158758	0.04396
Q9Y3F4;Q9Y3F4-2	Serine-threonine kinase receptor-associated protein	STRAP	0.00460933	0.177727	-0.0856966	-0.0237537	-0.0750534	0.0145433		0.0178463	0.00206257
Q9Y3I0	tRNA-splicing ligase RtcB homolog	C22orf28	-0.0168915	-0.0229913	-0.016211	-0.0887303	0.071209	0.0573767		0.0387803	-0.00270638
Q9Y3T9	Nucleolar complex protein 2 homolog	NOC2L	-0.111586	0.0950467	NaN	NaN	-0.0187766	-0.282143		0.405822	-0.0793648
Q9Y3U8	60S ribosomal protein L36	RPL36	-0.0554564	-0.0416993	0.0535086	0.0127832	-0.0297002	0.0591041		0.00399398	-0.000243319
Q9Y3Y2-4;Q9Y3Y2;Q9Y3Y2-3	Chromatin target of PRMT1 protein	CHTOP	0.0899048	-0.0329495	-0.0384361	-0.130255	-0.0200577	0.174198		0.0561807	0.00706744
Q9Y462;Q9Y462-2;Q9Y462-3	Zinc finger protein 711	ZNF711	-0.000952496	-0.0903575	-0.247442	-0.294296	-0.0432046	-0.0305479		1.18203	-0.1178
Q9Y485	DmX-like protein 1	DMXL1	-0.257735	-0.216133	0.0383174	-0.127888	-0.040682	0.0243992		0.938645	-0.0966203
Q9Y490	Talin-1	TLN1	-0.0485912	-0.0389249	-0.00891703	-0.0319461	0.013509	-0.0267293		1.30024	-0.0235999
Q9Y4A5-2;Q9Y4A5	Transformation/transcription domain-associated protein	TRRAP	0.26135	-0.197236	-0.204141	-0.194278	0.108643	0.207244		0.011431	-0.00306952
Q9Y4E5-4	Zinc finger protein 451	ZNF451	0.869714	0.353662	-0.555914	-0.228368	-0.683921	0.00180454		0.0596907	-0.0405039
Q9Y4F3-3;Q9Y4F3-4;Q9Y4F3-5;Q9Y4F3	Meiosis arrest female protein 1	KIAA0430	0.140517	-0.132214	-0.15017	-0.112319	0.0453719	0.217893		0.00789759	0.00151328
Q9Y4L1;Q9Y4L1-2	Hypoxia up-regulated protein 1	HYOU1	-0.10813	-0.324979	-0.0405417	-0.445598	0.16741	0.46967		0.12894	-0.0470282
Q9Y4P3	Transducin beta-like protein 2	TBL2	0.0170666	0.131458	NaN	NaN	-0.0267293	0.212935		0.653424	0.0836826
Q9Y4W6	AFG3-like protein 2	AFG3L2	0.153286	0.0775164	NaN	NaN	0.0116607	0.0341307		0.945297	0.0691486
Q9Y4X0-2;Q9Y4X0-3;Q9Y4X0	AMME syndrome candidate gene 1 protein	AMMECR1	NaN	NaN	0.0457739	-0.180855	-0.0172092	0.0981657		0.0769962	-0.0135312
Q9Y4Z0	U6 snRNA-associated Sm-like protein LSm4	LSM4	-0.0585031	-0.103937	NaN	NaN	0.0404969	0.000707108		0.385306	-0.0303091
Q9Y520-3;Q9Y520-6;Q9Y520-4;Q9Y520-5;Q9Y520;Q9Y520-7;Q9Y520-2	Protein PRRC2C	PRRC2C	-0.196095	-0.280633	0.223222	-0.0852977	0.0453124	NaN		0.262444	-0.0586982
Q9Y570-2;Q9Y570;Q9Y570-4	Protein phosphatase methylesterase 1	PPME1	0.137504	-0.00028853	-0.0396999	-0.218145	NaN	NaN		0.149783	-0.0301575
Q9Y580	RNA-binding protein 7	RBM7	-0.0240617	0.0299829	-0.187514	-0.230194	-0.148088	0.01749		0.977911	-0.0903976
Q9Y5A9;Q9Y5A9-2	YTH domain family protein 2	YTHDF2	-0.0887303	-0.0219215	0.108285	0.121811	-0.0332292	-0.0734089		0.0193612	0.00213441
Q9Y5B9	FACT complex subunit SPT16	SUPT16H	0.0113525	0.101247	0.0182788	0.105008	-0.0173518	-0.0404014		0.546451	0.0296887
Q9Y5J9	Mitochondrial import inner membrane translocase subunit Tim8 B	TIMM8B	-0.421747	-0.221909	0.471829	-0.129687	NaN	NaN		0.141897	-0.0753786
Q9Y5L0-5;Q9Y5L0;Q9Y5L0-1;Q9Y5L0-3	Transportin-3	TNPO3	-0.0151263	0.0709388	NaN	NaN	-0.0881415	-0.127633		0.368887	-0.0399906
Q9Y5L4	Mitochondrial import inner membrane translocase subunit Tim13	TIMM13	-0.166308	0.123534	NaN	NaN	0.0965761	0.0670771		0.167201	0.0302197
Q9Y5M8	Signal recognition particle receptor subunit beta	SRPRB	-0.0893595	-0.16788	0.0654458	-0.0311351	0.225093	0.255649		0.247675	0.042969
Q9Y5Q9;Q9Y5Q9-2	General transcription factor 3C polypeptide 3	GTF3C3	NaN	NaN	0.0312383	-0.234363	0.117146	0.182017		0.0915223	0.0240093
Q9Y5S9;Q9Y5S9-2	RNA-binding protein 8A	RBM8A	-0.128141	-0.276695	0.192579	-0.137473	0.182573	-0.0854246		0.215278	-0.0420968
Q9Y5X3	Sorting nexin-5	SNX5	NaN	NaN	-0.289598	-0.461641	-0.205893	0.105473		0.767432	-0.212915
Q9Y618-5;Q9Y618-4;Q9Y618-3;Q9Y618	Nuclear receptor corepressor 2	NCOR2	-0.294261	0.136979	-0.26123	-0.779051	0.0280868	0.536754		0.229843	-0.105454
Q9Y639-3;Q9Y639-1;Q9Y639-4;Q9Y639-5;Q9Y639	Neuroplastin	NPTN	-0.203851	0.295488	-0.0482362	-0.180217	0.0774976	0.0245899		0.0260845	-0.00578815
Q9Y678	Coatomer subunit gamma-1	COPG1	0.0561673	-0.065778	0.0752312	-0.6092	NaN	NaN		0.33706	-0.135895
Q9Y6C9	Mitochondrial carrier homolog 2	MTCH2	0.0571383	0.016639	-0.0612924	-0.101196	0.181918	0.0880707		0.297482	0.0302131
Q9Y6D6;Q9Y6D5	Brefeldin A-inhibited guanine nucleotide-exchange protein 1;Brefeldin A-inhibited guanine nucleotide-exchange protein 2	ARFGEF1;ARFGEF2	-0.0549167	0.0574155	-0.107152	-0.19136	-0.382501	-0.0984196		1.06917	-0.129489
Q9Y6G9	Cytoplasmic dynein 1 light intermediate chain 1	DYNC1LI1	-0.174654	0.0457225	0.369222	0.116498	0.182573	-0.171079		0.294247	0.0613804
Q9Y6H1;Q5T1J5	Coiled-coil-helix-coiled-coil-helix domain-containing protein 2, mitochondrial;Putative coiled-coil-helix-coiled-coil-helix domain-containing protein CHCHD2P9, mitochondrial	CHCHD2;CHCHD2P9	-0.361472	-0.331826	0.170589	-0.224351	0.655785	-0.20063		0.110981	-0.0486509
Q9Y6H3	Mitochondrial inner membrane protease ATP23 homolog	XRCC6BP1	-0.0373843	0.0768327	-0.155102	-0.186114	-0.0551957	0.104232		0.375928	-0.0421218
Q9Y6M1-5;Q9Y6M1-6;Q9Y6M1-3;Q9Y6M1-4;Q9Y6M1-1;Q9Y6M1	Insulin-like growth factor 2 mRNA-binding protein 2	IGF2BP2	-0.0465336	-0.0662159	0.127116	-0.0623091	0.144297	0.0358897		0.224029	0.0220407
Q9Y6Q3-2;Q9Y6Q3;Q9Y6Q3-3	Zinc finger protein 37 homolog	ZFP37	0.115166	-0.202124	-0.155361	-0.0332447	0.0459824	0.16869		0.0589474	-0.0101483
