# Supplementary material for: Quantitative SUMO proteomics identifies PIAS1 substrates involved in cell migration and motility
Source: Nat Commun. 2020 Feb 11;11:834. doi: 10.1038/s41467-020-14581-w (PMC7012886; doi:10.1038/s41467-020-14581-w)
Supplement: Supplementary file 5 — Supplementary Data 2 [file 41467_2020_14581_MOESM5_ESM.xlsx]

## Sheet: Description
Supplementary Table 2: List of quantified SUMOylated peptides from large-scale SILAC quantitative SUMO proteomics analysis
Protein IDs	Identifier corresponding to Uniprot Human130204S (released Feb. 4, 2013)
Protein names	Protein description as defined from Uniprot DB
Gene Names	Name of the gene encoding the protein
Peptide Sequence	Identified peptide sequence from MS/MS data
Normalized ratio M/L in rep1	Normalized ratio of SILAC channel M versus L for each SUMO peptide abundance determined in replicate 1
Normalized ratio H/L in rep1	Normalized ratio of SILAC channel H versus L for each SUMO peptide abundance determined in replicate 1
Normalized ratio L/M in rep2	Normalized ratio of SILAC channel L versus M for each SUMO peptide abundance determined in replicate 2
Normalized ratio H/M in rep2	Normalized ratio of SILAC channel H versus M for each SUMO peptide abundance determined in replicate 2
Normalized ratio L/H in rep3	Normalized ratio of SILAC channel L versus H for each SUMO peptide abundance determined in replicate 3
Normalized ratio M/H in rep3	Normalized ratio of SILAC channel M versus H for each SUMO peptide abundance determined in replicate 3
Position	Position of SUMO site in the protein
t-test Significant	Significant regulated SUMO peptide after one sample T-Test
Log2 FC	Average of log2 ration for SUMO peptide abundance (PIAS1 overexpression/control)
Log10(pValue)	Log 10 of P-value (t-test, two-tailed, homoscedastic) calculated for each SUMO peptide

## Sheet: Supplementary Data 2
Protein IDs	Protein names	Gene names	Peptide Sequence	Normalized ratio M/L in rep1	Normalized ratio H/L in rep1	Normalized ratio L/M in rep2	Normalized ratio H/M in rep2	Normalized ratio L/H in rep3	Normalized ratio M/H in rep3	t-test Significant	Position	Log2 FC	Log10(pValue)
O75925	E3 SUMO-protein ligase PIAS1	PIAS1	ALHLLKAGCSPAVQMKIKELYRRRFPQKIMT	4.62205	4.65243	4.596	4.86809	5.40037	5.11304	+	56	4.87533	6.55944
P55854;P61956-2	Small ubiquitin-related modifier 3;Small ubiquitin-related modifier 2	SUMO3;SUMO2	GSVVQFKIKRHTPLSKLMKAYCERQGLSMRQ;GSVVQFKIKRHTPLSKLMKAYCERQLEMEDE	2.70215	2.7304	2.21954	2.42594	2.39168	2.21464	+	41	2.44739	5.84974
Q9UHV9	Prefoldin subunit 2	PFDN2	QIQKIIETLTQQLQAKGKELNEFREKHNIRL	1.01264	0.933422	0.834468	0.962882	0.981594	0.797212	+	111	0.92037	5.82679
Q96SB8	Structural maintenance of chromosomes protein 6	SMC6	HMEQQKENMEHLKSLKIEAENKYDAIKFKIN	0.625925	0.602742	0.670429	0.749491	0.748748	0.626647	+	773	0.670664	5.75573
Q14149	MORC family CW-type zinc finger protein 3	MORC3	LEMEKSQIRSQCEELKTEVEQLKSTNQQTAT	2.82843	3.41468	3.29931	3.05391	2.96736	2.58823	+	855	3.02532	5.66767
O75925	E3 SUMO-protein ligase PIAS1	PIAS1	HGRKHELLTKALHLLKAGCSPAVQMKIKELY	4.038	4.0775	4.02948	3.89453	5.13695	4.628	+	46	4.30074	5.42722
Q9NS56-2	E3 ubiquitin-protein ligase Topors	TOPORS	_____MIMASAAKEFKMDNFSPKAGTSKLQQ	0.953377	0.88143	0.809297	0.922883	0.834493	0.679874	+	11	0.846892	5.36605
Q5SVZ6	Zinc finger MYM-type protein 1	ZMYM1	IGSSTEVQKDNMKSMKISDELCHPKCTSKVQ	0.4609	0.574925	0.455396	0.570754	0.534725	0.442085	+	432	0.506464	5.28349
Q96MF7	E3 SUMO-protein ligase NSE2	NSMCE2	ALQSKNSDADFQNNEKFVQFKQQLKELKKQC	1.24902	1.13803	1.45974	1.6255	1.34769	1.37053	+	125	1.36508	5.22031
O75925;O75928-2	E3 SUMO-protein ligase PIAS1;E3 SUMO-protein ligase PIAS2	PIAS1;PIAS2	KGIRNPDHSRALIKEKLTADPDSEIATTSLR	4.3886	4.22327	4.07325	4.25595	NaN	NaN	+	315	4.23527	5.10352
Q02543	60S ribosomal protein L18a	RPL18A	_____MKASGTLREYKVVGRCLPTPKCHTPP	1.46848	1.15426	1.36468	1.20251	1.42109	1.65804	+	11	1.37818	5.05186
P48643	T-complex protein 1 subunit epsilon	CCT5	CKNSRAVTIFIRGGNKMIIEEAKRSLHDALC	2.36558	2.25447	3.15367	2.71706	2.8667	3.08645	+	392	2.74065	5.0307
P08670	Vimentin	VIM	RETNLDSLPLVDTHSKRTLLIKTVETRDGQV	1.63529	1.94268	1.56952	1.38433	1.56978	1.34619	+	439	1.57463	5.02163
Q03252	Lamin-B2	LMNB2	ALELENDRLLLKISEKEEVTTREVSGIKALY	2.259	1.56174	1.70826	1.55552	2.09918	1.7027	+	61	1.8144	4.63622
Q03252	Lamin-B2	LMNB2	LEELRSQHDEQVRLYKLELEQTYQAKLDSAK	2.38214	1.63227	1.88838	1.87275	2.40026	2.50022	+	255	2.11267	4.53828
P20700;Q03252	Lamin-B1;Lamin-B2	LMNB1;LMNB2	LDVKLALDMEINAYRKLLEGEEERLKLSPSP;LDVKLALDMEISAYRKLLEGEEERLKLSPSP	1.67247	1.00518	1.60581	1.33451	1.59349	1.37153	+	379	1.4305	4.48869
Q15046	Lysine--tRNA ligase	KARS	______MAAVQAAEVKVDGSEPKLSKNELKR	1.34369	1.37518	1.28704	1.06316	1.23701	0.814768	+	10	1.18681	4.42398
Q8WWM7	Ataxin-2-like protein	ATXN2L	QGSGRESPSLASREGKYIPLPQRVREGPRGG	1.00813	1.19428	0.972789	0.957766	1.30675	0.772579	+	348	1.03538	4.38557
P63165	Small ubiquitin-related modifier 1	SUMO1	SSEIHFKVKMTTHLKKLKESYCQRQGVPMNS	2.45188	2.69461	1.82869	1.99164	1.77715	1.68771	+	46	2.07195	4.22539
P50990	T-complex protein 1 subunit theta	CCT8	IAVYSCPFDGMITETKGTVLIKTAEELMNFS	2.41832	1.94755	1.79641	1.60008	2.52866	2.65118	+	254	2.15703	4.18779
P63165	Small ubiquitin-related modifier 1	SUMO1	IKLKVIGQDSSEIHFKVKMTTHLKKLKESYC	2.55346	2.53943	1.88582	2.21686	1.62224	1.61043	+	37	2.07137	4.11757
O75925	E3 SUMO-protein ligase PIAS1	PIAS1	VNTKPCSLPGYLPPTKNGVEPKRPSRPINIT	3.10836	3.54486	3.21116	3.1034	5.07237	4.01033	+	238	3.67508	4.10136
P63165	Small ubiquitin-related modifier 1	SUMO1	EIHFKVKMTTHLKKLKESYCQRQGVPMNSLR	2.88253	3.03852	2.06534	2.38731	2.00555	1.79041	+	48	2.36161	4.05485
Q5SVZ6	Zinc finger MYM-type protein 1	ZMYM1	KEQLSICVRYPQKSSKAILIKERFLGFVDTE	1.80566	1.45181	1.21023	0.993276	1.33323	1.13657	+	671	1.32179	4.0348
P61254	60S ribosomal protein L26	RPL26	RKAKSRQVGKEKGKYKEETIEKMQE______	1.23548	1.33948	1.00405	1.24932	1.04219	0.685292	+	136	1.09264	4.01643
Q7KZF4	Staphylococcal nuclease domain-containing protein 1	SND1	EVPIHRVADISGDTQKAKQFLPFLQRAGRSE	NaN	NaN	1.44418	1.34193	1.40713	1.21877	+	513	1.353	3.96907
Q92830-2	Histone acetyltransferase KAT2A	KAT2A	KTMTERLRSRYYVTRKLFVADLQRVIANCRE	1.00906	1.12678	0.98148	0.880411	1.44646	1.52911	+	381	1.16222	3.91357
P20700;Q03252	Lamin-B1;Lamin-B2	LMNB1;LMNB2	INAYRKLLEGEEERLKLSPSPSSRVTVSRAT;ISAYRKLLEGEEERLKLSPSPSSRVTVSRAS	1.55616	1.02885	1.75224	1.28659	2.05703	1.73817	+	389	1.56984	3.86667
P55854	Small ubiquitin-related modifier 3	SUMO3	INLKVAGQDGSVVQFKIKRHTPLSKLMKAYC	1.19061	1.48553	0.929061	1.14352	0.978066	0.754991	+	32	1.0803	3.8625
P61956-2	Small ubiquitin-related modifier 2	SUMO2	INLKVAGQDGSVVQFKIKRHTPLSKLMKAYC	1.19061	1.48553	0.929061	1.14352	0.978066	0.754991	+	33	1.0803	3.8625
Q6EEV6	Small ubiquitin-related modifier 4	SUMO4	INLKVAGQDGSVVQFKIKRQTPLSKLMKAYC	1.19061	1.48553	0.929061	1.14352	0.978066	0.754991	+	33	1.0803	3.8625
P68363;Q9BQE3	Tubulin alpha-1B chain;Tubulin alpha-1A chain;Tubulin alpha-3C/D chain;Tubulin alpha-3E chain;Tubulin alpha-1C chain	TUBA1B;TUBA1A;TUBA3C;TUBA3E;TUBA1C	KYMACCLLYRGDVVPKDVNAAIATIKTKRSI;KYMACCLLYRGDVVPKDVNAAIATIKTKRTI	1.08059	1.21406	1.30557	1.11969	0.787095	0.677172	+	326	1.0307	3.81667
P61956-2	Small ubiquitin-related modifier 2	SUMO2	___________MADEKPKEGVKTENNDHINL	1.59383	2.42032	1.8094	2.24741	1.85147	1.18465	+	5	1.85118	3.80314
P11142	Heat shock cognate 71 kDa protein	HSPA8	IAEFKRKHKKDISENKRAVRRLRTACERAKR	1.89546	1.40359	1.22671	1.12261	1.65713	2.0782	+	257	1.56395	3.79087
O94901-5	SUN domain-containing protein 1	SUN1	HNGFSCSNCSMLSERKDVLTAHPAAPGPVSR	2.81153	2.18326	2.54044	2.04942	3.708	3.55182	+	145	2.80741	3.75135
Q9UGU0-2	Transcription factor 20	TCF20	PEMKQINLTDYPIPRKFEIEPQSSAHEPGGS	0.822526	1.02588	0.731805	0.566961	1.1729	0.947556	+	844	0.877937	3.75091
P61956-2	Small ubiquitin-related modifier 2	SUMO2	_____MADEKPKEGVKTENNDHINLKVAGQD	2.04928	2.55998	1.64075	1.95237	1.64503	1.21729	+	11	1.84412	3.74698
P61247	40S ribosomal protein S3a	RPS3A	EGSSSGKATGDETGAKVERADGYEPPVQESV	0.910809	1.14058	1.29938	0.93191	1.13739	0.588639	+	249	1.00145	3.73581
P62979;P62987	Ubiquitin-40S ribosomal protein S27a;Ubiquitin;40S ribosomal protein S27a;Ubiquitin-60S ribosomal protein L40;Ubiquitin;60S ribosomal protein L40;Polyubiquitin-B;Ubiquitin;Polyubiquitin-C;Ubiquitin	RPS27A;UBA52;UBB;UBC	_____MQIFVKTLTGKTITLEVEPSDTIENV	1.36715	1.71796	0.958084	1.33623	1.32659	0.847804	+	11	1.25897	3.73058
Q5VZL5-4	Zinc finger MYM-type protein 4	ZMYM4	DFCSQSCLSTYELKKKPIVTINTNSISTKCS	0.419215	0.562084	0.303917	0.58111	0.559133	0.661114	+	398	0.514429	3.71324
P55854	Small ubiquitin-related modifier 3	SUMO3	_____MSEEKPKEGVKTENDHINLKVAGQDG	2.43275	2.80486	1.43288	1.81676	2.04787	1.56418	+	11	2.01655	3.63845
P61956-2	Small ubiquitin-related modifier 2	SUMO2	_________MADEKPKEGVKTENNDHINLKV	1.75202	2.44058	1.66488	2.34491	1.88731	1.0897	+	7	1.86323	3.60636
P68363;P68366-2;Q9BQE3	Tubulin alpha-1B chain;Tubulin alpha-1A chain;Tubulin alpha-3C/D chain;Tubulin alpha-3E chain;Tubulin alpha-4A chain;Tubulin alpha-8 chain;Tubulin alpha-1C chain	TUBA1B;TUBA1A;TUBA3C;TUBA3E;TUBA4A;TUBA8;TUBA1C	INYQPPTVVPGGDLAKVQRAVCMLSNTTAIA;INYQPPTVVPGGDLAKVQRAVCMLSNTTAVA	0.746657	1.09943	0.827769	0.607484	0.622776	0.562921	+	370	0.744506	3.57838
P63165	Small ubiquitin-related modifier 1	SUMO1	DSSEIHFKVKMTTHLKKLKESYCQRQGVPMN	NaN	NaN	1.60705	1.89662	1.89186	1.57497	+	45	1.74262	3.55383
O43795-2	Unconventional myosin-Ib	MYO1B	LAVVAAVLKLGNIEFKPESRVNGLDESKIKD	0.986156	0.69332	0.581216	0.48944	0.984588	0.696985	+	287	0.738618	3.49715
P78371	T-complex protein 1 subunit beta	CCT2	ENAKILIANTGMDTDKIKIFGSRVRVDSTAK	1.53585	1.48388	3.01625	2.64342	2.30066	2.73639	+	248	2.28608	3.47948
O75928-2	E3 SUMO-protein ligase PIAS2	PIAS2	RPKKEAMKVSSQPCTKIESSSVLSKPCSVTV	2.02166	2.59302	1.53772	2.04387	2.23453	1.06202	+	443	1.91547	3.47502
P22102	Trifunctional purine biosynthetic protein adenosine-3;Phosphoribosylamine--glycine ligase;Phosphoribosylformylglycinamidine cyclo-ligase;Phosphoribosylglycinamide formyltransferase	GART	SGTVQLGENGKICWVKEE_____________	0.775767	0.858459	0.386299	0.508632	0.674706	0.541975	+	1008	0.624306	3.46152
Q8NC51	Plasminogen activator inhibitor 1 RNA-binding protein	SERBP1	EDKRGGSGSHNWGTVKDELTESPKYIQKQIS	0.845751	1.10776	0.517317	0.638676	0.891081	0.614801	+	228	0.76923	3.45667
P62979	Ubiquitin-40S ribosomal protein S27a;Ubiquitin;40S ribosomal protein S27a	RPS27A	DRHYCGKCCLTYCFNKPEDK___________	0.624241	0.573375	1.1503	1.07355	1.23287	1.01879	+	152	0.945521	3.3859
Q9H2Y7;Q9H2Y7-2	Zinc finger protein 106	ZNF106	VHAHNIHTGELVRIYKGHNHAVTVVNILGKV	-0.464504	-0.959486	-0.918386	-0.960356	-0.757023	-0.51005	+	1737	-0.761634	3.37352
Q96Q89-4	Kinesin-like protein KIF20B	KIF20B	LETSNKKIITQNQRIKELINIIDQKEDTINE	2.07649	1.32366	0.955508	1.01207	1.58905	1.68826	+	767	1.44084	3.3641
P02545;P02545-2	Prelamin-A/C;Lamin-A/C	LMNA	LQELRAQHEDQVEQYKKELEKTYSAKLDNAR	0.977976	0.492827	0.664174	0.809003	0.661524	0.425928	+	260	0.671905	3.33855
Q9HBM6	Transcription initiation factor TFIID subunit 9B	TAF9B	___________MESGKMAPPKNAPRDALVMA	0.933724	0.886121	1.3309	0.830093	1.65118	1.58849	+	5	1.20342	3.30881
Q96HW7	Integrator complex subunit 4	INTS4	EEFTKVVQPQEEIATKKLRLTKPSKSAALHI	1.13816	0.728487	0.772505	0.611078	1.35203	1.19853	+	26	0.966798	3.27433
P08670	Vimentin	VIM	SLPLVDTHSKRTLLIKTVETRDGQVINETSQ	NaN	NaN	1.5779	1.65782	2.09869	1.78921	+	445	1.78091	3.23807
P20700	Lamin-B1	LMNB1	LHEMREQHDAQVRLYKEELEQTYHAKLENAR	0.994869	0.369383	0.879515	0.698574	0.98148	0.623176	+	261	0.757833	3.21935
Q8NC51	Plasminogen activator inhibitor 1 RNA-binding protein	SERBP1	MTLDEWKAIQNKDRAKVEFNIRKPNEGADGQ	1.1896	1.48357	1.04269	0.930624	1.08461	0.473551	+	303	1.03411	3.20618
Q5H9F3-2	BCL-6 corepressor-like protein 1	BCORL1	EGPQGACGLKLAGDTKPKNQVLATYMSHELV	0.924176	0.944109	0.860321	0.694657	NaN	NaN	+	981	0.855816	3.20171
Q9UPN9	E3 ubiquitin-protein ligase TRIM33	TRIM33	MKVVQVYADTQEINLKADSEVAQAGKAVALY	2.9431	2.47612	1.18387	1.32907	2.39707	2.22837	+	1057	2.09293	3.15324
P20700	Lamin-B1	LMNB1	ADARRALDDTARERAKLQIELGKCKAEHDQL	1.22657	0.382944	0.913243	0.719315	1.01447	1.0059	+	102	0.877074	3.13376
P55854;P61956-2	Small ubiquitin-related modifier 3;Small ubiquitin-related modifier 2	SUMO3;SUMO2	VQFKIKRHTPLSKLMKAYCERQGLSMRQIRF;VQFKIKRHTPLSKLMKAYCERQLEMEDEDTI	1.12605	1.24963	0.562133	0.851119	0.802512	0.529906	+	44	0.853558	3.08992
P63165	Small ubiquitin-related modifier 1	SUMO1	TEDLGDKKEGEYIKLKVIGQDSSEIHFKVKM	2.68365	2.09258	NaN	NaN	2.50422	1.95216	+	25	2.30815	3.05264
Q5VWQ0	Round spermatid basic protein 1	RSBN1	LNLQQDQKTQPIPVLKVESRLDSDQQHNLQE	0.35682	0.484602	0.202572	0.601982	0.591614	0.396821	+	781	0.439068	3.05195
Q96MG7	Melanoma-associated antigen G1	NDNL2	ARRAQAAPAVGPRSQKQLELKVSELVQFLLI	1.40752	0.985063	1.20138	1.11956	NaN	NaN	+	83	1.17838	3.03914
P63165	Small ubiquitin-related modifier 1	SUMO1	_________MSDQEAKPSTEDLGDKKEGEYI	1.15023	1.82395	0.864071	1.45349	1.45186	0.645458	+	7	1.23151	3.03201
Q7Z3K3-5	Pogo transposable element with ZNF domain	POGZ	LYPPVQRSIQKRAVRKMSVMGRQTCLECSFE	-0.352639	-0.242635	-0.300065	-0.320846	NaN	NaN	+	649	-0.304047	3.02072
P02545;P02545-2	Prelamin-A/C;Lamin-A/C	LMNA	LDIKLALDMEIHAYRKLLEGEEERLRLSPSP	0.967242	0.420617	0.571986	0.556503	0.860661	0.444478	+	378	0.636915	3.01661
Q9UID6	Zinc finger protein 639	ZNF639	GEHGQYSLLSKITFDKCKNFFVCQVCGFRSR	1.8437	1.73175	1.26649	1.61443	NaN	NaN	+	369	1.61409	2.99925
Q99856	AT-rich interactive domain-containing protein 3A	ARID3A	EQLREKLESAEPPEKKMALVADEQQRLMQRA	1.82782	1.35321	0.726759	0.699907	1.50894	1.36034	+	462	1.24616	2.98736
Q8ND82	Zinc finger protein 280C	ZNF280C	NILNRGHSSSSSKGIKSEPHSPGIPEIFRTA	-0.237098	-0.297786	-0.427392	-0.21501	-0.378068	-0.550999	+	75	-0.351059	2.96872
Q08211	ATP-dependent RNA helicase A	DHX9	GYGVPGPTWDRGANLKDYYSRKEEQEVQATL	1.58789	2.29299	0.857573	1.2949	1.92533	1.02632	+	146	1.4975	2.95191
O95785-2	Protein Wiz	WIZ	RPLQEDRLLPAEVKAKTYIQTELPFKAKTLH	0.293253	0.31545	0.299702	0.271545	0.61202	0.509861	+	515	0.383639	2.92898
P39023	60S ribosomal protein L3	RPL3	EKKAFMGPLKKDRIAKEEGA___________	0.729531	1.07313	0.402703	0.506196	0.903117	0.490902	+	399	0.684264	2.84121
O75528-2	Transcriptional adapter 3	TADA3	DCPLQFHDFKSVDHLKVCPRYTAVLARSEDD	0.93757	0.828713	0.443575	0.464355	1.27439	0.875063	+	21	0.803944	2.82602
P60709;P63261	Actin, cytoplasmic 1;Actin, cytoplasmic 1, N-terminally processed;Actin, cytoplasmic 2;Actin, cytoplasmic 2, N-terminally processed	ACTB;ACTG1	PEEHPVLLTEAPLNPKANREKMTQIMFETFN	0.825134	0.325617	0.983161	0.570949	1.21447	0.924974	+	113	0.807385	2.81707
Q9Y6A5	Transforming acidic coiled-coil-containing protein 3	TACC3	VAAGQMASSSRSGPVKLEFDVSDGATSKRAP	0.64321	0.492827	NaN	NaN	0.668386	0.461422	+	337	0.566461	2.77544
P55854	Small ubiquitin-related modifier 3	SUMO3	___________MSEEKPKEGVKTENDHINLK	NaN	NaN	1.93462	2.18206	1.66333	1.37127	+	5	1.78782	2.7018
P63165	Small ubiquitin-related modifier 1	SUMO1	LKVIGQDSSEIHFKVKMTTHLKKLKESYCQR	NaN	NaN	1.65045	2.24896	1.67987	1.43452	+	39	1.75345	2.68183
P35579	Myosin-9	MYH9	EEEQGNTELINDRLKKANLQIDQINTDLNLE	3.36135	2.49794	NaN	NaN	3.87688	4.01791	+	1754	3.43852	2.67209
Q96JM7-2	Lethal(3)malignant brain tumor-like protein 3	L3MBTL3	QQSKLLPTVAGIPASKVSKWSTDEVSEFIQS	0.939001	0.667756	0.67798	0.463413	1.47165	1.28947	+	679	0.918212	2.64284
P49959	Double-strand break repair protein MRE11A	MRE11A	LVIWGHEHECKIAPTKNEQQLFYISQPGSSV	0.96547	0.328262	1.05637	0.613437	1.49789	1.22891	+	255	0.948391	2.56907
P49368	T-complex protein 1 subunit gamma	CCT3	KNPRIVLLDSSLEYKKGESQTDIEITREEDF	NaN	NaN	2.08872	1.44324	1.84322	2.45458	+	249	1.95744	2.56768
P29590-4	Protein PML	PML	QSLQAAVRTDGFDEFKVRLQDLSSCITQGKD	0.59579	0.5007	0.366764	0.319271	1.03508	0.774281	+	380	0.598647	2.5468
Q9H5V7	Zinc finger protein Pegasus	IKZF5	HLEAHMRSHTGEKPYKCELCSFRCSDRSNLS	1.9624	2.35265	1.09795	1.33153	1.20141	0.553998	+	139	1.41666	2.52741
P49959	Double-strand break repair protein MRE11A	MRE11A	TTSKTDQRWSSTSSSKIMSQSQVSKGVDFES	1.30679	1.1626	0.370713	0.681224	0.595271	0.646564	+	673	0.793859	2.52611
Q9H307	Pinin	PNN	TEVPVEPVLTVHPESKSKTKTRSRSRGRARN	-0.556648	-0.89333	NaN	NaN	-0.575796	-0.67084	+	553	-0.674154	2.49997
P49368	T-complex protein 1 subunit gamma	CCT3	CKDPKACTILLRGASKEILSEVERNLQDAMQ	1.70151	1.48795	2.41511	1.62728	NaN	NaN	+	381	1.80796	2.49929
Q8NCP5-3	Zinc finger and BTB domain-containing protein 44	ZBTB44	RNDGHFCDITIRVQDKIFRAHKVVLAACSDF	3.40463	3.24335	1.05364	1.53451	1.83372	1.54397	+	40	2.1023	2.47933
P20700;Q03252	Lamin-B1;Lamin-B2	LMNB1;LMNB2	PATPLSPTRLSRLQEKEELRELNDRLAHYID;PTTPLSPTRLSRLQEKEELRELNDRLAVYID	0.96229	0.78668	NaN	NaN	1.35498	0.96356	+	33	1.01688	2.46095
P20700	Lamin-B1	LMNB1	QVRLYKEELEQTYHAKLENARLSSEMNTSTV	0.943659	0.496309	0.842646	0.364797	1.37378	1.37363	+	271	0.899135	2.45332
Q8NC51	Plasminogen activator inhibitor 1 RNA-binding protein	SERBP1	GADGQWKKGFVLHKSKSEEAHAEDSVMDHHF	NaN	NaN	0.882917	0.779554	1.33323	1.10591	+	329	1.0254	2.44005
O95785-2	Protein Wiz	WIZ	AEVKAKTYIQTELPFKAKTLHEKTSHSSTEA	0.816805	0.545277	0.233295	0.496309	1.16078	0.856868	+	525	0.684889	2.43861
Q8TD17-2	Zinc finger protein 398	ZNF398	SDVYKSTYADEELVIKAEGLARSSLCPEVPV	0.603027	0.500394	0.460429	0.17479	0.833644	0.295075	+	94	0.477893	2.40641
Q99496	E3 ubiquitin-protein ligase RING2	RNF2	SFSLELVSEKYWKVNKPMELYYAPTKEHK__	0.273695	0.531868	0.409278	0.397913	NaN	NaN	+	323	0.403188	2.3325
Q8N3Z6-2	Zinc finger CCHC domain-containing protein 7	ZCCHC7	HGLSSSLQSNELVDKKCKSDIEKPKSEERSG	0.681044	0.556012	0.421998	0.818196	NaN	NaN		132	0.619313	2.27554
Q9ULJ3-2	Zinc finger and BTB domain-containing protein 21	ZBTB21	TAAASSSSVTRDLSLKTEDDQKDMSRLPAKR	2.01949	2.15924	0.554697	0.494672	1.46733	1.42159		469	1.35284	2.27251
Q9Y6X2	E3 SUMO-protein ligase PIAS3	PIAS3	VNGKLCPLPGYLPPTKNGAEPKRPSRPINIT	-0.796836	-0.739083	-0.649293	-1.12614	-0.0298416	-0.863304		230	-0.70075	2.26729
P62979;P62987	Ubiquitin-40S ribosomal protein S27a;Ubiquitin;40S ribosomal protein S27a;Ubiquitin-60S ribosomal protein L40;Ubiquitin;60S ribosomal protein L40;Polyubiquitin-B;Ubiquitin;Polyubiquitin-C;Ubiquitin	RPS27A;UBA52;UBB;UBC	KQLEDGRTLSDYNIQKESTLHLVLRLRGGAK;KQLEDGRTLSDYNIQKESTLHLVLRLRGGII	0.76757	0.814263	0.0551565	0.407407	0.533618	0.574713		63	0.525455	2.26141
P12956	X-ray repair cross-complementing protein 6	XRCC6	TFNTSTGGLLLPSDTKRSQIYGSRQIILEKE	1.0633	1.55336	NaN	NaN	2.05895	1.35177		317	1.50685	2.25532
Q8ND82	Zinc finger protein 280C	ZNF280C	VSKSSQSSVTVENASKPDFTKNSQVGSDNSS	-0.0812169	-0.285882	-0.591775	-0.259116	-0.539233	-0.418028		126	-0.362542	2.25219
Q9ULM3	YEATS domain-containing protein 2	YEATS2	GSKTCDTMVFNHPAIKKFLESPSRSSSPANQ	0.723078	0.931229	NaN	NaN	1.41089	1.24989		113	1.07877	2.21662
Q13263	Transcription intermediary factor 1-beta	TRIM28	LLSKKLIYFQLHRALKMIVDPVEPHGEMKFQ	0.516015	0.786764	0.193222	0.518636	1.30982	0.831974		377	0.692739	2.18237
Q99728-2	BRCA1-associated RING domain protein 1	BARD1	RNLLHDNELSDLKEDKPRKSLFNDAGNKKNS	1.16221	1.05936	0.264807	0.24245	1.20809	0.787642		108	0.787427	2.1529
Q9UBW7	Zinc finger MYM-type protein 2	ZMYM2	TFTSSKNEELQGNDSKITPSSKELASQKGSV	0.524365	0.627046	0.194641	0.659925	0.315827	0.12573		98	0.407922	2.15068
P61964	WD repeat-containing protein 5	WDR5	_________MATEEKKPETEAARAQPTPSSS	0.524365	0.43957	0.133211	0.0727232	0.503793	0.491409		7	0.360845	2.1383
Q0JRZ9-2	FCH domain only protein 2	FCHO2	IKPRKRKTFALPGIIKKEKDAESVWSFTVVA	0.656817	1.34648	0.583744	0.165944	0.575422	0.757526		297	0.680988	2.13322
O75928-2	E3 SUMO-protein ligase PIAS2	PIAS2	VNGKLFPLPGYAPPPKNGIEQKRPGRPLNIT	-0.41398	-0.617986	-0.605399	-0.716244	0.0396366	-0.668573		249	-0.497091	2.11741
Q6W2J9-4	BCL-6 corepressor	BCOR	TQPEAIPQGTNITEEKPGRKRAEAKGNRSWS	0.472696	1.16986	0.368216	0.633478	1.49484	0.565994		1204	0.784181	2.11583
P83731	60S ribosomal protein L24	RPL24	______________MKVELCSFSGYKIYPGH	1.01543	1.33342	0.74439	0.68715	NaN	NaN		2	0.945098	2.10991
Q9UPW6	DNA-binding protein SATB2	SATB2	INQQFLNHPPIPRAVKPEPTNSSVEVSPDIY	1.2375	1.12486	0.355165	0.205893	1.00575	0.561665		350	0.748473	2.09145
Q68CP9-3	AT-rich interactive domain-containing protein 2	ARID2	EEEAKEATGLHVHERKIEVMENPSCRRGATN	0.5007	0.252294	NaN	NaN	0.278811	0.388846		1262	0.355163	2.08318
Q96MX3	Zinc finger protein 48	ZNF48	VLTPFGIGDGRARPLKQEAATGLE_______	0.97966	1.19245	0.293642	0.578697	0.63702	0.225211		610	0.651113	2.07772
O94864-4	STAGA complex 65 subunit gamma	SUPT7L	EYERIVNPEKATEDAKPVKIKEEPVSDITFP	0.659559	0.918081	0.757111	0.42825	2.02738	1.65458		136	1.07416	2.07236
Q6N043-2	Zinc finger protein 280D	ZNF280D	KVSVCIPTSEHLSELKKEAPAKEQEPVSKEI	-0.390358	-0.286903	-0.454492	-0.104946	-0.832526	-0.725697		727	-0.46582	2.06863
Q92830-2	Histone acetyltransferase KAT2A	KAT2A	GEKRTLPENLTLEDAKRLRVMGDIPMELVNE	1.37245	0.881665	0.383473	0.192825	1.36053	1.48157		36	0.945418	2.06635
O75925	E3 SUMO-protein ligase PIAS1	PIAS1	LPHLTSALHPVHPDIKLQKLPFYDLLDELIK	4.33528	3.56791	2.21203	2.33794	NaN	NaN		137	3.11329	2.05546
Q15047-3	Histone-lysine N-methyltransferase SETDB1	SETDB1	VTESSRNYGYNPSPVKPEGLRRPPSKTSMHQ	0.62854	1.05949	0.188973	0.360982	0.879701	0.3394		1069	0.576182	2.04638
Q14202-2	Zinc finger MYM-type protein 3	ZMYM3	VSQCEHCRQEKLLHEKLRFSGVEKSFCSEGC	-0.421341	-0.399978	-0.188401	-0.286181	NaN	NaN		645	-0.323975	2.03142
P52272-2	Heterogeneous nuclear ribonucleoprotein M	HNRNPM	ACQIFVRNLPFDFTWKMLKDKFNECGHVLYA	NaN	NaN	0.752073	1.01085	1.63388	0.995851		628	1.09816	1.99902
O75486-2	Transcription initiation protein SPT3 homolog	SUPT3H	SKIVKGIDEDDLLEDKLSGSNNANKRQKIAQ	0.97519	0.440633	0.523629	0.20989	1.1003	1.54351		123	0.798858	1.96429
Q9UPN9	E3 ubiquitin-protein ligase TRIM33	TRIM33	CGSSGRTAEKTSLSFKSDQVKVKQEPGTEDE	1.87688	1.72792	0.0444491	0.666848	1.08663	1.15772		769	1.09341	1.963
P21333-2	Filamin-A	FLNA	ARAYGPGIEPTGNMVKKRAEFTVETRSAGQG	0.467175	0.882134	1.29339	1.34897	0.785527	0.0339535		299	0.801859	1.95555
Q14152	Eukaryotic translation initiation factor 3 subunit A	EIF3A	ASWRAEKDRESLRRTKNETDEDGWTTVRR__	1.15782	1.73613	0.790484	NaN	1.13454	0.335936		1369	1.03098	1.95494
Q8WWM7	Ataxin-2-like protein	ATXN2L	SSPENSLDPFPPRILKEEPKGKEKEVDGLLT	0.400319	1.01214	1.03083	1.12849	NaN	NaN		573	0.892944	1.89895
Q99728-2	BRCA1-associated RING domain protein 1	BARD1	RYVVSKASVQTQPAIKKDASAQQDSYEFVSP	0.535356	1.47192	0.163623	0.935083	1.55652	0.536022		151	0.86642	1.89828
P02545;P02545-2	Prelamin-A/C;Lamin-A/C	LMNA	QVEQYKKELEKTYSAKLDNARQSAERNSNLV	0.923872	0.497229	0.651654	0.389897	NaN	NaN		270	0.615663	1.88478
P61964	WD repeat-containing protein 5	WDR5	VKPNYALKFTLAGHTKAVSSVKFSPNGEWLA	0.916094	0.52085	0.0736513	0.296428	0.304505	0.540946		46	0.442079	1.87711
Q9Y230	RuvB-like 2	RUVBL2	QYMKEYQDAFLFNELKGETMDTS________	0.959177	0.646808	NaN	NaN	0.342598	0.674936		456	0.65588	1.86056
Q9H2Y7	Zinc finger protein 106	ZNF106	ATTELLSGSTRTADEKEEDDRILKTSRELST	1.6063	1.39446	0.695699	0.810073	NaN	NaN		625	1.12663	1.83415
P68104;Q05639	Elongation factor 1-alpha 1;Putative elongation factor 1-alpha-like 3;Elongation factor 1-alpha 2	EEF1A1;EEF1A1P5;EEF1A2	HLIYKCGGIDKRTIEKFEKEAAEMGKGSFKY	0.151339	0.537147	0.408608	0.899717	0.926289	0.154233		41	0.512889	1.83267
O43151-2	Methylcytosine dioxygenase TET3	TET3	PSPFAQSSNCYNRSIKQEPVDPLTQAEPVPR	0.678703	1.46284	0.553913	0.693052	0.845287	-0.0190613		1262	0.702455	1.80871
Q96HW7	Integrator complex subunit 4	INTS4	FVDKLLDLMPRLMTSKPAEVVKILQTMLRQS	0.59846	0.147046	0.412309	0.214995	0.954389	1.1341		791	0.576883	1.7813
P68363;Q9BQE3	Tubulin alpha-1B chain;Tubulin alpha-1A chain;Tubulin alpha-3C/D chain;Tubulin alpha-3E chain;Tubulin alpha-1C chain	TUBA1B;TUBA1A;TUBA3C;TUBA3E;TUBA1C	GDVVPKDVNAAIATIKTKRSIQFVDWCPTGF;GDVVPKDVNAAIATIKTKRTIQFVDWCPTGF	0.929261	1.42782	0.55368	1.13067	0.11327	0.271061		336	0.737627	1.77688
Q2TB10	Zinc finger protein 800	ZNF800	EKGPNNTANSSEIKVKVEPADSVESSPPSIT	-0.0506668	-0.46546	-0.726308	-0.656126	-0.0923428	-0.419539		409	-0.40174	1.76614
Q8IY92-2	Structure-specific endonuclease subunit SLX4	SLX4	QTKMKSISSDPLEEKKALEISPRSCELFSII	0.71079	0.570851	0.0135672	0.454387	0.74485	0.122947		868	0.436232	1.76263
Q9ULM3	YEATS domain-containing protein 2	YEATS2	_______MSGIKRTIKETDPDYEDVSVALPN	0.815739	0.929337	0.441811	0.388245	NaN	NaN		9	0.643783	1.76061
P68363;P68366-2;Q9BQE3	Tubulin alpha-1B chain;Tubulin alpha-1A chain;Tubulin alpha-3C/D chain;Tubulin alpha-4A chain;Tubulin alpha-1C chain	TUBA1B;TUBA1A;TUBA3C;TUBA4A;TUBA1C	GFTSLLMERLSVDYGKKSKLEFSIYPAPQVS	1.0256	1.19849	0.527242	0.522859	NaN	NaN		163	0.818548	1.74669
O43298	Zinc finger and BTB domain-containing protein 43	ZBTB43	FHRHVTSCTKSYEAAKAEQNTTEAN______	1.86627	2.24288	0.131566	1.04222	1.20826	0.400949		458	1.14869	1.74026
Q9Y4B4	Helicase ARIP4	RAD54L2	REVPCPPGTEGQGAQKWVRNISYFRLDGSTP	0.711407	1.1753	NaN	NaN	0.917079	0.368588		775	0.793094	1.72811
P11388	DNA topoisomerase 2-alpha	TOP2A	SPRGQRVIPRITIEMKAEAEKKNKKKIKNEN	-0.128834	-0.239328	-0.664665	-0.109966	-0.837136	-0.715366		1228	-0.449216	1.70668
P07900;P08238	Heat shock protein HSP 90-alpha;Heat shock protein HSP 90-beta;Putative heat shock protein HSP 90-beta-3	HSP90AA1;HSP90AB1;HSP90AB3P	EDLPLNISREMLQQSKILKVIRKNIVKKCLE;EDLPLNISREMLQQSKILKVIRKNLVKKCLE	0.747774	0.963992	0.120137	0.49293	0.696821	0.0292347		407	0.508482	1.70375
Q8IWI9-3	MAX gene-associated protein	MGA	PTKSTSYVRTLDSVLKKQSTISPSTSYSLKP	1.19969	1.69769	-0.124328	0.615416	1.37449	0.644262		873	0.901202	1.70082
Q6PJG2	ELM2 and SANT domain-containing protein 1	ELMSAN1	IPGTDAQAQAEDMNVKLEGEPSVRKPKQRPR	NaN	NaN	0.439598	1.07409	1.33898	0.70743		590	0.890026	1.68566
P78347-2	General transcription factor II-I	GTF2I	RITDLRKQVEELFERKYAQAIKAKGPVTIPY	1.94392	2.96429	0.967532	1.6035	NaN	NaN		331	1.86981	1.6838
Q9HAJ7	Histone deacetylase complex subunit SAP30L	SAP30L	NASFSKRVQKSISQKKLKLDIDKSVRHLYIC	0.56306	0.326422	NaN	NaN	1.0209	0.889049		59	0.699857	1.675
Q9Y2X3	Nucleolar protein 58	NOP58	DEITEKKAKKAKIKVKVEEEEEEKVAEEEET	-0.036082	-0.252432	-0.423094	-0.15793	-0.288418	-0.0486547		467	-0.201102	1.66477
Q8IWI9-3	MAX gene-associated protein	MGA	HETSGKGLEKTSLNIKRDFLGFMDTDSALSE	0.790438	1.1932	-0.0551957	0.27453	0.651768	0.59706		329	0.575301	1.65892
O00479;P05204	High mobility group nucleosome-binding domain-containing protein 4;Non-histone chromosomal protein HMG-17	HMGN4;HMGN2	KRKAEGDAKGDKAKVKDEPQRRSARLSAKPA;KRKAKGDAKGDKAKVKDEPQRRSARLSAKPA	NaN	NaN	-1.29555	-0.725637	-1.13113	-0.397036		18	-0.887337	1.65686
Q52LR7	Enhancer of polycomb homolog 2	EPC2	KVQECKTKHPHHLSLKEEASDVVRQKKKYPK	0.594262	0.243669	0.0431107	0.106482	0.496549	0.72965		324	0.368954	1.64148
P82970	High mobility group nucleosome-binding domain-containing protein 5	HMGN5	KITEAPASEKEIVEVKEENIEDATEKGGEKK	-0.0268664	-0.337248	-0.762817	-0.379113	-0.352081	-0.134484		101	-0.332101	1.62651
Q68CP9-3	AT-rich interactive domain-containing protein 2	ARID2	LQDKHCSKDALLAGLKQDEPGQAGSQKSSTK	0.725349	0.0632269	0.875672	0.392537	1.58091	1.93121		1701	0.928151	1.62381
Q01780-2	Exosome component 10	EXOSC10	EMHLLIQQAREMPLLKSEVAAGVKKSGPLPS	0.134089	-0.580591	-1.79402	-1.09761	-1.24756	-0.617863		583	-0.86726	1.61983
P68363;P68366-2;Q9BQE3	Tubulin alpha-1B chain;Tubulin alpha-1A chain;Tubulin alpha-3C/D chain;Tubulin alpha-4A chain;Tubulin alpha-8 chain;Tubulin alpha-1C chain;Tubulin alpha chain-like 3	TUBA1B;TUBA1A;TUBA3C;TUBA4A;TUBA8;TUBA1C;TUBAL3	SNTTAIAEAWARLDHKFDLMYAKRAFVHWYV;SNTTAVAEAWARLDHKFDLMYAKRAFVHWYV	NaN	NaN	1.49655	1.53958	0.404134	1.03083		394	1.11777	1.61648
Q9H6U6-2	Breast carcinoma-amplified sequence 3	BCAS3	VLQEKIAAFDSCTFTKKFFVTSCYPCPGPNM	0.918997	0.602552	0.0808812	0.361656	0.130618	0.344282		215	0.406498	1.6119
O75444	Transcription factor Maf	MAF	AMEYVNDFDLMKFEVKKEPVETDRIISQCGR	-0.645728	-0.789013	-0.22885	-0.970384	NaN	NaN		33	-0.658494	1.60058
P23588	Eukaryotic translation initiation factor 4B	EIF4B	LQKEQEKLQRQLDEPKLERRPRERHPSWRSE	NaN	NaN	1.1884	0.896543	0.873106	0.264911		395	0.80574	1.59556
Q9UHL9-2	General transcription factor II-I repeat domain-containing protein 1	GTF2IRD1	FLYSTALPNHAIRELKQEAPSCPLAPSDLGL	0.956651	0.44742	0.730632	-0.122303	1.72509	1.48092		271	0.869735	1.593
P39880-2	Homeobox protein cut-like 1	CUX1	APEAGASALPNPPALKKEAQDAPGLDPQGAA	1.16607	0.548338	-0.0734089	0.229588	0.909905	1.19654		763	0.662839	1.58767
Q17R98-3	Zinc finger protein 827	ZNF827	SAANQKEPMNLNFKVKEEPKEGESLSTTLPR	0.72561	0.89817	0.0629721	0.0831111	0.690102	0.290709		247	0.458446	1.58548
Q969J2	Zinc finger protein with KRAB and SCAN domains 4	ZKSCAN4	QGSQSSQCQPMKALFKHESLGSQPLHDRVLQ	1.19686	1.34795	0.0359933	0.25689	0.994729	0.35393		178	0.697725	1.57563
O75928-2	E3 SUMO-protein ligase PIAS2	PIAS2	DLPGEQRRNDINNELKLGTSSDTVQQ_____	0.759923	0.754374	0.170962	-0.0395921	0.731614	0.257269		562	0.439092	1.54604
P07900;P08238	Heat shock protein HSP 90-alpha;Putative heat shock protein HSP 90-alpha A4;Heat shock protein HSP 90-beta;Putative heat shock protein HSP 90-beta-3	HSP90AA1;HSP90AA4P;HSP90AB1;HSP90AB3P	VTSTYGWTANMERIMKAQALRDNSTMGYMAA;VTSTYGWTANMERIMKAQALRDNSTMGYMMA	1.03224	1.43904	0.424746	0.648281	NaN	NaN		615	0.886077	1.54538
Q9Y4B4	Helicase ARIP4	RAD54L2	SAGTSARCPPQGTKGKGEDSTLASSMGEATN	1.32048	1.89375	0.109904	0.851759	0.825619	0.136236		665	0.856292	1.54513
P12004	Proliferating cell nuclear antigen	PCNA	YKIADMGHLKYYLAPKIEDEEGS________	0.709291	1.10909	-0.123004	0.328147	1.00758	0.410562		254	0.573611	1.54312
P33993	DNA replication licensing factor MCM7	MCM7	VKKFLQEFYQDDELGKKQFKYGNQLVRLAHR	0.0574155	-0.675443	-0.684998	-0.518784	-0.42191	-0.0708015		28	-0.385753	1.53357
Q9NX24	H/ACA ribonucleoprotein complex subunit 2	NHP2	___________MTKIKADPDGPEAQAEACSG	0.140779	-0.319748	-0.427392	-0.492342	-0.317536	-0.230203		5	-0.274407	1.52698
P13010	X-ray repair cross-complementing protein 5	XRCC5	IFQDNHEDGPTAKKLKTEQGGAHFSVSSLAE	0.672742	0.51783	-0.0285691	0.0978804	0.62843	0.259858		568	0.358029	1.52639
P38398-4	Breast cancer type 1 susceptibility protein	BRCA1	SKETCNDRRTPSTEKKVDLNADPLCERKEWN	1.90474	1.61273	-0.183582	0.561204	1.85481	0.563177		322	1.05218	1.52098
P78347-2	General transcription factor II-I	GTF2I	HSTTEVTQPRTNTPVKEDWNVRITKLRKQVE	1.13953	1.86386	-0.223052	0.496922	1.35281	0.700333		520	0.888401	1.51484
Q9NYB9-3	Abl interactor 2	ABI2	LDDIGHGVKVSTQNMKMGGLPRTTPPTQKPP	NaN	NaN	0.412385	0.347552	0.969198	1.01695		116	0.686521	1.51307
Q86UP3-2	Zinc finger homeobox protein 4	ZFHX4	PPPQQQQQQQASKLLKQEQSNIVSADCQIMK	1.21524	0.95836	-0.19711	0.231678	0.707854	0.924235		1835	0.640043	1.51079
Q16576	Histone-binding protein RBBP7	RBBP7	____________MASKEMFEDTVEERVINEE	0.498149	0.948302	-0.110363	0.464668	0.550423	0.213989		4	0.427528	1.49935
P11388	DNA topoisomerase 2-alpha	TOP2A	EQVGLPGKGGKAKGKKTQMAEVLPSPRGQRV	-0.00996002	-0.20146	-0.65104	-0.188512	-0.826193	-1.00454		1204	-0.480284	1.48484
Q9UBW7	Zinc finger MYM-type protein 2	ZMYM2	TICGKLTEIRHEVSFKNMTHKLCSDHCFNRY	NaN	NaN	0.120545	0.240131	0.302084	0.486307		441	0.287267	1.48446
Q96ST3	Paired amphipathic helix protein Sin3a	SIN3A	YASCKRLGSSYRALPKSYQQPKCTGRTPLCK	0.964731	0.572696	0.361213	-0.0719367	1.80874	1.64043		563	0.879313	1.48204
Q9ULJ3-2	Zinc finger and BTB domain-containing protein 21	ZBTB21	STDREGASPVTEVRIKTEPSSPLSDPSDIIR	0.725785	1.64432	0.0371919	1.07505	1.25608	0.00663718		430	0.790844	1.47722
O95785-2	Protein Wiz	WIZ	DGGERPLAASPPGTVKAEEHQRQNINKFERR	-0.137061	-0.293978	-0.107554	-0.356883	NaN	NaN		666	-0.223869	1.46826
P84098	60S ribosomal protein L19	RPL19	KTKEARKRREERLQAKKEEIIKTLSKEEETK	0.627887	1.32199	0.336264	0.782409	NaN	NaN		180	0.767136	1.46793
Q9H0E3	Histone deacetylase complex subunit SAP130	SAP130	HHFQRYSDVRVKEEKKAMLQEIANQKGVSCR	0.387804	0.0254541	0.206196	0.283211	1.04976	0.897705		927	0.475021	1.45077
O75928-2	E3 SUMO-protein ligase PIAS2	PIAS2	IESSSDEEEDPPAKRKCIFMSETQSSPTKGV	0.973721	0.725261	-0.0302654	0.203389	0.748869	0.178747		489	0.46662	1.44711
P18887	DNA repair protein XRCC1	XRCC1	PSQKVTVTKLGQFRVKEEDESANSLRPGALF	1.00216	1.94403	0.192134	1.07142	0.762387	-0.0441843		176	0.821325	1.44215
Q9UHB7-2	AF4/FMR2 family member 4	AFF4	KKAEKAAAEEPRGGLKIESETPVDLASSMPS	0.893362	1.08434	NaN	NaN	1.09271	0.149873		583	0.80507	1.43674
Q13485	Mothers against decapentaplegic homolog 4	SMAD4	LWRWPDLHKNELKHVKYCQYAFDLKCDSVCV	1.80496	1.33623	-0.090718	0.242938	0.651836	0.852459		113	0.799617	1.42641
Q14151	Scaffold attachment factor B2	SAFB2	GADQKMSSFKEEKDIKPIIKDEKGRVGSGSG	-0.0151555	-0.217222	-0.126312	-0.0028449	-0.23217	-0.0781998		391	-0.111984	1.4178
Q15365	Poly(rC)-binding protein 1	PCBP1	LRLVVPATQCGSLIGKGGCKIKEIRESTGAQ	0.80892	1.68934	0.0139459	0.698574	0.934566	0.0781828		115	0.703922	1.4177
Q96RE7	Nucleus accumbens-associated protein 1	NACC1	GWPACSTPLPLVSRVKTEQQESDSVQCMPVA	1.57333	2.48777	-0.149389	1.22225	1.1978	0.192266		167	1.08734	1.41487
Q9H582	Zinc finger protein 644	ZNF644	PQKIHNQTARKRFVQKCVLPLNEDSPLMYQP	NaN	NaN	0.33288	0.454702	1.13949	0.584652		1205	0.627931	1.41165
O15164-2	Transcription intermediary factor 1-alpha	TRIM24	VEWLCKTCIRAHQRVKFTKDHTVRQKEEVSP	1.70783	1.60146	-0.202637	-0.0705119	1.3938	1.70953		195	1.02325	1.402
Q8NCP5-3	Zinc finger and BTB domain-containing protein 44	ZBTB44	GKKFTRAYSLKMHRLKHEVIS__________	1.87342	2.15866	0.371516	1.16954	NaN	NaN		448	1.39328	1.40109
Q86T24	Transcriptional regulator Kaiso	ZBTB33	SHIKSVHSQDPSGDSKLYRLHPCRSLQIRQY	1.17913	2.73576	0.744415	1.30346	NaN	NaN		582	1.49069	1.38816
O60814;P58876;P62807;Q16778;Q5QNW6;Q8N257;Q93079;Q99877;Q99880	Histone H2B type 1-K;Histone H2B type F-S;Histone H2B type 1-D;Histone H2B type 1-C/E/F/G/I;Histone H2B type 2-E;Histone H2B type 2-F;Histone H2B type 1-M;Histone H2B type 3-B;Histone H2B type 1-H;Histone H2B type 1-N;Histone H2B type 1-L;Histone H2B type 1-A	HIST1H2BK;H2BFS;HIST1H2BD;HIST1H2BC;HIST2H2BE;HIST2H2BF;HIST1H2BM;HIST3H2BB;HIST1H2BH;HIST1H2BN;HIST1H2BL;HIST1H2BA	EIQTAVRLLLPGELAKHAVSEGTKAVTKYTS;EVQTAVRLLLPGELAKHAVSEGTKAVTKYTS	0.0913952	-0.184851	-0.376846	-0.215814	-0.109294	-0.27739		109	-0.1788	1.38701
P31948	Stress-induced-phosphoprotein 1	STIP1	LKEGLQNMEARLAERKFMNPFNMPNLYQKLE	1.94654	1.45523	0.502873	-0.345528	0.876705	0.839028		123	0.879142	1.38355
P02545;P02545-2	Prelamin-A/C;Lamin-A/C	LMNA	HSSQTQGGGSVTKKRKLESTESRSSFSQHAR	0.642193	0.0272955	0.135681	0.0291349	0.400644	0.465839		420	0.283465	1.37478
P11388	DNA topoisomerase 2-alpha	TOP2A	VEAKEKQDEQVGLPGKGGKAKGKKTQMAEVL	-0.0226541	-0.22006	-0.616075	-0.0342194	-0.750263	-0.943584		1196	-0.431143	1.3663
P36578	60S ribosomal protein L4	RPL4	KPVVGKKGKKAAVGVKKQKKPLVGKKAAATK	0.499884	1.267	0.878109	0.281312	NaN	NaN		390	0.731576	1.36331
P05423	DNA-directed RNA polymerase III subunit RPC4	POLR3D	IINIKKEKRETDEETKQILRMLEKDDFLDDP	0.856468	0.805458	0.00044731	0.0561673	0.38116	0.286814		152	0.397752	1.35523
O00232	26S proteasome non-ATPase regulatory subunit 12	PSMD12	AKEWDLLNENIMLLSKRRSQLKQAVAKMVQQ	0.214622	0.0692898	0.173889	0.242206	0.611689	1.00055		92	0.385374	1.35427
Q8ND82	Zinc finger protein 280C	ZNF280C	LFMECEEEELEPWQKKVEETQDEDDDELIFV	-0.703572	-0.804753	-0.0695647	-0.847518	NaN	NaN		33	-0.606352	1.35325
O95785-2	Protein Wiz	WIZ	AKRPLQEDRLLPAEVKAKTYIQTELPFKAKT	0.379843	0.391768	-0.141433	0.139076	0.728957	0.78824		513	0.381075	1.34478
P05423	DNA-directed RNA polymerase III subunit RPC4	POLR3D	HKLVCSPDFESLLDHKHR_____________	-0.330574	-0.514058	-0.0140695	-0.465221	-0.0538064	-0.0683268		396	-0.241009	1.33971
O00267-2	Transcription elongation factor SPT5	SUPT5H	LWRDQREEELGEYYMKKYAKSSVGETVYGGS	-0.0742891	-0.369856	-0.338567	-0.585496	-0.0874628	-0.000865329		139	-0.242756	1.33705
Q02040-2	A-kinase anchor protein 17A	AKAP17A	LSGFSDILKVRAAEFKIDFPTRHDWDSFFRD	-0.0591041	-0.542437	-0.871292	-1.00263	-0.169027	-0.0556121		118	-0.450017	1.33195
P41162	ETS translocation variant 3	ETV3	APVTTPTMASIPPRIKVEPASEKDPESLRQS	1.04495	2.38819	0.615818	1.49595	1.10951	-0.500394		381	1.02567	1.32936
A6NHR9	Structural maintenance of chromosomes flexible hinge domain-containing protein 1	SMCHD1	KRMRREATRQNRIITKTDV____________	1.03048	0.460585	-0.174279	0.126048	0.61277	0.983076		2002	0.506446	1.32557
P07910;P07910-2	Heterogeneous nuclear ribonucleoproteins C1/C2;Heterogeneous nuclear ribonucleoprotein C-like 1	HNRNPC;HNRNPCL1;LOC440563;LOC649330	PSKRQRVSGNTSRRGKSGFNSKSGQRGSSKS	0.442545	0.324465	0.033289	0.357721	NaN	NaN		157	0.289505	1.32495
Q13972-2	Ras-specific guanine nucleotide-releasing factor 1	RASGRF1	KTWLKVSKQTKALIDKLQKLVSSEGRFKNLR	1.03379	1.23873	0.191986	0.581785	NaN	NaN		377	0.761572	1.32372
Q9ULJ3-2	Zinc finger and BTB domain-containing protein 21	ZBTB21	LPEDLSLSKQLKIQVKEEPVEEAEEEAPEAS	0.740539	0.397584	0.0624296	-0.105706	1.03339	0.600184		678	0.454737	1.32305
P05787-2;P08670;P17661	Keratin, type II cytoskeletal 8;Keratin, type II cytoskeletal 7;Vimentin;Peripherin;Desmin	KRT8;KRT7;VIM;PRPH;DES	LNVKMALDIEIATYRKLLEGEESRISLPLPN;LNVKMALDVEIATYRKLLEGEESRINLPIQT;MNVKLALDIEIATYRKLLEGEESRLESGMQN	1.57536	1.63138	0.763293	0.25882	NaN	NaN		402	1.05721	1.30196
P30153	Serine/threonine-protein phosphatase 2A 65 kDa regulatory subunit A alpha isoform;Serine/threonine-protein phosphatase 2A 65 kDa regulatory subunit A beta isoform	PPP2R1A;PPP2R1B	LEALVMPTLRQAAEDKSWRVRYMVADKFTEL	0.237931	0.1038	0.502424	0.219834	NaN	NaN		255	0.265997	1.29293
P49792	E3 SUMO-protein ligase RanBP2;Putative peptidyl-prolyl cis-trans isomerase	RANBP2	ETSKAPKSGFEGMFTKKEGQWDCSVCLVRNE	0.989212	1.27316	-0.291839	0.410341	0.844821	0.294279		1605	0.586662	1.28999
P11388	DNA topoisomerase 2-alpha	TOP2A	VGLQYKKNYEDEDSLKTLRYGKIMIMTDQDQ	0.197236	-0.204117	-0.346872	-0.382438	-0.546857	-0.280362		529	-0.260568	1.28126
Q8IX15	Homeobox and leucine zipper protein Homez	HOMEZ	IGPPTLSKPTQTKGLKVEPEEPSQMPPLPQS	0.234133	0.864176	0.0939714	0.347099	1.60823	0.355479		182	0.583849	1.27926
Q12888	Tumor suppressor p53-binding protein 1	TP53BP1	SEDEYFSAGVVKGHRKESGELYYSIEKEGQR	0.655901	-0.000663834	0.11616	0.073546	0.551628	0.906791		1563	0.383894	1.27891
P06493	Cyclin-dependent kinase 1	CDK1	__________MEDYTKIEKIGEGTYGVVYKG	2.53035	4.16301	-0.280719	2.38629	1.67406	-0.0458623		6	1.73785	1.27792
Q9H2Y7-2	Zinc finger protein 106	ZNF106	EHMRSMLHHRELENLKGRFGIEMVPLVQNEQ	1.45196	1.30685	0.360434	0.427606	NaN	NaN		37	0.886712	1.27226
P17812	CTP synthase 1	CTPS1	EERHRHRFEVNPVWKKCLEEQGLKFVGQDVE	0.581303	0.990301	NaN	NaN	0.534579	0.110355		490	0.554135	1.26668
Q08623-2	Pseudouridine-5'-monophosphatase	HDHD1	LYSVVFQEICNRYDKKYSWDVKSLVMGAEKL	1.4471	1.08597	-0.0163537	0.251568	0.414114	0.268539		40	0.575156	1.26039
P52272-2	Heterogeneous nuclear ribonucleoprotein M	HNRNPM	DIKMENGKSKGCGVVKFESPEVAERACRMMN	0.509645	0.685626	-0.153676	0.00259443	0.765965	0.461184		659	0.378556	1.25874
Q4LE39	AT-rich interactive domain-containing protein 4B	ARID4B	IIPREEKPIEDEIERKENIKPSLGSKKNLLE	-0.0317692	-0.64939	-0.648926	-0.866016	NaN	NaN		462	-0.549025	1.25727
P12956	X-ray repair cross-complementing protein 6	XRCC6	GIYNLVQKALKPPPIKLYRETNEPVKTKTRT	0.318808	0.689657	0.995391	0.199625	NaN	NaN		287	0.55087	1.25277
Q8ND82	Zinc finger protein 280C	ZNF280C	___________MDDDKPFQPKNISKMAELFM	0.109962	-0.155582	-0.504061	-0.132705	-0.363227	-0.232415		5	-0.213005	1.25185
O95785-2	Protein Wiz	WIZ	WVRHLQRHILEMNFSKADPPPEESQAPQAQT	-0.164432	-0.166341	-0.314755	-0.60452	NaN	NaN		773	-0.312512	1.24569
Q9NYF8-2	Bcl-2-associated transcription factor 1	BCLAF1	NTGPNNSNTTFQKRPKEEEWDPEYTPKSKKY	0.159242	-0.434344	-0.663663	-0.548143	-0.522759	0.00079366		829	-0.334812	1.24252
Q5T7W0-3	Zinc finger protein 618	ZNF618	ASLSAEQGTMTEVKVKTELPDDYIQEVIWQG	0.924936	0.683562	-0.176323	-0.0342342	0.566271	0.679619		63	0.440639	1.23557
Q96ST3	Paired amphipathic helix protein Sin3a	SIN3A	TMENVDSLDKLECRFKLNSYKMVYVIKSEDY	1.74739	1.08325	-0.301119	0.121811	0.754796	0.935697		1170	0.723637	1.23245
P63279	SUMO-conjugating enzyme UBC9	UBE2I	DGTMNLMNWECAIPGKKGTPWEGGLFKLRML	0.49252	0.0521377	0.119166	-0.0502335	0.665249	0.735332		48	0.335695	1.23022
P82970	High mobility group nucleosome-binding domain-containing protein 5	HMGN5	SARLSAMLVPVTPEVKPKRTSSSRKMKTKSD	0.436908	-0.653219	-1.73613	-1.0737	-0.852558	-0.42191		35	-0.716767	1.22717
P78332	RNA-binding protein 6	RBM6	SSCSFCKNPREVTEAKQELITYPQPQKTSIP	1.90095	2.43419	-0.171975	0.948077	0.752802	0.12356		569	0.997934	1.22449
Q9UBT2	SUMO-activating enzyme subunit 2	UBA2	TTIKKGVTECYECHPKPTQRTFPGCTIRNTP	0.355129	-0.0570764	0.206495	-0.0156513	0.50228	0.297573		164	0.214792	1.22114
Q9HAZ2-2	PR domain zinc finger protein 16	PRDM16	SAECPFDLTTKPKDVKPILPMPKGPSAPASG	1.40974	1.9483	NaN	NaN	1.04635	0.122915		783	1.13183	1.2209
P43243	Matrin-3	MATR3	GYSDSAVLKLAEPYGKIKNYILMRMKSQAFI	0.0508847	-0.282684	-0.693855	-0.509923	-0.102053	-0.117429		522	-0.275843	1.21794
Q3KNV8	Polycomb group RING finger protein 3	PCGF3	REFYHKLGMEVPGDIKGETCSAKQHLDSHRN	0.773996	1.60051	-0.0924781	0.541019	0.89757	-0.012068		109	0.618091	1.21492
Q8NB50-3	Zinc finger protein 62 homolog	ZFP62	SIREAISKAKSTANIKTEQEGEASEKSLHLS	1.20333	1.29478	-0.384492	0.591296	0.46937	0.426625		49	0.600151	1.21469
Q9Y4E5-4	Zinc finger protein 451	ZNF451	IKRVTLQSEAESCEGKPDCVTSKKRLVPPLH	0.406537	-0.407631	-0.865998	-0.730943	-0.842376	-0.372841		286	-0.468875	1.21017
Q9Y4E5-2	Zinc finger protein 451	ZNF451	SIDYVFVSEKTETSIKTEDDFPVIETSNQLT	-0.0926017	-0.396119	-0.20389	-0.196442	0.0185565	-0.0183493		706	-0.148141	1.20829
P35251-2	Replication factor C subunit 1	RFC1	KSRPTSKRDSLAKTIKKETDVFWKSLDFKEQ	1.39495	1.97922	-0.324465	1.28161	0.404477	0.269738		543	0.834256	1.20207
Q9UKN8	General transcription factor 3C polypeptide 4	GTF3C4	EIYGERLYETSYRLSKNEAPEGNLGDFAEFQ	0.587269	0.775851	-0.331361	0.187514	0.518618	0.634576		225	0.395411	1.20163
Q15233	Non-POU domain-containing octamer-binding protein	NONO	RRQQEEMMRRQQEGFKGTFPDAREQEIRMGQ	2.01664	3.93829	0.177816	1.9782	1.3616	-0.443288		371	1.50488	1.20004
O60934	Nibrin	NBN	FKDTKPELEIDVKVQKQEEDVNVRKRPRMDI	0.908121	0.521151	-0.015212	-0.106405	0.32572	0.623021		582	0.376066	1.19569
Q8TED0-3	U3 small nucleolar RNA-associated protein 15 homolog	UTP15	YGRYSQEPIKTFSRFKDTAYCATFRQDGRLL	0.0220482	-0.0104977	-0.389457	-0.27666	-0.0719	-0.214125		61	-0.156765	1.18871
Q68CP9-3	AT-rich interactive domain-containing protein 2	ARID2	VSRAEMYSEYLSTCSKLARGGILTSTGFYKC	0.640899	0.282973	0.254978	-0.209261	0.962322	1.43706		555	0.561495	1.18839
Q9UKM9-2	RNA-binding protein Raly	RALY	____________MSLKLQASNVTNKNDPKSI	0.240864	1.54681	0.0543174	0.91127	0.990681	-0.0776532		4	0.611048	1.18246
Q9C091-3	GREB1-like protein	GREB1L	YSLMSLVYTEKLAGVKQEVIKESKVEEPRKR	0.153676	-0.0559812	0.105644	0.0773797	0.419816	0.44334		1299	0.190646	1.17959
Q15233	Non-POU domain-containing octamer-binding protein	NONO	DRGRPSGKGIVEFSGKPAARKALDRCSEGSF	1.32504	3.19613	0.0870436	1.77695	1.46236	-0.450063		198	1.23291	1.1758
P38398-4	Breast cancer type 1 susceptibility protein	BRCA1	QESISLLEVSTLGKAKTEPNKCVSQCAAFEN	1.02913	2.07882	0.160186	1.14012	NaN	NaN		778	1.10206	1.17144
Q13042-4	Cell division cycle protein 16 homolog	CDC16	_MEEPINKRLFEKYLKDESGFKDPSSDWEMS	0.705314	-0.0960208	0.279441	0.200755	1.07975	0.228993		15	0.399706	1.17118
Q15233	Non-POU domain-containing octamer-binding protein	NONO	PAFNRAAPGAEFAPNKRRRY___________	2.41862	4.01185	0.193255	2.12932	NaN	NaN		467	2.18826	1.16618
Q03188-2	Centromere protein C 1	CENPC1	AKTSVSQNVIPSSAQKRETYTFENSVNMLPS	0.267955	-0.14081	0.278881	0.0411028	0.562431	0.467873		180	0.246239	1.15874
Q9P1Z0	Zinc finger and BTB domain-containing protein 4	ZBTB4	PLCQITVRIGEEAIVKRRISETDLRPGELSG	1.35693	0.811964	0.0192728	-0.412174	1.09047	1.01237		615	0.646472	1.15443
Q14151	Scaffold attachment factor B2	SAFB2	ESSTSEGADQKMSSFKEEKDIKPIIKDEKGR	0.164658	-0.236283	-0.565987	-0.468072	-0.412294	-0.0448837		385	-0.260477	1.15226
O15350-6	Tumor protein p73	TP73	FGFDLPDCKARKQPIKEEFTEAEIH______	0.569491	1.84246	0.363995	0.977463	0.783365	-0.399116		531	0.689609	1.14954
Q96LW9	Zinc finger and SCAN domain-containing protein 31	ZSCAN31	__MASTEEQYDLKIVKVEEDPIWDQETHLRG	1.02935	1.08706	NaN	NaN	0.192068	0.284318		14	0.648197	1.14168
Q13185	Chromobox protein homolog 3	CBX3	TTLQKMGKKQNGKSKKVEEAEPEEFVVEKVL	0.065848	-0.0515486	-0.629566	-0.292016	-0.272023	-0.158079		21	-0.222897	1.13949
P46100	Transcriptional regulator ATRX	ATRX	______MTAEPMSESKLNTLVQKLHDFLAHS	0.896466	1.90678	-0.425137	1.00734	0.878958	0.155888		10	0.736715	1.13703
P39880-2	Homeobox protein cut-like 1	CUX1	PQGAADCAQGVLRQVKNEVGRSGAWKDHWWS	1.81549	1.55719	-0.54587	0.0254541	0.973781	1.28729		789	0.852223	1.13441
Q6AHZ1	Zinc finger protein 518A	ZNF518A	FCDEKQTTLKKDYDVKNEIVDRSAPKPKISG	0.433173	0.229711	0.0558762	-0.141351	0.231888	0.505083		24	0.219063	1.12898
P52272-2	Heterogeneous nuclear ribonucleoprotein M	HNRNPM	EVLNKHSLSGRPLKVKEDPDGEHARRAMQKA	2.10789	3.09533	-0.387693	1.2017	1.29262	-0.0941009		145	1.20262	1.1256
Q6N043-2	Zinc finger protein 280D	ZNF280D	MECEEEELEPWQKKVKEVEDDDDDEPIFVGE	-0.523421	-1.41893	NaN	NaN	-0.406537	-0.341758		21	-0.672661	1.12235
Q9UGU0-2	Transcription factor 20	TCF20	LVSMETKLKSQSGQIKEEDFEQSKSQASFNN	1.0876	0.483983	-0.260026	0.220949	0.401044	0.455396		929	0.398158	1.12193
Q03112-3	MDS1 and EVI1 complex locus protein EVI1	MECOM	SMYPFPDRDLRSLPLKMEPQSPGEVKKLQKG	0.57889	0.967906	-0.362666	0.301588	0.984645	0.296173		721	0.461089	1.12134
Q9NS73-3	MAP3K12-binding inhibitory protein 1	MBIP	ILYLQPFLAKLQSPIKEENTTAVEEIGRTEM	0.344942	0.652509	-0.00791302	-0.20405	0.560132	0.770707		94	0.352721	1.12054
P61978	Heterogeneous nuclear ribonucleoprotein K	HNRNPK	TQVTIPKDLAGSIIGKGGQRIKQIRHESGAS	1.08848	1.82717	-0.201885	0.692159	0.586514	0.0189072		405	0.668558	1.11615
Q14980-2	Nuclear mitotic apparatus protein 1	NUMA1	EAQVAHADQQLRDLGKFQVATDALKSREPQA	0.326537	0.908198	-0.342213	0.504773	0.914657	0.240111		1685	0.425344	1.10687
P78347-2	General transcription factor II-I	GTF2I	STREDLQLDKPASGVKEEWYARITKLRKMVD	1.36882	2.01382	-0.418892	0.323312	0.67925	0.594334		415	0.760108	1.10591
Q96LW9	Zinc finger and SCAN domain-containing protein 31	ZSCAN31	GHSEVLLEDVEHLKVKQEPTDIQLQPMVTQL	1.01507	1.68172	0.028028	0.61711	0.494455	-0.18002		149	0.609393	1.10525
P33993	DNA replication licensing factor MCM7	MCM7	______MALKDYALEKEKVKKFLQEFYQDDE	1.7793	4.17273	-0.103397	2.46284	1.48556	-0.536252		10	1.54346	1.09827
P29590-4	Protein PML	PML	FKVRLQDLSSCITQGKDAAVSKKASPEAAST	0.473943	-0.293129	0.275961	0.259062	0.848453	1.18161		394	0.457649	1.09495
Q9UIG0-2	Tyrosine-protein kinase BAZ1B	BAZ1B	VEETSEFEARVISLEKLKDFGECVIALQASV	-0.419044	-0.980369	NaN	NaN	-0.442333	-0.0802483		1085	-0.480499	1.08843
O00567	Nucleolar protein 56	NOP56	VHEDLRLLLETHLPSKKKKVLLGVGDPKIGA	0.27023	-0.202472	-0.260146	-0.37486	-0.371949	-0.455965		87	-0.232527	1.08615
Q13151	Heterogeneous nuclear ribonucleoprotein A0	HNRNPA0	HPIQGHRVEVKKAVPKEDIYSGGGGGGSRSS	1.64879	3.95959	-0.441377	1.92949	1.78906	-0.271067		176	1.43575	1.08147
P63244	Guanine nucleotide-binding protein subunit beta-2-like 1	GNB2L1	IKIWDLEGKIIVDELKQEVISTSSKAEPPQC	1.88131	3.45431	NaN	NaN	1.52903	0.129702		271	1.74859	1.08002
Q9H4L7	SWI/SNF-related matrix-associated actin-dependent regulator of chromatin subfamily A containing DEAD/H box 1	SMARCAD1	GTIEESMLKINQQKLKLEQDMTTVDEGDEGS	0.994435	1.25749	-0.300182	0.167358	0.845598	0.181133		996	0.524306	1.07356
Q9Y4E5-2	Zinc finger protein 451	ZNF451	TSNQLTCGCRESYICKVNRKEDYSRCLQIML	-0.106793	-0.152917	-0.560226	-0.223896	NaN	NaN		731	-0.260958	1.07333
P52272-2	Heterogeneous nuclear ribonucleoprotein M	HNRNPM	AAGVEAAAEVAATEIKMEEESGAPGVPSGNG	0.875387	1.56594	0.0371623	0.540027	1.11895	-0.380951		17	0.626085	1.0715
Q14687-2	Genetic suppressor element 1	GSE1	PAAFEPSRQAAVPLVKVERVFCPEKAEEGPR	0.994725	1.29836	-0.319502	0.194591	0.565652	0.311793		520	0.507604	1.06949
Q5VUA4	Zinc finger protein 318	ZNF318	MRQKASSLPSSAPAVKLESLEETNPEYAKIH	0.732399	0.251568	-0.117296	-0.116942	0.758477	0.658265		578	0.361078	1.06939
P12757-3	Ski-like protein	SKIL	ASSPLLVKDVICEDDKGKIMEEVMRTYLKQQ	1.1097	0.340961	NaN	NaN	0.221018	0.370061		481	0.510434	1.06562
Q13263	Transcription intermediary factor 1-beta	TRIM28	SEPLCETCVEAHQRVKYTKDHTVRSTGPAKS	0.641546	1.12009	-0.381062	0.387142	0.520583	0.283299		185	0.428599	1.06557
Q9Y4B4	Helicase ARIP4	RAD54L2	KKRAQKPSHMRRNIRKLLREDQLEPVTKAAQ	1.27352	2.82344	-0.193709	1.4847	1.072	-0.339707		115	1.02004	1.06542
P22392	Nucleoside diphosphate kinase B;Putative nucleoside diphosphate kinase;Nucleoside diphosphate kinase A	NME2;NME2P1;NME1	KTGRVMLGETNPADSKPGTIRGDFCIQVGRN	0.313942	0.0932897	-0.0630887	0.0323829	0.468192	0.170654		100	0.169229	1.06527
O75376-2	Nuclear receptor corepressor 1	NCOR1	PRQQESAKSATLPYIKQEEFSPRSQNSQPEG	0.825053	1.35016	-0.531768	0.668845	0.993407	0.167782		1122	0.578913	1.05773
Q9Y4E5-2	Zinc finger protein 451	ZNF451	ESAQQHFHRKHCFLQKPSVAHFGSEKSNLYK	0.268315	-0.09968	-0.754631	-0.836166	-0.587557	-0.206518		817	-0.369373	1.05217
Q96JG6-3	Coiled-coil domain-containing protein 132	CCDC132	ARQKLLAAIDDIDRPKR______________	0.0729976	0.496104	0.223475	0.132379	0.673417	-0.110363		933	0.248002	1.0509
Q02880-2	DNA topoisomerase 2-beta	TOP2B	PSPYGRRIIPEITAMKADASKKLLKKKKGDL	0.236707	-0.0401853	-0.935233	-0.736365	-0.594453	-0.225152		1245	-0.382447	1.04347
Q9Y2X3	Nucleolar protein 58	NOP58	SGTGKALAKTEKYEHKSEVKTYDPSGDSTLP	NaN	NaN	-0.691087	-0.00982928	-0.262553	-0.458592		422	-0.355516	1.04018
P07910;P07910-2	Heterogeneous nuclear ribonucleoproteins C1/C2;RNA-binding Raly-like protein	HNRNPC;RALYL	AIFSKYGKIVGCSVHKGFAFVQYVNERNARA	0.764771	2.16964	-0.396159	1.22786	0.972761	-0.0460021		50	0.782145	1.03691
Q15233	Non-POU domain-containing octamer-binding protein	NONO	___________MQSNKTFNLEKQNHTPRKHH	1.76333	3.8024	-0.210389	2.0439	1.1414	-0.490467		5	1.3417	1.03366
P50914	60S ribosomal protein L14	RPL14	RFKVMKAKKMRNRIIKNEVKKLQKAALLKAS	0.527771	1.37295	0.0399035	0.748891	NaN	NaN		124	0.672379	1.03057
Q8IX12-2	Cell division cycle and apoptosis regulator protein 1	CCAR1	EDMLGNRLLLPTPTVKQESKDVEENVGLIVY	0.253142	-0.470869	-0.991608	-1.00804	-0.338567	-0.0174944		997	-0.428907	1.02667
P30414	NK-tumor recognition protein;Putative peptidyl-prolyl cis-trans isomerase	NKTR	PEPKIPDVAPIVSDQKPSVSKSGRKIKGRGT	2.24431	2.13304	-1.00777	0.542704	1.77512	0.592267		323	1.04661	1.01886
A6NHR9	Structural maintenance of chromosomes flexible hinge domain-containing protein 1	SMCHD1	MTPIRKCNDSLRHSPKVETTDCPVPPKRMRR	0.0621218	-0.348849	-0.574053	-0.475234	NaN	NaN		1976	-0.334004	1.0137
Q6P1X5	Transcription initiation factor TFIID subunit 2	TAF2	CIKVPSELWKHVDELKVLKIHINFSLDQPKG	0.159758	-0.440126	-0.526269	-0.78824	-0.275484	0.0655967		142	-0.300794	1.01156
Q99598	Translin-associated protein X	TSNAX	GSEIPKHMLADVFSVKTEMIDQEEGIS____	1.27995	1.36267	NaN	NaN	-0.00259443	0.474994		279	0.778753	1.0068
P12004	Proliferating cell nuclear antigen	PCNA	RDLSHIGDAVVISCAKDGVKFSASGELGNGN	0.717649	0.220578	-0.0846086	0.081067	0.0973475	0.358602		164	0.231772	1.00528
O75937	DnaJ homolog subfamily C member 8	DNAJC8	KKEKKNRTFLRPPKVKMEQRE__________	1.26784	2.35344	-0.488206	0.92729	0.765989	0.0589989		248	0.814224	1.00476
Q9Y4E5-2	Zinc finger protein 451	ZNF451	KPSVAHFGSEKSNLYKFTASASHTERKLKQA	0.277747	0.0405417	-0.9387	-0.446404	-0.724825	-0.480886		832	-0.378754	1.00253
Q13523	Serine/threonine-protein kinase PRP4 homolog	PRPF4B	SPSPDDILERVAADVKEYERENVDTFEASVK	0.280719	0.580724	NaN	NaN	0.575164	-0.0430645		593	0.348386	0.999575
P07910;P07910-2	Heterogeneous nuclear ribonucleoproteins C1/C2	HNRNPC	MIAGQVLDINLAAEPKVNRGKAGVKRSAAEM	1.38515	2.90929	-0.64607	1.21294	1.29917	-0.0380147		89	1.02041	0.998551
P55265-5	Double-stranded RNA-specific adenosine deaminase	ADAR	TNSVPETAPAAIPETKRNAEFLTCNIPTSNA	0.224411	-0.166697	0.359046	0.0426443	1.0558	0.625267		89	0.356745	0.993727
O43298	Zinc finger and BTB domain-containing protein 43	ZBTB43	YSKPSIMAHKRWIHVKPERLEQACEGMDVHA	1.07847	1.35705	-0.395502	0.23842	0.612285	0.226442		247	0.519527	0.991563
Q92800-5	Histone-lysine N-methyltransferase EZH1;Histone-lysine N-methyltransferase EZH2	EZH1;EZH2	EELFFDYRYSQADALKYVGIERETDVL____	0.116764	-0.367043	-0.714751	-0.80133	-0.00647761	-0.0923428		597	-0.310863	0.987596
P46100	Transcriptional regulator ATRX	ATRX	VNKEKNTKEHKVIDAKFETKARKGEKPCALE	0.870661	1.39879	-0.183709	0.332737	0.397201	0.0149514		438	0.471772	0.987546
Q8IY92-2	Structure-specific endonuclease subunit SLX4	SLX4	EQTKMKSISSDPLEEKKALEISPRSCELFSI	0.746915	1.08427	-0.145612	0.323774	0.734155	-0.201634		867	0.423644	0.985005
O15164-2	Transcription intermediary factor 1-alpha	TRIM24	FPSGEWICTFCRDLSKPEVEYDCDAPSHNSE	0.536451	-0.0955891	0.343348	-0.0958666	1.5342	1.9448		841	0.694558	0.984447
Q15369	Transcription elongation factor B polypeptide 1	TCEB1	MYVKLISSDGHEFIVKREHALTSGTIKAMLS	1.47462	2.85006	-0.135929	1.45749	NaN	NaN		32	1.41156	0.983936
P55072	Transitional endoplasmic reticulum ATPase	VCP	________MASGADSKGDDLSTAILKQKNRP	0.727441	1.01128	-0.360308	0.342213	0.389905	0.168301		8	0.379806	0.975725
Q8ND82	Zinc finger protein 280C	ZNF280C	LPPSQDIPAIFREGMKNTSYVLKHPSTSKVN	0.0903115	-0.0362891	-0.459432	0.0226164	-0.79585	-0.679604		167	-0.309708	0.975509
P20585	DNA mismatch repair protein Msh3	MSH3	ISLLHAKNAVSSEDSKRQINQKDTTLFDLSQ	1.06405	0.734482	-0.221196	-0.149361	0.306466	1.25863		187	0.498846	0.973793
Q71DI3;P84243	Histone H3.2;Histone H3.1;Histone H3.1t;Histone H3.3C;Histone H3.3	HIST2H3A;HIST1H3A;HIST3H3;H3F3C;H3F3A	YRPGTVALREIRRYQKSTELLIRKLPFQRLV	0.467488	0.194465	-0.0984196	-0.0224197	0.301159	0.157142		57	0.166569	0.972479
Q14978-2	Nucleolar and coiled-body phosphoprotein 1	NOLC1	EIEVDSRVADNSFDAKRGAAGDWGERANQVL	1.56355	2.32106	-0.778797	0.552475	1.43121	0.22651		657	0.886001	0.969165
P52272-2	Heterogeneous nuclear ribonucleoprotein M	HNRNPM	KDKFNECGHVLYADIKMENGKSKGCGVVKFE	1.41126	2.11799	NaN	NaN	0.537696	0.0552165		646	1.03054	0.958083
Q9UHL9-2	General transcription factor II-I repeat domain-containing protein 1	GTF2IRD1	DERIFTGNKFTKDTTKLEPASPPEDTSAEVS	NaN	NaN	0.493845	-0.00697059	1.75074	1.60257		443	0.960045	0.957663
Q9UBW7	Zinc finger MYM-type protein 2	ZMYM2	VPVVADQRTITFTSSKNEELQGNDSKITPSS	0.545573	0.669208	-0.224287	0.461319	0.157673	0.0104977		88	0.269997	0.944556
P11388	DNA topoisomerase 2-alpha	TOP2A	IEMKAEAEKKNKKKIKNENTEGSPQEDGVEL	0.234624	-0.0814458	-0.708673	-0.597561	-0.24245	-0.217851		1240	-0.268893	0.942687
Q9Y2W1	Thyroid hormone receptor-associated protein 3	THRAP3	WEGLVYAPPGKEKQRKTEELEEESFPERSKK	0.186247	-0.143755	-0.474566	-0.510498	-0.225769	-0.0574155		486	-0.204293	0.938817
Q15596	Nuclear receptor coactivator 2	NCOA2	YETMQCFAVSQPKSIKEEGEDLQSCLICVAR	NaN	NaN	0.0698001	1.18612	1.48245	0.275961		239	0.753583	0.936745
Q9NUU7	ATP-dependent RNA helicase DDX19A	DDX19A	DEQEAAVKSMTNLQIKEEKVKADTNGIIKTS	0.690462	0.856149	-0.0743684	0.378734	0.378044	-0.251568		26	0.329575	0.929934
P17482	Homeobox protein Hox-B9	HOXB9	APRGEAAPGQGQAAVKAEPLLGAPGELLKQG	0.370834	1.55832	-0.277985	0.375957	1.69493	0.0353722		117	0.626237	0.928589
P25490	Transcriptional repressor protein YY1	YY1	PKQLAEFARMKPRKIKEDDAPRTIACPHKGC	1.41787	3.12834	-0.495491	1.52492	1.36784	-0.541911		288	1.06693	0.922728
Q96FV9	THO complex subunit 1	THOC1	KLGEQWKILAPYLEMKDSEIRQIECDSEDMK	-0.235297	-0.93294	-0.469052	-0.968492	-0.0255958	0.308912		595	-0.387077	0.921176
P09874	Poly [ADP-ribose] polymerase 1	PARP1	LEKALKAQNDLIWNIKDELKKVCSTNDLKEL	1.44837	2.93308	-0.561888	1.67861	0.926865	-0.369718		249	1.00922	0.92047
Q5TA45-2	Integrator complex subunit 11	CPSF3L	CVQGTVGHKILSGQRKLEMEGRQVLEVKMQV	0.362217	-0.188348	0.209495	0.00906043	1.36736	0.996945		268	0.459455	0.920305
Q8ND82	Zinc finger protein 280C	ZNF280C	PAIFREGMKNTSYVLKHPSTSKVNSVTPKKP	-0.306038	0.0264459	-0.616358	-0.237473	NaN	NaN		174	-0.283356	0.916046
Q5VWQ0	Round spermatid basic protein 1	RSBN1	INSTSGLNKESFRYLKDEQLCRLNLGMQEYR	NaN	NaN	-1.75223	-0.0700575	-0.767061	-0.468114		313	-0.764367	0.909949
Q9BZE4-3	Nucleolar GTP-binding protein 1	GTPBP4	VIETSTLTEEGVIKVKTEACDRLLAHRVETK	0.774502	1.3108	0.0704514	0.371503	0.200133	-0.233152		216	0.415707	0.906873
Q13569	G/T mismatch-specific thymine DNA glycosylase	TDG	FDLQLAQEDAKKMAVKEEKYDPGYEAAYGGA	-0.14299	-0.538828	-0.659285	-0.776059	0.0328167	0.238374		330	-0.307662	0.90324
O14776-2	Transcription elongation regulator 1	TCERG1	TMLSIQKWQFSMSAIKEEQELMEEINEDEPV	1.27888	0.883073	-0.537545	-0.157158	0.987017	0.771495		587	0.537627	0.90199
Q9NXR8	Inhibitor of growth protein 3	ING3	TSHHTTTDHIPEKKFKSEALLSTLTSDASKE	1.07916	0.615887	-0.273337	-0.0885155	0.228858	0.816571		167	0.396437	0.898902
P09874	Poly [ADP-ribose] polymerase 1	PARP1	SNRFYTLIPHDFGMKKPPLLNNADSVQAKVE	0.981926	3.27366	-0.157949	1.8673	1.2361	-0.746657		748	1.07573	0.898537
Q02880-2	DNA topoisomerase 2-beta	TOP2B	SGKAIKGKVGKPKVKKLQLEETMPSPYGRRI	0.251204	-0.289334	-0.738984	-0.505656	-0.268794	-0.0150693		1222	-0.261105	0.895912
P26599	Polypyrimidine tract-binding protein 1;Polypyrimidine tract-binding protein 3	PTBP1;PTBP3	QNIYNACCTLRIDFSKLTSLNVKYNNDKSRD	1.40784	3.85718	-0.674913	1.65599	1.39703	-0.350045		259	1.21552	0.895774
Q86UP3-2	Zinc finger homeobox protein 4	ZFHX4	LKVSVAGGTQPLLLAKEEDVATKRSKPTEDN	1.01471	0.665938	-0.275722	0.0294175	0.13095	0.549324		1194	0.352437	0.892006
Q12888	Tumor suppressor p53-binding protein 1	TP53BP1	SGYTRLSDVDANTAIKHEEQSNEDIPIAEQS	0.472904	0.0783365	-0.117828	-0.0803014	0.556605	0.398722		217	0.218073	0.888052
P10412;P16403	Histone H1.4;Histone H1.2;Histone H1.5	HIST1H1E;HIST1H1C;HIST1H1B	SGSFKLNKKAASGEAKPKAKKAGAAKAKKPA;SGSFKLNKKAASGEAKPKVKKAGGTKPKKPV	0.566084	-0.0931248	-1.81648	-1.00193	-0.85822	-0.430714		117	-0.605731	0.886825
O60832	H/ACA ribonucleoprotein complex subunit 4	DKC1	EEDVAEIQHAEEFLIKPESKVAKLDTSQWPL	0.222681	-0.209412	-0.401084	-0.484166	-0.151729	-0.087327		39	-0.185173	0.886384
Q13129	Zinc finger protein Rlf	RLF	LCKRECIEARILHHSKMHMEDGIYTCPVCIK	0.662661	0.107018	0.231938	-0.235671	0.225616	1.14928		574	0.356807	0.884961
Q13151	Heterogeneous nuclear ribonucleoprotein A0	HNRNPA0	VVKFHPIQGHRVEVKKAVPKEDIYSGGGGGG	2.01913	4.41041	-0.50924	2.45025	NaN	NaN		172	2.09264	0.884855
P05423	DNA-directed RNA polymerase III subunit RPC4	POLR3D	PKEEDMEVDIPAVKVKEEPRDEEEEAKMKAP	0.309176	-0.00785516	-0.750521	-0.553744	-0.275484	-0.422986		220	-0.283569	0.884744
Q969G3-6	SWI/SNF-related matrix-associated actin-dependent regulator of chromatin subfamily E member 1	SMARCE1	SRKVWDQVKASNPDLKLWEIGKIIGGMWRDL	0.496411	-0.0960516	0.229924	-0.234177	0.939344	1.29421		22	0.438276	0.883179
Q16658	Fascin	FSCN1	PIIVFRGEHGFIGCRKVTGTLDANRSSYDVF	0.70115	1.3984	-0.0381553	0.418892	NaN	NaN		399	0.620073	0.881539
Q9UPN9	E3 ubiquitin-protein ligase TRIM33	TRIM33	TGSRGSCGSSGRTAEKTSLSFKSDQVKVKQE	1.50381	1.62049	-0.604071	0.216858	0.618207	0.345968		763	0.616877	0.881008
P07910;P07910-2	Heterogeneous nuclear ribonucleoproteins C1/C2;Heterogeneous nuclear ribonucleoprotein C-like 1	HNRNPC;HNRNPCL1;LOC440563;LOC649330	RVPPPPPIARAVVPSKRQRVSGNTSRRGKSG	0.289126	1.017	-0.330444	0.292193	0.781727	0.0827286		144	0.355388	0.878879
Q9H7L9	Sin3 histone deacetylase corepressor complex component SDS3	SUDS3	NEKLTMELTGDSMEVKPIMTRKLRRRPNDPV	0.607958	0.888149	-0.139469	-0.29658	0.622865	0.369129		178	0.342008	0.877827
Q9ULM3	YEATS domain-containing protein 2	YEATS2	PVPKIHGSSFVTSTVKQEDSLFASMPPLCPI	0.491904	0.333538	-0.346305	-0.0574968	0.868437	0.863572		552	0.358942	0.875866
O75820-4	Zinc finger protein 189	ZNF189	IEEEVEPQGVIVTRIKSEIDQDPMGRETFEL	0.887837	0.538439	-0.177471	-0.216652	0.425869	0.435046		46	0.315511	0.875768
Q8IWI9-3	MAX gene-associated protein	MGA	VQNLSKVQHQKLGDVKVEQQKGFDNPEENSS	1.11783	1.42325	-0.45586	0.3744	0.406082	0.116895		1904	0.4971	0.873463
P78332	RNA-binding protein 6	RBM6	RDLQDQDYRTGPSEEKPSRLIRLSGVPEDAT	1.16298	0.825867	-0.436695	0.405557	0.512493	0.0207502		453	0.415159	0.87311
Q13547;Q92769	Histone deacetylase 1;Histone deacetylase 2	HDAC1;HDAC2	KFLRSIRPDNMSEYSKQMQRFNVGEDCPVFD	0.145873	0.141564	-0.0364681	-0.0426797	0.530281	0.16613		89	0.150783	0.865401
Q14151	Scaffold attachment factor B2	SAFB2	DRHHSVEIKIEKTVIKKEEKIEKKEEKKPED	0.217975	-0.111009	-0.624429	-0.302902	-0.479644	-0.0354831		524	-0.222582	0.862251
P55265-5	Double-stranded RNA-specific adenosine deaminase	ADAR	ESLDNLESMMPNKVRKIGELVRYLNTNPVGG	0.772308	0.52657	-0.297602	-0.0278956	0.317139	0.370993		420	0.276919	0.858838
Q6AHZ1	Zinc finger protein 518A	ZNF518A	ASISLLNDKDGTLKAKSEIEEQYVLEKGQNI	0.0326651	-0.259461	-0.416624	-0.124723	NaN	NaN		713	-0.192036	0.858358
O75533	Splicing factor 3B subunit 1	SF3B1	RWDQTADQTPGATPKKLSSWDQAETPGHTPS	0.379954	-0.00958238	-0.624709	-0.432922	-0.612022	-0.396598		214	-0.282647	0.857249
Q8N5C6	S1 RNA-binding domain-containing protein 1	SRBD1	KNAPQISDGSEVVVVKEELNSSVAIADTALE	1.03019	0.998629	-0.367147	-0.283931	0.996801	0.424068		84	0.466436	0.849777
Q8NC51	Plasminogen activator inhibitor 1 RNA-binding protein	SERBP1	GVVDKKEETQPPVALKKEGIRRVGRRPDQQL	0.368042	0.787265	NaN	NaN	0.622243	-0.151989		102	0.40639	0.848036
Q6PKG0	La-related protein 1	LARP1	YVPVAPPTPAWQPEIKPEPAWHDQDETSSVK	0.0234682	0.55562	NaN	NaN	1.57415	0.449986		311	0.650807	0.847838
P11474-2	Steroid hormone receptor ERR1	ESRRA	LRQTAGKVLAHFYGVKLEGKVPMHKLFLEML	1.49067	0.938399	-0.472904	-0.259634	0.698248	0.789935		402	0.530786	0.842631
Q14320	Protein FAM50A	FAM50A	QMEQMKQRIAEENIMKSNIDKKFSAHYDAVE	2.29019	3.73411	NaN	NaN	1.08553	-0.325156		42	1.69617	0.840099
O75717-2	WD repeat and HMG-box DNA-binding protein 1	WDHD1	PLDFSTNQKLSAFAFKQE_____________	0.687598	2.59908	-0.599413	1.2375	1.18027	-0.236952		1004	0.811347	0.839616
Q9NRL2-2	Bromodomain adjacent to zinc finger domain protein 1A	BAZ1A	ASYRSKATKERDKLLKQEEMKSLAFEKAKLK	0.265077	0.688136	-0.120485	0.632547	NaN	NaN		313	0.366319	0.836604
P59923	Zinc finger protein 445	ZNF445	SRQKDQCENPIQVRVKKEETNFSHRTGKDSE	0.110096	0.272859	0.0444044	-0.210296	0.487945	0.824214		374	0.25487	0.834215
Q13263	Transcription intermediary factor 1-beta	TRIM28	GDDPYSSAEPHVSGVKRSRSGEGEVSGLMRK	0.52697	0.689747	-0.220701	-0.241577	0.998846	0.34333		469	0.349436	0.833435
P09874	Poly [ADP-ribose] polymerase 1	PARP1	SASQLKGFSLLATEDKEALKKQLPGVKSEGK	0.887135	1.9293	-0.47228	0.777283	0.604082	-0.158854		192	0.594444	0.832379
Q9Y2K1-2	Zinc finger and BTB domain-containing protein 1	ZBTB1	SEEKSRAAERKRIIIKMEPEDIPTDELKDFN	0.877194	0.914947	-0.189919	0.474254	0.213621	-0.206768		328	0.347222	0.831543
O95983-2	Methyl-CpG-binding domain protein 3;Methyl-CpG-binding domain protein 2	MBD3;MBD2	DLNTALPVRQTASIFKQPVTKITNHPSNKVK	-0.540589	-0.259047	-0.27262	-0.32036	0.183916	0.0791122		77	-0.188265	0.829757
P52701-3	DNA mismatch repair protein Msh6	MSH6	TPSATKQATSISSETKNTLRAFSAPQNSESQ	1.14555	1.6469	-0.528871	0.439357	0.351111	0.148145		204	0.533698	0.828027
P46100	Transcriptional regulator ATRX	ATRX	EGNVDETGNNPSVSLKLEESKATSSSNPSSP	0.700528	0.817378	-0.52707	0.233643	0.482029	0.270643		1982	0.329525	0.816707
Q6VMQ6-2	Activating transcription factor 7-interacting protein 1	ATF7IP	MRVSDRQQLEAVYKVKEELLKTDVKLLNGNH	0.57889	1.48841	-0.463622	0.903578	0.383398	-0.0418037		33	0.474809	0.816686
Q8IWS0	PHD finger protein 6	PHF6	ERDEEDEERESKSRGKVEIDQQQLTQQQLNG	1.69194	3.5174	-0.406972	1.95546	1.0048	-1.00633		349	1.12605	0.807503
Q9NW82	WD repeat-containing protein 70	WDR70	GHTAMLHTGSWHPKIKGEFMTCSNDATVRTW	1.73236	3.89888	-1.08107	1.82818	1.42356	-0.47892		296	1.2205	0.807243
Q9H869-7	YY1-associated protein 1;GON-4-like protein	YY1AP1;GON4L	QEGLSENSAYRWTVVKTEEGRQALEPLPQGI	1.06922	2.1553	-0.757023	0.86378	0.778234	-0.0472592		421	0.677041	0.804216
Q9UJV9	Probable ATP-dependent RNA helicase DDX41	DDX41	AGAASLDVIQEVEYVKEEAKMVYLLECLQKT	0.8431	2.22565	-0.209765	1.23014	0.752073	-0.654985		416	0.697701	0.802235
P00558	Phosphoglycerate kinase 1	PGK1	MVGVNLPQKAGGFLMKKELNYFAKALESPER	0.665757	0.210389	-0.208018	-0.298602	1.05376	0.884194		191	0.384581	0.797704
Q9Y3Z3-3	Deoxynucleoside triphosphate triphosphohydrolase SAMHD1	SAMHD1	PTRLREASKSRVQLFKDDPM___________	1.38874	1.97962	-0.721504	0.372172	0.847674	0.0362596		552	0.650494	0.793818
P46100	Transcriptional regulator ATRX	ATRX	VPQDKDGYKSCGLNPKLEKCGLGQENSDNEH	0.933497	1.18174	-0.484499	0.352307	0.149761	0.259357		623	0.398694	0.793346
Q9H582	Zinc finger protein 644	ZNF644	LNEMMQNEEKYEKILKALNSRRIIPRPFVAQ	0.860128	0.507719	-0.447632	-0.170215	0.619293	0.832616		1094	0.366985	0.792683
Q14151;Q15424-2	Scaffold attachment factor B2;Scaffold attachment factor B1	SAFB2;SAFB	AHAQSSKADSLLAVVKREPAEQPGDGERTDC	0.15782	-0.354852	-0.384492	-0.49285	-0.221073	0.159831		293	-0.189269	0.788986
Q96G28	Coiled-coil domain-containing protein 104	CCDC104	EKQTLLKRRLLAEKLKEEVINK_________	1.0554	3.26829	-0.359184	1.55341	NaN	NaN		336	1.37948	0.788839
Q9UQR0	Sex comb on midleg-like protein 2	SCML2	ASEGEPLFAGGSAIPKEENLSEDSKSSSLNS	0.179511	-0.377801	-0.912956	-0.60865	-0.0697022	0.0859101		536	-0.283948	0.786583
Q14978-2	Nucleolar and coiled-body phosphoprotein 1	NOLC1	RGAAGDWGERANQVLKFTKGKSFRHEKTKKK	1.08624	2.22478	-0.642101	0.886979	0.805989	-0.274888		673	0.681167	0.782407
P26358	DNA (cytosine-5)-methyltransferase 1	DNMT1	LCMLAKARESASAKIKEEEAAKD________	0.44615	0.142871	-1.14189	-0.776775	-0.824157	-0.265557		1609	-0.403226	0.769325
Q9UKV3-5	Apoptotic chromatin condensation inducer in the nucleus	ACIN1	ILKEFKEEGEEIPRVKPEEMMDERPKTRSQE	0.168	-0.370247	-0.320658	-0.446148	-0.155102	0.111757		315	-0.168733	0.769287
Q9H582	Zinc finger protein 644	ZNF644	SSPHKNVTIKSSVDQKPKYFHQAAKEKSNAK	0.0486547	0.463204	-0.385928	0.311852	0.61998	0.343403		718	0.233528	0.768902
Q01167-2	Forkhead box protein K2	FOXK2	KAEAQENGDHREVKVKVEPIPAIGHATLGTA	0.812704	0.707525	-0.0790197	0.123931	NaN	NaN		527	0.391285	0.768159
Q02241-3	Kinesin-like protein KIF23	KIF23	RVAAKQLEMQNKLWVKDEKLKQLKAIVTEPK	1.07834	1.61009	-0.471344	0.971074	0.372543	-0.323312		464	0.539564	0.767605
P11388	DNA topoisomerase 2-alpha	TOP2A	GTSTSKEAKEYFADMKRHRIQFKYSGPEDDA	0.183328	0.173	-0.363227	-0.229281	-0.434775	-0.618709		632	-0.214944	0.767258
O94903	Proline synthase co-transcribed bacterial homolog protein	PROSC	GENYVQELLEKASNPKILSLCPEIKWHFIGH	0.573568	0.305095	-0.158596	-0.191607	0.324274	0.339144		81	0.198647	0.763572
O15226	NF-kappa-B-repressing factor	NKRF	ESEVIAEAVGVKKTVKYEAAGEAVKTLKKTQ	1.73409	3.5078	0.143835	1.69991	0.604148	-1.30807		500	1.06362	0.759861
Q9UHF7	Zinc finger transcription factor Trps1	TRPS1	TPDSKMGEPVSESVVKREKLEEKDGLKEKVW	1.4157	0.981926	-0.566084	-0.296421	0.609112	0.802034		766	0.491045	0.750087
Q01831	DNA repair protein complementing XP-C cells	XPC	DVRESTAFSRSLLPVKPVEIEIETPEQAKTR	0.659194	-0.238357	NaN	NaN	0.422888	0.600884		161	0.361152	0.749711
P38159	RNA-binding motif protein, X chromosome;RNA-binding motif protein, X chromosome, N-terminally processed	RBMX	AARDMNGKSLDGKAIKVEQATKPSFESGRRG	0.896155	2.28576	-0.49252	0.839153	0.541198	-0.266037		80	0.633951	0.748347
P52701-3	DNA mismatch repair protein Msh6	MSH6	EDPSQETITFLYKFIKGACPKSYGFNAARLA	0.469157	1.23401	-0.254715	0.71721	NaN	NaN		1161	0.541416	0.748196
P09651-3	Heterogeneous nuclear ribonucleoprotein A1	HNRNPA1	GRSSGPYGGGGQYFAKPRNQGGYGGSSSSSS	0.612494	3.21221	-0.950916	1.69345	1.70552	-0.394514		245	0.979709	0.748185
O43290	U4/U6.U5 tri-snRNP-associated protein 1	SART1	FTQDFKEKDGYKPDVKIEYVDETGRKLTPKE	1.08821	1.56448	NaN	NaN	0.148689	-0.0825663		709	0.679702	0.748021
O95218-2	Zinc finger Ran-binding domain-containing protein 2	ZRANB2	ARRSECNMCNTPKYAKLEERTGYGGGFNERE	1.13073	1.23291	-0.553164	0.000288558	0.578866	0.230618		95	0.436708	0.746367
P09874	Poly [ADP-ribose] polymerase 1	PARP1	YPLEIDYGQDEEAVKKLTVNPGTKSKLPKPV	1.17453	3.50016	-0.642933	1.90196	NaN	NaN		654	1.48343	0.738218
Q6PCB5-2	Round spermatid basic protein 1-like protein	RSBN1L	ELQQIKHEPIASVRIKEEPVNVNIPEKTTAL	0.372506	0.304511	-0.259062	-0.0766302	0.458664	0.265882		493	0.177645	0.737999
P09874	Poly [ADP-ribose] polymerase 1	PARP1	GKSGAALSKKSKGQVKEEGINKSEKRMKLTL	1.2372	3.17124	-0.699196	1.51334	0.954781	-0.657183		512	0.920029	0.737817
O15015	Zinc finger protein 646	ZNF646	QEELKVEPLEEVARVKEEVWEETTVKGEEIE	0.211511	-0.440851	-0.563939	-0.845754	-0.26135	0.250594		1168	-0.274965	0.737685
Q08050-2	Forkhead box protein M1	FOXM1	WLRKMSSDGLGSRSIKQEMEEKENCHLEQRQ	1.04054	2.42194	-0.454702	0.809332	0.603095	-0.408168		201	0.668673	0.734598
Q9UK58	Cyclin-L1	CCNL1	KAEEKSPISINVKTVKKEPEDRQQASKSPYN	0.580049	0.125916	-1.2228	-0.280773	-1.08052	-0.79585		362	-0.445664	0.730804
Q9Y4E5-2	Zinc finger protein 451	ZNF451	ETLYRHCQDEHDNEIKIKYFCGLCDLIFNVE	-0.0191557	-0.0271015	-0.413594	-0.167637	NaN	NaN		664	-0.156872	0.727859
Q3L8U1	Chromodomain-helicase-DNA-binding protein 9	CHD9	KVKKHVREKEFTVKIKDEGGLKLTFQKQGLA	1.47623	1.41949	-0.793521	0.0751904	0.35159	0.664128		2350	0.532183	0.72158
Q96ST3	Paired amphipathic helix protein Sin3a	SIN3A	GTTPPVKKKPKLLNLKDSSMADASKHGGGTE	1.32435	0.880333	-0.454597	-0.39935	0.403065	1.03177		448	0.464262	0.719051
Q8WVV9-2;Q8WVV9-5	Heterogeneous nuclear ribonucleoprotein L-like	HNRNPLL	TYEEDREYESQAKRLKTEEGEIDYSAEEGEN	0.599508	1.98094	-0.631244	0.62293	0.946082	-0.162855		26	0.559227	0.717944
Q9H2Y7;Q9H2Y7-2	Zinc finger protein 106	ZNF106	NSLRAGQSQKATMHLKQEVTPRAASLRTGER	0.678523	0.693855	-0.130931	0.277866	0.113785	-0.20201		911	0.238515	0.717942
Q86VM9	Zinc finger CCCH domain-containing protein 18	ZC3H18	PGQPQQGTFVAHKEIKLTLLNKAADKGSRKR	1.70571	3.01687	NaN	NaN	1.09369	-0.67735		817	1.28473	0.715284
Q8N806	Putative E3 ubiquitin-protein ligase UBR7	UBR7	LKDYLKRFADEGTVVKREDIQQFFEEFQSKK	1.10996	1.94673	-0.235359	0.346078	NaN	NaN		398	0.791853	0.71455
P06748;P06748-3	Nucleophosmin	NPM1	YLFGCELKADKDYHFKVDNDENEHQLSLRTV	-0.331627	0.317304	-0.380397	-0.334134	0.0684834	-0.492725		32	-0.192183	0.712063
O75152	Zinc finger CCCH domain-containing protein 11A	ZC3H11A	KTVLPTVPESPEEEVKASQLSVQQNKLSVQS	1.11989	3.07226	NaN	NaN	1.40061	-0.596076		114	1.24917	0.710328
Q02880-2	DNA topoisomerase 2-beta	TOP2B	LIEVVKKKNKAGVSVKPFQVKNHIWVFINCL	0.258579	-0.0976253	-0.551787	-0.328779	-0.218719	-0.0625362		368	-0.166811	0.709344
O94916-2	Nuclear factor of activated T-cells 5	NFAT5	YTPDPAAAGALNVNVKKEISSPARPCSFEEA	1.34942	0.663481	-0.470199	-0.430762	0.780066	0.799797		480	0.448634	0.708592
P04637-4	Cellular tumor antigen p53	TP53	SKKGQSTSRHKKLMFKTEGPDSD________	1.57681	3.3781	NaN	NaN	1.31682	-0.71914		347	1.38815	0.706681
P09874	Poly [ADP-ribose] polymerase 1	PARP1	MVKTQTPNRKEWVTPKEFREISYLKKLKVKK	1.19036	3.35021	-0.439995	1.73335	0.892901	-1.01942		337	0.951237	0.706185
Q86U86-5	Protein polybromo-1	PBRM1	KPIVPQKEPSPLLEKKIQLLEAKFAELEGGD	0.766213	-0.137267	0.00327862	-0.35216	0.826847	1.63124		1308	0.456359	0.705255
Q3MJ62	Zinc finger and SCAN domain-containing protein 23	ZSCAN23	LQTAEMQEGLLAVKVKEEEEEHSCGPESGLS	0.331935	-0.449592	-0.831391	-1.07018	NaN	NaN		22	-0.504807	0.702381
Q9UIF9-2	Bromodomain adjacent to zinc finger domain protein 2A	BAZ2A	KVAAHASLNPALFSMKMELAGSNTTASSPAR	0.652234	0.159112	-0.206893	-0.332898	0.700216	0.85444		1145	0.304369	0.701241
Q96GY3	Protein lin-37 homolog	LIN37	_________MFPVKVKVEKSELEMAKARNQL	0.799833	1.30065	-0.438932	0.53963	0.274215	-0.172231		7	0.383861	0.697624
Q15424-2	Scaffold attachment factor B1	SAFB	HKTELHGKMISVEKAKNEPVGKKTSDKRDSD	0.351402	-0.000360693	-0.705491	-0.485176	-0.489132	-0.0862402		414	-0.235833	0.697052
P62316	Small nuclear ribonucleoprotein Sm D2	SNRPD2	__________MSLLNKPKSEMTPEELQKREE	NaN	NaN	-0.52697	-0.630282	-0.044464	0.0713909		6	-0.282581	0.693555
Q7Z5L9-2			ALHQHGHSGPFESKFKKEPALTAVARTARKR	0.90889	1.30615	NaN	NaN	0.0272191	-0.0625362		326	0.54493	0.693426
O95785-2	Protein Wiz	WIZ	KMFPGLAAPSLPKKLKPEQIRVEIKREMLPG	0.0618453	-0.0948339	-0.931986	-0.462137	NaN	NaN		320	-0.356778	0.688723
Q14151	Scaffold attachment factor B2	SAFB2	PPAPKESSTSEGADQKMSSFKEEKDIKPIIK	-0.211815	-0.0294113	-0.518434	0.062398	-0.419215	0.154056		380	-0.160404	0.688575
P43243	Matrin-3	MATR3	RIKKPEGKPDQKFDQKQELGRVIHLSNLPHS	0.10809	-0.155261	-0.286053	-0.547489	NaN	NaN		491	-0.220178	0.688183
Q9Y2W1	Thyroid hormone receptor-associated protein 3	THRAP3	DKAKGRKESEFDDEPKFMSKVIGANKNQEEE	0.22033	-0.0144705	-0.443819	-0.226375	-0.239276	-0.103263		451	-0.134479	0.687165
A6NHR9	Structural maintenance of chromosomes flexible hinge domain-containing protein 1	SMCHD1	GGKWPYWFKKMENIQKLGNYTLKLQVVLNES	0.412402	-0.303152	0.0680296	-0.00361125	0.398094	0.802336		784	0.229017	0.681465
P18669	Phosphoglycerate mutase 1;Probable phosphoglycerate mutase 4;Phosphoglycerate mutase 2	PGAM1;PGAM4;PGAM2	WRLNERHYGGLTGLNKAETAAKHGEAQVKIW	0.230941	-0.267201	-1.12829	-0.610742	-0.00230651	0.0170082		100	-0.293432	0.676194
Q14980-2	Nuclear mitotic apparatus protein 1	NUMA1	FQVATDALKSREPQAKPQLDLSIDSLDLSCE	0.330902	1.18466	0.0973012	0.0546401	NaN	NaN		1701	0.416876	0.675374
Q5BKZ1	DBIRD complex subunit ZNF326	ZNF326	SPDHIKGKQAYKEQIKRESVLTATSILNNPI	1.26676	4.01462	NaN	NaN	1.24356	-0.558072		442	1.49172	0.673766
Q86UP3-2	Zinc finger homeobox protein 4	ZFHX4	ASSPVPQETNSNTDNKPYKCSICNVAYSQSS	0.526069	-0.108239	-0.00705191	-0.480659	1.5399	1.55678		1591	0.504465	0.667752
Q92917	G patch domain and KOW motifs-containing protein	GPKOW	___________MADSKEGVLPLTAASTAPIS	0.907275	1.55292	-0.301002	0.324234	NaN	NaN		5	0.620856	0.666455
P06493	Cyclin-dependent kinase 1	CDK1	GIVFCHSRRVLHRDLKPQNLLIDDKGTIKLA	NaN	NaN	-0.361993	2.48102	1.7134	0.239958		130	1.0181	0.66266
Q14149	MORC family CW-type zinc finger protein 3	MORC3	KVLQQRILEMNDKYVKKETCHQSTETDAVFL	0.205267	0.183836	-0.693498	-0.0180012	-0.611267	-0.460376		740	-0.23234	0.660261
Q8IWA0	WD repeat-containing protein 75	WDR75	KETELELQMKLWMYNKKTQGFILNTKINMPH	0.411426	0.365133	-1.06626	-0.530406	-0.418784	-0.903347		426	-0.35704	0.657537
P07910;P07910-2	Heterogeneous nuclear ribonucleoproteins C1/C2;RNA-binding Raly-like protein	HNRNPC;RALYL	VVKKSDVEAIFSKYGKIVGCSVHKGFAFVQY	0.197991	1.13317	-0.170951	0.548437	NaN	NaN		42	0.427161	0.65516
Q9Y4Z0	U6 snRNA-associated Sm-like protein LSm4	LSM4	TIKYLRIPDEIIDMVKEEVVAKGRGRGGLQQ	0.449746	0.113567	-0.852398	-0.512843	-0.587653	-0.258459		80	-0.274673	0.653624
Q15366-7	Poly(rC)-binding protein 2	PCBP2	LRLVVPASQCGSLIGKGGCKIKEIRESTGAQ	NaN	NaN	0.0101053	1.87428	0.997031	-0.0720372		115	0.702346	0.649295
Q14320	Protein FAM50A	FAM50A	___________MAQYKGAASEAGRAMHLMKK	2.06502	4.14682	NaN	NaN	1.09996	-0.903424		5	1.60209	0.649089
Q6P1J9	Parafibromin	CDC73	AAIKAKIMAKKRSTIKTDLDDDITALKQRSF	0.82985	1.16928	-0.443819	0.214249	0.292157	-0.0697022		198	0.332003	0.647636
Q9Y4E5-2	Zinc finger protein 451	ZNF451	LYKFTASASHTERKLKQAINYSKSLDMEKGV	0.148479	0.327457	-0.727528	-0.392933	-0.632454	-0.153546		845	-0.238421	0.645694
P09874	Poly [ADP-ribose] polymerase 1	PARP1	ATEDKEALKKQLPGVKSEGKRKGDEVDGVDE	1.05026	2.59822	-0.623305	1.08739	0.650771	-0.645609		203	0.686289	0.64469
Q96QC0	Serine/threonine-protein phosphatase 1 regulatory subunit 10	PPP1R10	GKSRTTLPERPLTEVKAETRAEEAPEKKREK	0.524264	1.4225	-0.233152	0.253384	0.354409	-0.248049		179	0.34556	0.644378
C9JLR9	Uncharacterized protein C11orf95	C11orf95	FGPPAPAPRDGGADLKSGAVCRA________	1.01293	0.327228	-1.84065	-1.68163	-1.54117	-0.300299		671	-0.670598	0.643978
P52565	Rho GDP-dissociation inhibitor 1	ARHGDIA	VSGMKYIQHTYRKGVKIDKTDYMVGSYGPRA	0.284988	-0.0696033	-0.0274371	0.0366088	0.0162494	0.322361		138	0.0938611	0.643791
Q13263	Transcription intermediary factor 1-beta	TRIM28	QEFAQDVGRMFKQFNKLTEDKADVQSIIGLQ	0.109427	0.368154	-0.255078	0.112233	0.297254	0.097718		774	0.121618	0.643518
Q13263	Transcription intermediary factor 1-beta	TRIM28	ASGSPGPGEGSAGGEKRSTAPSAAASASASA	-0.0350026	1.24556	-0.376179	0.311154	1.04841	-0.0117819		31	0.363693	0.643334
Q13185	Chromobox protein homolog 3	CBX3	______MASNKTTLQKMGKKQNGKSKKVEEA	0.426855	0.68715	-0.300065	0.488926	NaN	NaN		10	0.325717	0.641231
Q9H0E3	Histone deacetylase complex subunit SAP130	SAP130	NSTDDEKSTAKSLLVKAEKRKSPPKEYIDEE	0.934856	0.587749	-0.474047	-0.262054	0.378044	0.726878		869	0.315238	0.640296
Q8IYH5-4	ZZ-type zinc finger-containing protein 3	ZZZ3	GTKRACRCLILDDCEKREIKKVNVSEEGPLN	1.49026	1.03274	0.368086	-0.407287	NaN	NaN		174	0.620949	0.638814
Q96T25	Zinc finger protein ZIC 5;Zinc finger protein ZIC 4;Zinc finger protein ZIC 1	ZIC5;ZIC4;ZIC1	PGAAGAFLRYMRQPIKQELICKWIDPDELAG	0.448055	-0.0182204	-0.126709	-0.136696	0.360027	0.397391		393	0.153975	0.638
Q9H2Y7;Q9H2Y7-2	Zinc finger protein 106	ZNF106	LVSRKCIGVFEGHTSKVNCLLVTQTSGKNAA	1.61509	0.808344	-0.488001	-0.633546	0.828588	0.767339		1573	0.482968	0.635237
P10071	Transcriptional activator GLI3;Transcriptional repressor GLI3R	GLI3	GQLSDTSQTCRVNGIKMEMKGQPHPLCSNLQ	0.862114	0.533663	-0.302173	-0.135317	0.508978	0.0316217		1422	0.249815	0.630561
P62937	Peptidyl-prolyl cis-trans isomerase A;Peptidyl-prolyl cis-trans isomerase A, N-terminally processed	PPIA	EAMERFGSRNGKTSKKITIADCGQLE_____	0.754032	1.38449	-0.534361	0.540722	0.364273	-0.228603		155	0.380093	0.62858
Q6N043-2	Zinc finger protein 280D	ZNF280D	NILNRVNPSSYSRGLKNGALSRGITAAFKPT	-0.294279	0.125122	-0.928655	-0.196657	NaN	NaN		61	-0.323617	0.621968
Q96RL1-3	BRCA1-A complex subunit RAP80	UIMC1	DGPEGSGRACSTVEGKWQQRLKNPKEKGHSE	1.05749	1.94767	-0.890953	0.800082	0.659358	-0.289126		529	0.547419	0.619241
P18847-5	Cyclic AMP-dependent transcription factor ATF-3	ATF3	ESVTVSDRPLGVSITKAEVAPEEDERKKRRR	0.844145	1.27453	-0.637471	-0.170686	0.684805	0.287959		21	0.380547	0.618141
Q5UIP0-2	Telomere-associated protein RIF1	RIF1	QTKNKKENMKPAAKLKLESSSLKVKGEILLE	1.0309	2.01268	-0.837297	0.591392	0.371926	-0.0328061		1027	0.522799	0.615814
Q15459	Splicing factor 3A subunit 1	SF3A1	EAIHKAKGLVPEDDTKEKIGPSKPNEIPQQP	0.311968	-0.251316	-0.24245	-0.419449	-0.105544	-0.0989585		542	-0.134292	0.615585
Q9NSI6-3	Bromodomain and WD repeat-containing protein 1	BRWD1	ACNRTAGPSTSVQKLKAESISEEADSEPGRS	0.766553	0.922198	-0.765789	-0.133828	0.825542	0.556096		1783	0.361795	0.613507
P82979	SAP domain-containing ribonucleoprotein	SARNP	ATETVELHKLKLAELKQECLARGLETKGIKQ	0.200379	0.118891	-0.506602	-0.295588	-0.381062	-0.0569996		17	-0.153497	0.612795
Q15054-3	DNA polymerase delta subunit 3	POLD3	KFKVNLDSEQAVKEEKIVEQPTVSVTEPKLA	1.0263	3.22174	-1.01764	1.61009	1.06082	-0.79776		155	0.850592	0.611833
P46013	Antigen KI-67	MKI67	SKKNESPFWKLYESVKKELDVKSQKENVLQY	1.5864	3.35276	-1.37718	1.3662	0.305182	-0.0130691		245	0.870049	0.611471
Q8IWS0	PHD finger protein 6	PHF6	CGFCHVGEEENEARGKLHIFNAKKAAAHYKC	1.56983	3.75211	-0.784504	1.80954	0.831127	-1.2549		227	0.9872	0.611014
O60934	Nibrin	NBN	SKISQENEIGKKRELKEDSLWSAKEISNNDK	1.16986	0.152378	-0.231432	-0.55	0.681515	0.999914		627	0.370373	0.60839
P30414	NK-tumor recognition protein;Putative peptidyl-prolyl cis-trans isomerase	NKTR	SSAVEVKVLTTVPEMKPQGLRIEIKSKNKVR	1.85826	2.12991	-1.24531	0.145743	1.19495	0.0262786		1258	0.684972	0.608226
Q12830-4	Nucleosome-remodeling factor subunit BPTF	BPTF	TFQINGKDNKPKIYLKGECLKEISESRVVSG	NaN	NaN	-0.93742	0.00848693	-0.170951	-0.126576		1545	-0.306615	0.607591
P29590-4	Protein PML	PML	EEFQFLRCQQCQAEAKCPKLLPCLHTLCSGC	-0.411944	-0.8859	-0.384381	-0.428236	0.238749	0.367118		65	-0.250766	0.606768
P62277	40S ribosomal protein S13	RPS13	RRSVPTWLKLTSDDVKEQIYKLAKKGLTPSQ	0.293606	0.498251	0.266246	0.415218	-0.0669503	-0.362779		34	0.173932	0.604686
O43290	U4/U6.U5 tri-snRNP-associated protein 1	SART1	LRAKLGLKPLEVNAIKKEAGTKEEPVTADVI	0.297485	0.146525	-1.07663	-0.127163	-0.316493	-0.504366		141	-0.26344	0.604033
P46100	Transcriptional regulator ATRX	ATRX	KDDFKGPEFRSRSKMKTENLKKRGEDGLHGI	1.10548	1.55262	-0.510456	0.402176	NaN	NaN		153	0.637455	0.599349
Q14980-2	Nuclear mitotic apparatus protein 1	NUMA1	VPGEPASPISQRLPPKVESLESLYFTPIPAR	0.0882773	-0.0361412	-0.0801119	-0.0788075	1.05628	0.491977		1752	0.240246	0.598554
P11388	DNA topoisomerase 2-alpha	TOP2A	KPQKSVVSDLEADDVKGSVPLSSSPPATHFP	0.00662125	-0.0619024	-0.505688	-0.206379	0.230398	-0.261471		1385	-0.13307	0.59809
Q9UKV3-5	Apoptotic chromatin condensation inducer in the nucleus	ACIN1	DLEPESDRSAQPLPLKIEELALAKGITEECL	0.275603	-0.3709	-0.351741	-0.494719	-0.184852	0.149473		532	-0.162856	0.595125
Q7Z5J4-3	Retinoic acid-induced protein 1	RAI1	GMQDPLSPKAPLICTKEEVEEVLDSKAGWGS	0.159112	0.0651587	-0.395063	0.038998	0.730273	1.05388		901	0.275394	0.593767
P48378-2	DNA-binding protein RFX2	RFX2	SEAGPDARSLGEPLVKRERSDPNHSLQGI__	0.436375	0.185232	-0.121281	-0.246858	0.334134	0.253842		685	0.140241	0.59218
Q5T5X7	BEN domain-containing protein 3	BEND3	VFLLHRLFPELFDHRKLGEQYSCYGDGGKQE	1.1149	1.29001	-0.408929	-0.0620229	0.499096	-0.198368		427	0.372448	0.591333
P51991	Heterogeneous nuclear ribonucleoprotein A3	HNRNPA3	____________MEVKPPPGRPQPDSGRRRR	-0.120718	-0.221371	-0.187641	-0.294615	0.273727	-0.0772429		4	-0.104643	0.590076
Q8N0Y2-2	Zinc finger protein 444	ZNF444	________MEVAVPVKQEAEGLALDSPWHRF	-0.196806	-0.564094	-0.219463	-0.842697	0.287853	0.187609		8	-0.2246	0.587924
Q96K83	Zinc finger protein 521	ZNF521	GKVGGLKTRCSSCNVKFESESELQNHIQTIH	0.0885487	-0.00494247	-0.725785	-0.669855	0.0337911	0.0739854		1146	-0.200709	0.585551
P07910;P07910-2	Heterogeneous nuclear ribonucleoproteins C1/C2	HNRNPC	________MASNVTNKTDPRSMNSRVFIGNL	0.885809	2.88051	-0.665484	1.42943	1.19469	-1.15989		8	0.760844	0.58185
Q92766-5	Ras-responsive element-binding protein 1	RREB1	LHRGPTQPPPPHVSIKLEPASSFAVDFNEPL	0.0961269	-0.360434	0.40032	-0.0344706	0.937353	0.327747		885	0.227774	0.581354
Q02880-2	DNA topoisomerase 2-beta	TOP2B	TLQPKSFGSKCQLSEKFFKAASNCGIVESIL	0.219091	0.0692898	-1.13271	-0.551311	-0.373954	0.152516		413	-0.269513	0.58098
P09874	Poly [ADP-ribose] polymerase 1	PARP1	_________MAESSDKLYRVEYAKSGRASCK	1.13849	3.46611	NaN	NaN	0.981195	-0.784755		7	1.20026	0.580938
Q9Y4A5-2	Transformation/transcription domain-associated protein	TRRAP	ADSHDRAAFAMVTHVKQEPRERENSESKEED	0.592637	0.0395595	-0.161307	-0.278024	0.336154	0.739517		2525	0.211423	0.578314
Q9Y4E5-2	Zinc finger protein 451	ZNF451	LKMPGLKTGTINCGTKSSFRRGGHTWVSGKP	0.608052	1.15101	-0.410775	0.424922	NaN	NaN		153	0.443303	0.577711
Q8WWQ0	PH-interacting protein	PHIP	SSSAASSPERKKRILKPQLKSESSTSAFSTP	-0.67595	-0.553828	-0.133432	-0.615619	0.418813	0.160847		1466	-0.233195	0.576972
P41212	Transcription factor ETV6	ETV6	_____MSETPAQCSIKQERISYTPPESPVPS	0.922122	0.958212	-0.62854	-0.309538	0.753823	0.366132		11	0.343702	0.576423
Q96ST3	Paired amphipathic helix protein Sin3a	SIN3A	PPVAPVQGQQQFQRLKVEDALSYLDQVKLQF	1.36166	0.434882	-0.475811	-0.0963601	0.208844	0.471769		122	0.317497	0.573262
Q9HCI7-2	E3 ubiquitin-protein ligase MSL2	MSL2	IIRGPTLGASAPVTVKRESKISLQPIATVPN	0.769095	2.08865	-0.845269	0.469782	0.709929	-0.169797		301	0.503732	0.572187
Q12888	Tumor suppressor p53-binding protein 1	TP53BP1	PQTQEKTSNSLTEDSKMANAKQLSSDAEAQK	0.548733	0.52697	-0.289244	-0.29635	0.368719	0.330665		868	0.198249	0.571789
Q69YH5	Cell division cycle-associated protein 2	CDCA2	ENLCQFFKISPDLNIKCERKDDFLGAAEGKL	0.558855	1.34665	-0.562474	0.338339	0.545677	-0.201508		762	0.337589	0.570543
Q2TB10	Zinc finger protein 800	ZNF800	LEAIYPSVDKREYIIKLEPIETNQNAVFQYI	0.364909	-0.0724372	-0.602647	-0.763807	-0.067914	-0.103934		132	-0.207638	0.568432
Q9NY12-2	H/ACA ribonucleoprotein complex subunit 1	GAR1	QLRDFYFSVKLSENMKASSFKKLQKFYIDPY	0.145743	-0.161686	-0.406319	-0.189976	NaN	NaN		134	-0.15306	0.567682
Q15459	Splicing factor 3A subunit 1	SF3A1	IGKKIGEEEIQKPEEKVTWDGHSGSMARTQQ	0.188528	-0.205663	-0.259303	-0.415038	NaN	NaN		499	-0.172869	0.567276
Q03188-2	Centromere protein C 1	CENPC1	SYALIGETVNNYRSTKYEMYSKNAEKPSRSK	0.0913952	-0.0823315	0.499545	0.148609	NaN	NaN		399	0.164304	0.567117
P46013	Antigen KI-67	MKI67	HTKQQLKASLGKVGVKEELLAVGKFTRTSGE	1.48985	3.23295	-1.16479	1.33142	0.535875	-0.62798		1035	0.799555	0.56398
P16104	Histone H2A.x	H2AFX	QGGVLPNIQAVLLPKKTSATVGPKAPSGGKK	0.0557509	-0.579167	0.0404079	-0.345253	NaN	NaN		120	-0.207065	0.562895
Q9UIF9-2	Bromodomain adjacent to zinc finger domain protein 2A	BAZ2A	MRRFFESRWEEFYQGKQANL___________	0.868845	0.151469	-0.29901	-0.55148	0.711133	1.2122		1874	0.34886	0.562772
Q15050	Ribosome biogenesis regulatory protein homolog	RRS1	____MEGQSVEELLAKAEQDEAEKLQRITVH	0.0186342	1.00892	0.126439	0.0919367	NaN	NaN		12	0.311482	0.561388
O76021	Ribosomal L1 domain-containing protein 1	RSL1D1	EKLPEKWESVKLLFVKTEKSAALPIFSSFVS	0.438612	0.383497	-1.05852	-0.53996	-0.259182	-0.790355		254	-0.304319	0.554022
Q9UBW7	Zinc finger MYM-type protein 2	ZMYM2	DHMQDSFLMQPEKYGKLTTCTGCRTQCRFFD	0.127501	0.129745	-0.109962	0.246347	NaN	NaN		532	0.0984077	0.553168
Q14151	Scaffold attachment factor B2	SAFB2	GGNKSVLMERLKKAVKEEGQDPDEIGIELEA	-0.0833705	-0.828947	-0.34005	-0.716671	0.185474	0.360305		65	-0.23721	0.553146
P08107;P11142;P17066;P54652	Heat shock 70 kDa protein 1A/1B;Heat shock cognate 71 kDa protein;Heat shock 70 kDa protein 6;Heat shock-related 70 kDa protein 2	HSPA1A;HSPA8;HSPA6;HSPA2	DKSTGKANKITITNDKGRLSKEEIERMVQEA;DKSTGKENKITITNDKGRLSKDDIDRMVQEA;DKSTGKENKITITNDKGRLSKEDIERMVQEA;DRSTGKANKITITNDKGRLSKEEVERMVHEA	0.259664	0.264957	0.40528	0.328147	-0.470199	0.155229		507	0.15718	0.552102
Q5PSV4-2	Breast cancer metastasis-suppressor 1-like protein	BRMS1L	TTIRKAMATLGPHRVKTEPPVKLEKHLHSAR	0.697863	0.134221	-0.302056	-0.025779	0.0985519	0.434032		192	0.172806	0.550158
Q13123	Protein Red	IK	PMDVDKGPGSTKELIKSINEKFAGSAGWEGT	0.464564	1.23903	NaN	NaN	0.357585	-0.354565		408	0.426654	0.549714
O60814;P58876;P62807;Q16778;Q6DRA6;Q8N257;Q93079;Q99877;Q99880	Histone H2B type 1-K;Histone H2B type F-S;Histone H2B type 1-D;Histone H2B type 1-C/E/F/G/I;Histone H2B type 2-E;Putative histone H2B type 2-D;Putative histone H2B type 2-C;Histone H2B type 3-B;Histone H2B type 1-H;Histone H2B type 1-N;Histone H2B type 1-L	HIST1H2BK;H2BFS;HIST1H2BD;HIST1H2BC;HIST2H2BE;HIST2H2BD;HIST2H2BC;HIST3H2BB;HIST1H2BH;HIST1H2BN;HIST1H2BL	KFAPAPKKGSKKAVTKAQKKDGKKRKRSRKE;KSAPAPKKGSKKAVTKAQKKDGKKRKRGRKE;KSAPAPKKGSKKAVTKAQKKDGKKRKRSRKE	0.427392	-0.0515786	0.0151992	-0.225531	0.207628	0.387242		21	0.126725	0.548255
P48556	26S proteasome non-ATPase regulatory subunit 8	PSMD8	LFTEATRILFFNTPKKMTDYAKKRGWVLGPN	0.569102	0.111298	-0.216362	0.0497701	0.112911	0.117678		298	0.124066	0.547745
P49750	YLP motif-containing protein 1	YLPM1	QQTVDYGHGRDISTNKVEQIPYGERITLRPD	0.482538	0.151079	-0.0423642	-0.312599	0.228385	0.31122		1457	0.136377	0.542569
P78347-2	General transcription factor II-I	GTF2I	VISYLPPGMASKINTKALQSPKRPRSPGSNS	0.685267	1.58472	-0.512075	0.467071	NaN	NaN		623	0.556246	0.542375
P78347-2	General transcription factor II-I	GTF2I	DFQKDFVKYCVEEEEKAAEMHKMKSTTQANR	0.116498	0.604546	-0.436908	0.0423642	0.746737	0.163785		86	0.20617	0.541185
Q9C0K0-2	B-cell lymphoma/leukemia 11B	BCL11B	HMKKWHGEHLLTNDVKIEQAERS________	0.62068	0.00187425	NaN	NaN	-0.196103	0.792357		816	0.304702	0.536712
P05412	Transcription factor AP-1	JUN	LPQQMPVQHPRLQALKEEPQTVPEMPGETPP	0.35558	0.329296	-0.252173	-0.18894	1.2256	0.0808049		226	0.258361	0.53508
O60264	SWI/SNF-related matrix-associated actin-dependent regulator of chromatin subfamily A member 5	SMARCA5	TESSVYNFEGEDYREKQKIAFTEWIEPPKRE	0.550605	0.18409	-0.481299	-0.25639	0.622887	1.01421		722	0.27235	0.534424
Q8N5F7	NF-kappa-B-activating protein	NKAP	ESQEEFLENPWKDRTKAEEPSDLIGPEAPKT	-0.702585	1.26538	0.463808	1.50172	NaN	NaN		283	0.63208	0.532721
Q3L8U1	Chromodomain-helicase-DNA-binding protein 9	CHD9	QNKNSDLGSSKSVEVKEEDSRIKDQEDKGGT	1.37345	1.54171	-0.35321	-0.0828661	NaN	NaN		2843	0.619772	0.532124
Q12830-4	Nucleosome-remodeling factor subunit BPTF	BPTF	IKQFTLEEKQRLEKIKLEGGIKGIGKTSTNS	0.344828	0.180912	-0.354565	-0.146899	0.401063	0.602394		1209	0.171289	0.528797
Q9Y3B4	Pre-mRNA branch site protein p14	SF3B14	_________MAMQAAKRANIRLPPEVNRILY	0.0114957	-0.0343376	0.0888837	0.260267	NaN	NaN		7	0.0815771	0.52741
O75152	Zinc finger CCCH domain-containing protein 11A	ZC3H11A	LERASQKRGELQTKLKTEGPSKTDDSTSGAR	0.851839	2.2258	-0.864889	0.834388	0.471929	-0.419		381	0.516678	0.526814
Q9Y2W1	Thyroid hormone receptor-associated protein 3	THRAP3	IKEKGSFSDTGLGDGKMKSDSFAPKTDSEKP	0.472488	0.333424	-0.927821	-0.437799	-0.704075	-0.328836		387	-0.265437	0.52572
Q7Z4V5-2	Hepatoma-derived growth factor-related protein 2	HDGFRP2	EKRVRPEEKQQAKPVKVERTRKRSEGFSMDR	0.468114	0.381505	-1.1606	-0.410754	-0.635151	-0.402722		446	-0.293268	0.52314
Q9UKV3-5	Apoptotic chromatin condensation inducer in the nucleus	ACIN1	GRKRRWGASTATTQKKPSISITTESLKEAVV	0.24184	0.0892269	-0.374622	-0.41252	-0.175173	-0.0942361		860	-0.120914	0.522442
O60264	SWI/SNF-related matrix-associated actin-dependent regulator of chromatin subfamily A member 5	SMARCA5	GKQKEIQEPDPTYEEKMQTDRANRFEYLLKQ	-0.100407	-0.122538	0.251711	-0.241509	0.920953	0.599593		83	0.217967	0.522179
Q9UKV3-5	Apoptotic chromatin condensation inducer in the nucleus	ACIN1	DEGQKSREAPILKEFKEEGEEIPRVKPEEMM	0.175429	-0.422482	-0.29537	-0.514285	-0.0272955	0.212868		305	-0.145189	0.518217
Q9UQR0	Sex comb on midleg-like protein 2	SCML2	LQPPGTSVPIVKNIAKTESSPSEASQHSMQS	0.590243	-0.268087	-1.43264	-1.16495	NaN	NaN		252	-0.568858	0.517259
Q86U86-5	Protein polybromo-1	PBRM1	SLSAKVVDDEIYYFRKPIVPQKEPSPLLEKK	-0.186672	-0.794007	-0.198871	-0.578392	0.233685	0.307234		1293	-0.202837	0.517049
O43290	U4/U6.U5 tri-snRNP-associated protein 1	SART1	LKPLEVNAIKKEAGTKEEPVTADVINPMALR	-0.00121239	0.273098	-0.768756	-0.452688	0.243848	-0.502331		147	-0.20134	0.513295
P18615	Negative elongation factor E	NELFE	EQAKQLVKSGAISAIKAETKNSGFKRSRTLE	1.05811	2.38151	-1.22231	0.828144	0.714207	-0.346305		78	0.568892	0.50678
Q9H307	Pinin	PNN	NRRIFGLLMGTLQKFKQESTVATERQKRRQE	0.735782	0.434562	-1.24708	-0.641064	-0.846233	-0.543496		157	-0.351254	0.501898
O75152	Zinc finger CCCH domain-containing protein 11A	ZC3H11A	PGARRLLRITKRTGMKEEKNLQEGNEVDSQS	0.636636	1.9244	-0.782409	0.915406	0.396916	-0.440208		518	0.441791	0.499081
Q14978-2	Nucleolar and coiled-body phosphoprotein 1	NOLC1	KTKKMVATTKPKATAKAALSLPAKQAPQGSR	0.600555	1.47892	-0.652234	0.306262	0.784806	-0.388355		462	0.354992	0.497345
P09874	Poly [ADP-ribose] polymerase 1	PARP1	TAWTKCMVKTQTPNRKEWVTPKEFREISYLK	0.737773	0.249506	-0.182184	-0.215831	0.233278	0.120247		331	0.157132	0.495347
Q6P2D0-2	Zinc finger protein 1 homolog	ZFP1	QTDECNEFGKALLYLKQEKTHSGVEYSEYNK	0.0614305	-0.0847774	-0.630126	-0.752777	0.0819191	0.224166		90	-0.183361	0.494182
Q9UGL1	Lysine-specific demethylase 5B	KDM5B	KKKIKLSHPKDMNNFKLERERSYELVRSAET	0.1595	-0.0819802	-0.315566	-0.0153158	0.569672	0.919615		1450	0.205987	0.494119
Q9UIS9-7	Methyl-CpG-binding domain protein 1	MBD1	SGLSWVVALPQVKQEKADTQDEWTPGTAVLT	-0.507911	-1.1654	NaN	NaN	0.292793	-0.0970714		446	-0.369398	0.493186
Q9UPN9	E3 ubiquitin-protein ligase TRIM33	TRIM33	EPGTEDEICSFSGGVKQEKTEDGRRSACMLS	0.448478	-0.144887	-0.770026	-0.642234	-0.41511	0.230042		793	-0.215623	0.487577
Q13601-2	KRR1 small subunit processome component homolog	KRR1	KEKPIVKPKEASTETKIDVASIKEKVKKAKN	NaN	NaN	-0.443819	0.877194	3.01275	0.105178		283	0.887827	0.486458
Q8IX12-2	Cell division cycle and apoptosis regulator protein 1	CCAR1	EQKLQLLEEKTDEDEKTILNLENSNKSLSGE	0.274411	-0.428275	-1.01486	-0.90274	0.228385	0.24756		1052	-0.265919	0.486361
P78347-2	General transcription factor II-I	GTF2I	AVRTPTQTNGSNVPFKPRGREFSFEAWNAKI	NaN	NaN	-0.55719	0.709114	1.45225	0.341958		674	0.486534	0.483885
Q00839-2	Heterogeneous nuclear ribonucleoprotein U	HNRNPU	KMMVAGFKKQMADTGKLNTLLQRAPQCLGKF	0.542407	1.4268	NaN	NaN	0.294296	-0.455544		532	0.45199	0.483725
Q9Y2X3	Nucleolar protein 58	NOP58	FPELGKIISDNLTYCKCLQKVGDRKNYASAK	0.413052	0.82171	-0.209641	-0.00337989	0.0608637	-0.0708015		206	0.168634	0.483597
Q96E09	Protein FAM122A	FAM122A	PASPVRMHSSRLHQIKQEEGMDLINRETVHE	0.549521	-0.377594	-1.54077	-0.387959	-0.0977456	0.0148202		89	-0.306621	0.482603
O60264;P28370-2	SWI/SNF-related matrix-associated actin-dependent regulator of chromatin subfamily A member 5;Probable global transcription activator SNF2L1	SMARCA5;SMARCA1	KIAFTEWIEPPKRERKANYAVDAYFREALRV;KLGMVEWIEPPKRERKANYAVDAYFREALRV	0.726134	0.683741	-0.586308	-0.243113	0.379676	0.444498		739	0.234105	0.482003
Q14103-3	Heterogeneous nuclear ribonucleoprotein D0	HNRNPD	KDYFSKFGEVVDCTLKLDPITGRSRGFGFVL	0.475708	-0.581152	-1.08079	-0.667813	-0.0319598	0.290886		129	-0.265854	0.478769
P45973	Chromobox protein homolog 5	CBX5	SNKRKSNFSNSADDIKSKKKREQSNDIARGF	0.486354	0.213752	-0.896001	-0.44387	-0.553459	-0.151729		102	-0.224159	0.478324
P11021	78 kDa glucose-regulated protein	HSPA5	STMKPVQKVLEDSDLKKSDIDEIVLVGGSTR	0.766044	-0.0269987	-0.222805	-0.663739	0.784781	1.32009		352	0.326229	0.475945
Q5QNW6	Histone H2B type 2-F	HIST2H2BF	KSAPAPKKGSKKAVTKVQKKDGKKRKRSRKE	0.423202	-0.157415	-0.0931545	-0.18922	0.304558	0.580591		21	0.14476	0.475126
Q9H2Y7;Q9H2Y7-2	Zinc finger protein 106	ZNF106	KPVRKVKAGKLIKGGKVTTSTWEDSRTGREQ	0.600175	0.620587	-0.231555	-0.00375591	NaN	NaN		1395	0.246362	0.47429
Q14978-2	Nucleolar and coiled-body phosphoprotein 1	NOLC1	NEAAKEAETPQAKKIKLQTPNTFPKRKKGEK	-0.00739111	1.34153	-0.501923	0.491186	0.809903	-0.301119		614	0.305364	0.472636
Q9Y2X3	Nucleolar protein 58	NOP58	TSVKKKKKRGKKKHIKEEPLSEEEPCTSTAI	0.340847	0.211884	-1.03724	-0.22053	-0.149129	-0.428786		497	-0.213826	0.472335
Q9H2P0	Activity-dependent neuroprotector homeobox protein	ADNP	NAPSRLNQSPSLAPVKRTYEQMEFPLLKKRK	0.424492	0.511367	-0.230941	0.0728604	NaN	NaN		716	0.194445	0.472301
Q07666	KH domain-containing, RNA-binding, signal transduction-associated protein 1	KHDRBS1	LPPSATASVKMEPENKYLPELMAEKDSLDPS	0.398788	-0.0639671	-0.407733	-0.451721	-0.377068	0.0389843		102	-0.143786	0.471
Q9NS91	E3 ubiquitin-protein ligase RAD18	RAD18	FLIREMSGSTSELLIKENKSKFSPQKEASPA	1.11783	2.66689	0.0132323	1.51253	0.0293966	-1.55257		151	0.631218	0.470691
Q00839-2	Heterogeneous nuclear ribonucleoprotein U	HNRNPU	REDHGRGYFEYIEENKYSRAKSPQPPVEEED	1.10044	1.95572	-1.03633	0.952035	0.401883	-0.518535		246	0.475869	0.469617
O43390	Heterogeneous nuclear ribonucleoprotein R	HNRNPR	___MANQVNGNAVQLKEEEEPMDTSSVTHTE	-0.342909	-1.03688	-0.0556121	-0.592136	0.307234	0.336646		13	-0.23061	0.468566
Q08050-2	Forkhead box protein M1	FOXM1	QQKRPNPELRRNMTIKTELPLGARRKMKPLL	NaN	NaN	0.292882	1.60905	0.605464	-0.523562		341	0.495957	0.465439
Q9NYF8-2;Q9NYF8-3	Bcl-2-associated transcription factor 1	BCLAF1	GRSSFYPDGGDQETAKTGKFLKRFTDEESRV	0.321005	0.148609	-0.621524	-0.200117	-0.373954	-0.152378		330	-0.146393	0.464908
P49790-2	Nuclear pore complex protein Nup153	NUP153	SPLDRSGIDITDFQAKREKVDSQYPPVQRLM	0.110363	-0.409374	-0.345283	-0.32925	0.164836	0.114629		353	-0.11568	0.463742
Q8N5C6	S1 RNA-binding domain-containing protein 1	SRBD1	KCAAQPHTVRRTKKLKVEEETSKASNLEGES	1.33976	1.7417	-0.645425	0.0526941	NaN	NaN		134	0.622184	0.463338
Q12948	Forkhead box protein C1	FOXC1	NAPGPQPPPVRIQDIKTENGTCPSPPQPLSP	0.274769	0.599127	-0.220949	0.103934	NaN	NaN		227	0.18922	0.456895
Q14151	Scaffold attachment factor B2	SAFB2	KEKLSSVDRHHSVEIKIEKTVIKKEEKIEKK	0.504061	-0.0772236	-0.64284	-0.471229	-0.573375	0.118758		517	-0.190308	0.456506
Q5PSV4-2	Breast cancer metastasis-suppressor 1-like protein	BRMS1L	MATLGPHRVKTEPPVKLEKHLHSARSEEGRL	0.386149	-0.0272338	-0.217727	-0.183327	0.274303	0.615199		198	0.141227	0.455207
P30566	Adenylosuccinate lyase	ADSL	EVYPLLKPYESVMKVKAELCL__________	0.810402	1.01607	-0.494364	-0.0918173	0.0982893	0.0905572		479	0.238189	0.453097
Q71DI3;P84243	Histone H3.2;Histone H3.1;Histone H3.1t;Histone H3.3	HIST2H3A;HIST1H3A;HIST3H3;H3F3A	KLPFQRLVREIAQDFKTDLRFQSAAIGALQE;KLPFQRLVREIAQDFKTDLRFQSSAVMALQE	0.287118	-0.197038	-0.501006	-0.454091	-0.086512	0.155004		80	-0.132754	0.452464
Q5JTV8-3	Torsin-1A-interacting protein 1	TOR1AIP1	QTARIRTRMQNDSILKSELGNQSPSTSSRQV	0.537843	0.347666	NaN	NaN	-0.0743684	-0.113434		309	0.174427	0.449606
Q9Y4E5-2	Zinc finger protein 451	ZNF451	AARLCVDQWLKMPGLKTGTINCGTKSSFRRG	0.32008	0.841168	-0.211884	0.218719	0.169128	-0.309293		144	0.17132	0.448909
Q14676-2	Mediator of DNA damage checkpoint protein 1	MDC1	PAEGDAGAEWAAAVLKQERAHEVGAQGGPPV	0.299596	-0.0687103	-0.0618453	-0.23834	0.526556	0.256442		616	0.11895	0.446935
Q8NCD3-3	Holliday junction recognition protein	HJURP	DCKNVLDVSCRKTGLKLEKAFLEVNRPQIHK	0.93259	1.88994	-0.569297	0.58323	0.110994	-0.588804		269	0.393109	0.445504
Q14151	Scaffold attachment factor B2	SAFB2	SGSRGMERTVVMDKSKGEPVISVKTTSRSKE	0.51652	-0.805157	NaN	NaN	-1.05228	-0.172231		578	-0.378286	0.443387
P16403	Histone H1.2	HIST1H1C	PAAPAAAPPAEKAPVKKKAAKKAGGTPRKAS	0.0360461	-0.444243	-0.605589	-0.663648	0.319856	0.269078		21	-0.181417	0.440983
Q16576;Q16576-2	Histone-binding protein RBBP7	RBBP7	PSSDVLVFDYTKHPAKPDPSGECNPDLRLRG	0.706906	0.424707	-0.40969	-0.162783	0.768396	-0.111298		159	0.202706	0.440255
Q9BTC8-2	Metastasis-associated protein MTA3	MTA3	RPFVAINYAAIRAECKMLLNS__________	1.05984	0.589572	-0.628447	-0.214307	0.195187	0.469889		510	0.245289	0.439162
Q96T23	Remodeling and spacing factor 1	RSF1	LSSKTALSSTESCTMKGEEKSPKTKKDKRPP	0.233152	-0.19281	-0.405666	-0.207095	NaN	NaN		565	-0.143105	0.43726
Q13129	Zinc finger protein Rlf	RLF	RRRDLTDQHKEKRDKKPIGSSERYQRWLQYK	0.0996318	0.154583	-0.0367495	-0.0200186	NaN	NaN		539	0.0493618	0.437259
Q9Y265	RuvB-like 1	RUVBL1	______________MKIEEVKSTTKTQRIAS	0.648097	0.296428	-1.18377	-0.332698	-0.851759	-0.243669		2	-0.277896	0.437063
Q5SSJ5	Heterochromatin protein 1-binding protein 3	HP1BP3	NRKNRSSAVDPEPQVKLEDVLPLAFTRLCEP	0.529571	-0.251968	-0.753177	-0.85658	NaN	NaN		258	-0.333039	0.43201
P08047	Transcription factor Sp1	SP1	MSDQDHSMDEMTAVVKIEKGVGGNNGGNGNG	0.981049	0.726308	-0.545277	-0.158301	0.244839	0.106622		16	0.225874	0.431961
P07910;P07910-2	Heterogeneous nuclear ribonucleoproteins C1/C2	HNRNPC	LEKIEKEQSKQAVEMKNDKSEEEQSSSSVKK	-0.135824	0.351402	-0.168899	0.185359	0.321495	-0.00590291		216	0.0912719	0.431325
Q13111-2	Chromatin assembly factor 1 subunit A	CHAF1A	KKEEEKRLREEEKRIKAEKAEITRFFQKPKT	0.520749	1.3484	-0.833011	0.912726	NaN	NaN		439	0.487217	0.423226
Q8WWQ0	PH-interacting protein	PHIP	ASSPERKKRILKPQLKSESSTSAFSTPTRSI	-0.184523	-0.831666	-0.323428	-0.747221	0.367229	0.445893		1470	-0.212286	0.421491
Q96T23	Remodeling and spacing factor 1	RSF1	PNFKTEPIETKFYETKEESYSPSKDRNIITE	0.24245	-0.326751	-0.0352017	-0.754772	NaN	NaN		468	-0.218569	0.419425
Q9NVU0	DNA-directed RNA polymerase III subunit RPC5	POLR3E	KEQLRVPAVPPGVRIKEEPVSEEGEEDEEQE	0.774334	0.380397	-0.454387	-0.316438	0.732356	0.105613		498	0.203646	0.418988
P46013	Antigen KI-67	MKI67	PAARVTGMKKWPRTPKEEAQSLEDLAGFKEL	1.06674	2.15455	NaN	NaN	0.467533	-1.00468		1093	0.671037	0.416417
Q969X6	Cirhin	CIRH1A	DTHLVFRPLMEKVEVKNYDAALRKITFPHRC	1.7993	1.39336	-0.725087	-0.338141	0.274617	-0.0687396		321	0.389218	0.415954
Q8N680	Zinc finger and BTB domain-containing protein 2	ZBTB2	SEVTEPDHPVLASIKKEQETVLLD_______	0.0418037	-1.06341	0.0640425	-0.328109	0.147777	0.0581274		506	-0.179961	0.414006
O95983-2	Methyl-CpG-binding domain protein 3	MBD3	LGGSMDLSTFDFRTGKMLMSKMNKSRQRVRY	0.190172	0.0597706	-0.52717	-0.145063	-0.266996	0.072938		36	-0.102725	0.412858
P62805	Histone H4;Histone H4-like protein type G	HIST1H4A;HIST1H4G	___MSGRGKGGKGLGKGGAKRHRKVLRDNIQ	0.19862	-0.211314	0.04883	-0.121126	0.15975	0.553447		13	0.104701	0.411817
Q71DI3	Histone H3.2;Histone H3.1;Histone H3.1t	HIST2H3A;HIST1H3A;HIST3H3	GGKAPRKQLATKAARKSAPATGGVKKPHRYR	-0.134255	-0.650046	0.135285	-0.0323739	NaN	NaN		28	-0.170348	0.410723
Q9UJV9	Probable ATP-dependent RNA helicase DDX41	DDX41	EKAEARKESAKEKQLKEEEKILESVAEGRAL	0.652509	2.70951	-0.621431	1.12486	0.484146	-1.19049		111	0.526518	0.408652
Q9ULU4-8	Protein kinase C-binding protein 1	ZMYND8	YQMLLDPTNPSAGTAKIDKQEKVKLNFDMTA	0.458697	0.203514	-0.511164	-0.394676	1.16214	0.51546		410	0.238995	0.408124
Q99496	E3 ubiquitin-protein ligase RING2	RNF2	PTLMEKDDSAQTRYIKTSGNATVDHLSKYLA	0.391878	0.203389	-0.328262	0.432104	NaN	NaN		249	0.174777	0.407413
Q8TAD8	Smad nuclear-interacting protein 1	SNIP1	RHRDGDVVLPAGVVVKQERLSPEVAPPAHRR	1.52867	3.73974	-1.35462	1.47087	0.512637	-1.40376		30	0.748924	0.406665
Q13330-3	Metastasis-associated protein MTA1	MTA1	EAESKLKQVYIPNYNKPNPNQISVNNVKAGV	0.342327	-0.0930786	-0.0837921	-0.0279102	0.11441	0.129939		344	0.0636492	0.405414
Q9Y248	DNA replication complex GINS protein PSF2	GINS2	ELTKLLLNHASDNIPKADEIRTLVKDMWDTR	0.204015	-0.505554	-0.33674	-0.638119	0.0605929	0.312169		109	-0.150606	0.404547
O00566	U3 small nucleolar ribonucleoprotein protein MPP10	MPHOSPH10	EKLKQLTKTGKASFIKDEGKDKALKSSQAFF	-1.62531	-0.206462	-0.321351	1.12843	-0.14965	-0.913416		632	-0.347961	0.40383
P05423	DNA-directed RNA polymerase III subunit RPC4	POLR3D	TVDVSDMGPSHIINIKKEKRETDEETKQILR	0.461319	-0.100917	-0.901185	-0.666187	-0.0278618	0.0867525		141	-0.191347	0.4038
Q7Z3J3;P49792	RanBP2-like and GRIP domain-containing protein 4;RanBP2-like and GRIP domain-containing protein 3;E3 SUMO-protein ligase RanBP2;Putative peptidyl-prolyl cis-trans isomerase;RANBP2-like and GRIP domain-containing protein 1;RANBP2-like and GRIP domain-containing protein 2;RANBP2-like and GRIP domain-containing protein 5/6;RANBP2-like and GRIP domain-containing protein 8	RGPD4;RGPD3;RANBP2;RGPD1;RGPD2;RGPD5;RGPD8	CELSKNSDIEQSSDSKVKNLFASFPTEESSI;CELSKNSDIEQSSDSKVKNLSASFPMEESSI	0.52687	0.604071	-0.50019	-0.116067	0.798843	-0.1396		2592	0.195655	0.402204
Q14151	Scaffold attachment factor B2	SAFB2	KMSSFKEEKDIKPIIKDEKGRVGSGSGRNLW	-0.278619	-0.35986	-0.40174	0.347892	NaN	NaN		395	-0.173082	0.401421
Q13523	Serine/threonine-protein kinase PRP4 homolog	PRPF4B	DLALLEDLEKQRALIKAELDNELMEGKVQSG	0.470303	0.347892	-1.19049	-0.613366	-0.121413	-0.289716		117	-0.232798	0.399628
Q9UKL0	REST corepressor 1	RCOR1	ESKKEVPPTETVPQVKKEKHSTQAKNRAKRK	0.00259443	-0.149201	NaN	NaN	0.519528	0.192497		294	0.141355	0.398959
Q9UPW6	DNA-binding protein SATB2	SATB2	KCQEFGRWYKKYKKIKVERVERENLSDYCVL	1.19219	1.014	-0.593688	0.0361869	NaN	NaN		233	0.412173	0.398529
P22626-2	Heterogeneous nuclear ribonucleoproteins A2/B1	HNRNPA2B1	___________MEREKEQFRKLFIGGLSFET	0.777704	1.63236	-0.779638	0.36793	0.424591	-0.474566		5	0.32473	0.395169
Q92782-3	Zinc finger protein neuro-d4	DPF1	EALLCAETGEKKIELKEEETIMDCQKQQLLE	0.292899	-0.173824	-0.162468	-0.150914	0.31484	0.63693		78	0.126244	0.394254
O15164-2	Transcription intermediary factor 1-alpha	TRIM24	STHKVPVVMLEPIRIKQENSGPPENYDFPVV	-0.324058	-0.502137	0.106187	-0.23011	0.292829	-0.000865329		689	-0.109692	0.393543
Q5SVZ6	Zinc finger MYM-type protein 1	ZMYM1	CDKAVASQLGLLDEIKTEPDNAQEYCHRQQS	0.300534	-0.122397	0.177441	-0.299631	0.179678	0.31964		25	0.092544	0.393502
Q15428	Splicing factor 3A subunit 2	SF3A2	KEAKEAPAQPAPEKVKVEVKKFVKIGRPGYK	0.192952	-0.177784	0.00688366	0.00834347	0.193536	0.0875341		103	0.0519108	0.39235
Q96FV9	THO complex subunit 1	THOC1	RFTKSTREALNNKNIKPLLSTFSQVPGSENE	-0.209678	-1.12677	NaN	NaN	-0.115965	0.29488		31	-0.289383	0.391789
Q9HCK8	Chromodomain-helicase-DNA-binding protein 8	CHD8	RLVTAYQRSYKREQMKIEAAERGDRRRRRCE	0.532666	1.59546	-0.739589	0.441696	NaN	NaN		1766	0.457557	0.388842
Q01831	DNA repair protein complementing XP-C cells	XPC	QVLENHTKPKTSKGTKQEETFAKGTCRPSAK	0.878215	0.606442	-0.531768	0.221692	NaN	NaN		367	0.293645	0.388829
Q96FV9	THO complex subunit 1	THOC1	NEGCPSFVKERTSDTKPTRIIRKRTAPEDFL	-0.31054	-0.948531	-0.16221	-0.534517	0.270643	0.512822		408	-0.195389	0.387656
P31150	Rab GDP dissociation inhibitor alpha	GDI1	PVDDIIMENGKVVGVKSEGEVARCKQLICDP	-0.695325	-1.27226	0.708467	-0.315971	NaN	NaN		269	-0.393773	0.382597
Q9Y223-5	Bifunctional UDP-N-acetylglucosamine 2-epimerase/N-acetylmannosamine kinase;UDP-N-acetylglucosamine 2-epimerase (hydrolyzing);N-acetylmannosamine kinase	GNE	NLRVAIVSMKGEIVKKYTQFNPKTYEERINL	0.654344	0.159112	-0.288181	-0.182933	0.0975482	0.296438		323	0.122721	0.380135
Q7Z4V5-2	Hepatoma-derived growth factor-related protein 2	HDGFRP2	AAEVYTRLKSRVLGPKIEAVQKVNKAGMEKE	0.958805	0.379732	-1.18536	-0.516058	-0.9241	-0.463832		554	-0.291802	0.378018
O95409	Zinc finger protein ZIC 2	ZIC2	HHPGAFFRYMRQQCIKQELICKWIDPEQLSN	0.365245	-0.116363	-0.160791	-0.107492	0.148561	0.426781		253	0.0926565	0.374658
O60315-2	Zinc finger E-box-binding homeobox 2	ZEB2	LQIVDNTVSRQKMDCKAEEISKLKGYHMKDP	1.04495	0.857901	-0.813278	0.457332	NaN	NaN		455	0.386727	0.373188
Q13838	Spliceosome RNA helicase DDX39B	DDX39B	AAGGDGAEAPAKKDVKGSYVSIHSSGFRDFL	0.33514	-0.0854355	-0.467488	-0.329214	-0.249263	0.150994		36	-0.107545	0.370781
O43242	26S proteasome non-ATPase regulatory subunit 3	PSMD3	______________MKQEGSARRRGADKAKP	0.820812	1.37868	-0.392097	0.264597	-0.0184917	-0.5065		2	0.257833	0.370755
Q00839-2	Heterogeneous nuclear ribonucleoprotein U	HNRNPU	LKEELKKRRLSDKGLKAELMERLQAALDDEE	-0.683878	-0.626825	0.00127013	-0.00458063	0.318902	0.121424		31	-0.145615	0.370078
Q86U86-5	Protein polybromo-1	PBRM1	MSGYILFSSEMRAVIKAQHPDYSFGELSRLV	0.277985	-0.461958	-0.0060466	-0.560026	0.975964	1.49382		1398	0.286624	0.369895
Q6IQ32	ADNP homeobox protein 2	ADNP2	FKRQRNESRTEGPIVKDEALQILALDPKKYE	-0.133923	-0.131898	-0.108759	0.505992	0.337065	0.108643		1032	0.0961869	0.368733
P46013	Antigen KI-67	MKI67	SSKQRLKISLGKVGVKEEVLPVGKLTQTSGK	1.0635	2.05707	-1.15037	0.660199	0.188808	-0.437867		2009	0.396891	0.36696
Q15424-2	Scaffold attachment factor B1	SAFB	GADQKMSSPEDDSDTKRLSKEEKGRSSCGRN	0.115166	-0.290868	NaN	NaN	0.236401	0.62589		323	0.171647	0.36628
Q3L8U1	Chromodomain-helicase-DNA-binding protein 9	CHD9	SEEESMSSVETRTLIKSEPVSPKNGVLPQAT	-0.0116607	-0.0893595	-0.341075	0.028852	0.931921	0.424997		2074	0.157279	0.362626
P06748;P06748-3	Nucleophosmin	NPM1	KTPKTPKGPSSVEDIKAKMQASIEKAH____;KTPKTPKGPSSVEDIKAKMQASIEKGGSLPK	0.717649	3.20635	-0.445727	1.35169	0.328888	-1.71255		248	0.574382	0.35952
P45973	Chromobox protein homolog 5	CBX5	LMKWKDTDEADLVLAKEANVKCPQIVIAFYE	-0.184228	-0.441928	NaN	NaN	-0.0852886	0.22159		154	-0.122464	0.358919
Q9NYF8-2;Q9NYF8-3	Bcl-2-associated transcription factor 1	BCLAF1	SFATASHRNTEEEGLKYKSKVSLKGNRESDG	0.472696	0.140124	-0.690015	-0.267219	-0.479851	-0.040682		435	-0.144158	0.353942
Q9BQ39	ATP-dependent RNA helicase DDX50	DDX50	RVSSLDTSTHKSSDNKLEETLTREQKEGAFS	0.992333	1.55832	-0.811553	0.297133	0.257287	-0.497638		125	0.299313	0.350419
Q92754	Transcription factor AP-2 gamma	TFAP2C	______MLWKITDNVKYEEDCEDRHDGSSNG	0.514501	-0.348849	-0.306962	-0.804955	NaN	NaN		10	-0.236566	0.344582
Q9Y2W1	Thyroid hormone receptor-associated protein 3	THRAP3	QKRNREEEWDPEYTPKSKKYYLHDDREGEGS	0.269871	0.164271	-0.27035	-0.314159	-0.212756	-0.117429		876	-0.0800918	0.343024
Q8TAQ2-2	SWI/SNF complex subunit SMARCC2	SMARCC2	ASAAAKSALEEFSKMKEEVPTALVEAHVRKV	0.494569	-0.206878	-0.0892269	-0.324997	0.281281	0.616658		735	0.128568	0.340796
Q9UPN9	E3 ubiquitin-protein ligase TRIM33	TRIM33	AEKTSLSFKSDQVKVKQEPGTEDEICSFSGG	0.364124	-0.0939714	-0.510253	-0.365686	-0.189919	0.156852		776	-0.106476	0.338465
P11388	DNA topoisomerase 2-alpha	TOP2A	PPKTKTSPKLSNKELKPQKSVVSDLEADDVK	0.228111	0.324811	-0.985209	-0.0437946	-0.0274371	-0.450908		1370	-0.159071	0.337865
Q8NCN2	Zinc finger and BTB domain-containing protein 34	ZBTB34	RKDQLEYHIRGHTDDKPFRCEICGKCFPFQG	2.04023	1.61391	-1.02127	-0.191557	NaN	NaN		426	0.610328	0.334162
P83916	Chromobox protein homolog 1	CBX1	_______MGKKQNKKKVEEVLEEEEEEYVVE	0.370388	0.0922074	NaN	NaN	-0.0836559	-0.0405417		9	0.0845993	0.328752
Q9NYL5	24-hydroxycholesterol 7-alpha-hydroxylase	CYP39A1	SQLPECLLRNWSKSKKWFLELFEKNIPDIKA	0.491699	0.054779	-0.299362	-0.20317	0.275786	0.261085		220	0.096803	0.326606
Q96CB8	Integrator complex subunit 12	INTS12	DVEPPKISSTKNISIKQEPKISSSLPSGNNN	0.764006	1.05887	-0.617957	0.208268	-0.15043	-0.0798389		68	0.197153	0.326334
Q06265	Exosome complex component RRP45	EXOSC9	FGFAESIANQRITAFKMEKAPIDTSDVEEKA	1.0897	0.69207	-0.365245	0.248656	-0.387583	-0.141171		297	0.189405	0.322172
Q9NS56-2	E3 ubiquitin-protein ligase Topors	TOPORS	SERTNARKKNNHSERKYYYYERHRSRSLSSN	0.705226	-0.0193897	-0.742696	-0.569329	-0.384381	0.0285576		695	-0.163669	0.321491
Q06830	Peroxiredoxin-1	PRDX1	VSDPKRTIAQDYGVLKADEGISFRGLFIIDD	0.547943	-0.122067	-0.318577	-0.311757	0.457237	0.552199		120	0.134163	0.320436
O60315-2	Zinc finger E-box-binding homeobox 2	ZEB2	GKPLSMSEQTGLLKIKTEPLDFNDYKVLMAT	0.210513	0.0894982	-0.481505	-0.521971	0.171482	-0.0734089		367	-0.100899	0.316818
P17014-4	Zinc finger protein 12	ZNF12	KADECSGCGKSLLHIKLEKTHPGDQAYEFNQ	NaN	NaN	0.102682	-0.3443	0.200863	0.780017		105	0.184815	0.316551
O60264	SWI/SNF-related matrix-associated actin-dependent regulator of chromatin subfamily A member 5	SMARCA5	IQQGRLVDQNLNKIGKDEMLQMIRHGATHVF	0.186881	-0.495613	0.28179	-0.668639	0.884115	1.15788		647	0.224402	0.316533
Q13129	Zinc finger protein Rlf	RLF	MHNVENSNGDIKKSVKLEESATGEKQDCINQ	-0.121141	-0.753142	-0.117429	-0.665958	0.161363	0.569479		839	-0.154471	0.316317
Q9UPN4-3	5-azacytidine-induced protein 1	AZI1	EVSTSVMRLKLEVEEKKQAMLLLQRALAQQR	0.1038	0.0496307	-0.301705	-0.315702	-0.0483758	0.140158		580	-0.0620324	0.314627
Q9UPN4-3	5-azacytidine-induced protein 1	AZI1	VSTSVMRLKLEVEEKKQAMLLLQRALAQQRD	0.1038	0.0496307	-0.301705	-0.315702	-0.0483758	0.140158		581	-0.0620324	0.314627
P38398-4	Breast cancer type 1 susceptibility protein	BRCA1	PNPIESLEKESAFKTKAEPISSSISNMELEL	NaN	NaN	-0.557582	0.299127	1.48714	0.122366		566	0.337762	0.314152
Q9H2P0	Activity-dependent neuroprotector homeobox protein	ADNP	SLQSANASSLSSGQLKSPSLSQSQASRVLGQ	0.302173	0.257614	-0.502942	-0.0066662	0.380127	0.166826		408	0.0995221	0.314095
Q9ULM3	YEATS domain-containing protein 2	YEATS2	TPVVPSSAPAAVAKVKTEPETPGPSCLSQEG	0.134221	-0.127085	-0.107822	-0.232125	0.531239	0.356125		1110	0.0924257	0.3117
Q13185	Chromobox protein homolog 3	CBX3	___________MASNKTTLQKMGKKQNGKSK	0.205142	0.390558	-0.566182	0.113167	-0.546364	-0.347439		5	-0.125186	0.308682
Q6PJT7-5	Zinc finger CCCH domain-containing protein 14	ZC3H14	SLEETYSPFFRNNSEKMSMEDENFRKRKLPV	0.0961269	0.856787	-0.5431	-0.195732	0.57962	0.127999		283	0.153617	0.30831
Q9Y4E5-2	Zinc finger protein 451	ZNF451	HSDTEAARLCVDQWLKMPGLKTGTINCGTKS	0.435949	1.19459	NaN	NaN	-0.190172	-0.347326		139	0.273261	0.307508
Q719H9;Q96SI1	BTB/POZ domain-containing protein KCTD1;BTB/POZ domain-containing protein KCTD15	KCTD1;KCTD15	REERRPQPTPTAVRIKQEPLD__________;RELRRTPRVPSVIRIKQEPLD__________	0.820894	0.459432	-0.600079	-0.407651	0.288241	0.432825		278	0.16561	0.305802
O43143	Putative pre-mRNA-splicing factor ATP-dependent RNA helicase DHX15	DHX15	FVLTTKNYIRTCTDIKPEWLVKIAPQYYDMS	0.714224	-0.0300004	-0.219711	-0.420009	0.503977	0.227743		754	0.129371	0.302851
P16104	Histone H2A.x	H2AFX	KTSATVGPKAPSGGKKATQASQEY_______	0.262914	-0.54886	-0.311271	-0.550697	0.127715	0.310397		135	-0.1183	0.300107
O60814;P58876;P62807;Q16778;Q5QNW6;Q8N257;Q93079;Q99877;Q99880	Histone H2B type 1-K;Histone H2B type F-S;Histone H2B type 1-D;Histone H2B type 1-C/E/F/G/I;Histone H2B type 2-E;Histone H2B type 2-F;Histone H2B type 1-M;Histone H2B type 3-B;Histone H2B type 1-H;Histone H2B type 1-N;Histone H2B type 1-L;Histone H2B type 1-A	HIST1H2BK;H2BFS;HIST1H2BD;HIST1H2BC;HIST2H2BE;HIST2H2BF;HIST1H2BM;HIST3H2BB;HIST1H2BH;HIST1H2BN;HIST1H2BL;HIST1H2BA	RGRKESYSIYVYKVLKQVHPDTGISSKAMGI;RSRKESYSIYVYKVLKQVHPDTGISSKAMGI;RSRKESYSVYVYKVLKQVHPDTGISSKAMGI	0.0672257	-0.0936943	-0.0977456	0.00273846	NaN	NaN		47	-0.0303689	0.298757
Q92797	Symplekin	SYMPK	RKRPRDDSDSTLKKMKLEPNLGEDDEDKDLE	0.547647	-0.195021	-0.169284	-0.217239	0.107275	0.581152		361	0.109088	0.297017
Q02447-4	Transcription factor Sp3	SP3	LHPGENADSPADIRIKEEEPDPEEWQLSGDS	-0.207894	-0.793582	0.0917251	-0.625111	0.45413	0.220614		249	-0.143353	0.29565
O14647	Chromodomain-helicase-DNA-binding protein 2	CHD2	KRKPRVKKENKVPRLKEEHGIELSSPRHSDN	1.60829	1.56701	-1.12928	0.503552	-0.561008	-0.033793		1356	0.325794	0.294746
O00541-2	Pescadillo homolog	PES1	QRMEGKKPRVMAGTLKLEDKQRLAQEEESEA	0.0919367	1.32993	-0.329526	0.597603	0.136426	-0.616828		512	0.20159	0.29437
Q9Y2X3	Nucleolar protein 58	NOP58	DRGIRKISGTGKALAKTEKYEHKSEVKTYDP	0.68912	0.985428	-0.656359	0.329755	-0.138159	-0.150949		415	0.176473	0.294111
Q5T5X7	BEN domain-containing protein 3	BEND3	EFTEDVEEVLKSITVKVETEAEDAALDCSVN	0.528571	0.227618	-1.08862	-0.788963	0.00797119	0.0315331		20	-0.180314	0.292042
P62316	Small nuclear ribonucleoprotein Sm D2	SNRPD2	________MSLLNKPKSEMTPEELQKREEEE	-0.151346	-0.31045	0.123402	-0.108332	0.170735	-0.0339339		8	-0.0516541	0.291024
Q4LE39	AT-rich interactive domain-containing protein 4B	ARID4B	NKQCKECENVKEIKVKEENETEIKEIKMEEE	0.244765	-0.340185	-0.899949	-0.877553	0.146212	0.637738		429	-0.181495	0.290674
P46013	Antigen KI-67	MKI67	SGKPLKISRRVLRAPKVEPVGDVVSTRDPVK	NaN	NaN	0.305717	0.385155	0.658378	-0.56511		2967	0.196035	0.290169
P78316	Nucleolar protein 14	NOP14	RELGFEMKAQPSNRMKTEAELAKEEQEHLRK	0.316377	2.37097	-0.6277	1.23057	0.405509	-1.39835		273	0.382897	0.290086
Q9H2Y7;Q9H2Y7-2	Zinc finger protein 106	ZNF106	LPESTESFHEPSQELKFSVEQRNTRNRENSP	0.0344974	0.101381	-0.115965	-0.187149	0.15748	-0.294547		1265	-0.0507172	0.289602
Q9NYF8-2;Q9NYF8-3	Bcl-2-associated transcription factor 1	BCLAF1	LRIKMIASDSHRPEVKLKMAPVPLDDSNRPA	0.690551	0.201383	-0.980757	-0.406025	-0.436375	-0.0651587		546	-0.166064	0.289585
Q99549	M-phase phosphoprotein 8	MPHOSPH8	SLVFDLRTKKRISEAKEELKESKKPKKDEVK	0.359071	-0.19512	-0.848157	-0.627806	0.219136	0.231498		207	-0.143563	0.288523
Q99549	M-phase phosphoprotein 8	MPHOSPH8	DLRTKKRISEAKEELKESKKPKKDEVKETKE	0.359071	-0.19512	-0.848157	-0.627806	0.219136	0.231498		211	-0.143563	0.288523
Q6NT76-3	Homeobox-containing protein 1	HMBOX1	NHTILALARQGANEIKTEALDDD________	0.425781	-0.183769	-0.813935	-0.720588	-0.0050406	0.387298		411	-0.151709	0.288113
Q13129	Zinc finger protein Rlf	RLF	KHCSDSHNLDHIEEPKVLSEAGSAARFSCNQ	NaN	NaN	-0.0519985	-0.481465	0.556797	0.861002		1396	0.221084	0.287008
P62805	Histone H4	HIST1H4A	_______MSGRGKGGKGLGKGGAKRHRKVLR	0.145873	-0.323317	-0.0353423	0.0788831	0.115457	0.448134		9	0.0716146	0.286639
Q9NYF8-2;Q9NYF8-3	Bcl-2-associated transcription factor 1	BCLAF1	TLRKHTRLAGEERVFKEENQKGDKKLRCDSA	0.459746	0.105678	-0.467801	-0.0141499	-0.482745	-0.220578		674	-0.103308	0.286573
Q9H4W6-2	Transcription factor COE3	EBF3	MFGIQENIPRGGTTMKEEPLGSGMNPVRSWM	0.10608	-0.0920787	-0.151209	-0.560494	1.09019	0.616791		16	0.168213	0.285793
Q01780-2	Exosome component 10	EXOSC10	SNRWKLAQVQVQKDSKEAVKKKAAEQTAARE	1.00245	1.11863	-0.933119	0.191436	NaN	NaN		711	0.344848	0.284874
O43290	U4/U6.U5 tri-snRNP-associated protein 1	SART1	AAKEKRLLNQKLGKIKTLGEDDPWLDDTAAW	0.362442	0.1149	-0.879941	-0.46959	0.354575	-0.333424		188	-0.14184	0.284845
P83916	Chromobox protein homolog 1	CBX1	EEEYVVEKVLDRRVVKGKVEYLLKWKGFSDE	0.33674	0.136848	-0.405448	0.0708015	-0.0214797	0.357936		33	0.079233	0.284571
Q14676-2	Mediator of DNA damage checkpoint protein 1	MDC1	EEEPNRIPSRSLRRTKLNQESTAPKVLFTGV	0.187641	-0.353672	-0.251204	0.0549179	NaN	NaN		1621	-0.0905791	0.278001
Q15061	WD repeat-containing protein 43	WDR43	PHMCLVRDISNCWAPKVETAITKVRTPVMNS	0.415001	0.493955	-0.783918	-0.167863	-0.344715	-0.447315		384	-0.139142	0.277708
P46777	60S ribosomal protein L5	RPL5	ADYMRYLMEEDEDAYKKQFSQYIKNSVTPDM	0.835116	0.811553	-0.60065	-0.100515	0.305646	-0.27262		220	0.163088	0.277541
Q9H1D9	DNA-directed RNA polymerase III subunit RPC6	POLR3F	_________MAEVKVKVQPPDADPVEIENRI	0.701859	0.418136	-0.522056	-0.334753	0.270626	0.230194		7	0.127334	0.274023
P60896	26S proteasome complex subunit DSS1	SHFM1	DFSNQLRAELEKHGYKMETS___________	0.503451	0.134352	-0.36087	-0.147042	0.189516	0.172555		66	0.0819936	0.273845
Q5H9F3-2	BCL-6 corepressor-like protein 1	BCORL1	RGQAEVRAKAGQARVKQESVGVFACKNKWQP	0.683472	0.850239	-0.752834	-0.00975664	0.0163807	0.149761		1092	0.15621	0.273401
Q08945	FACT complex subunit SSRP1	SSRP1	SGLLYPLERGFIYVHKPPVHIRFDEISFVNF	0.230572	-0.27694	NaN	NaN	0.0934326	0.32265		364	0.0924287	0.27271
Q9H2P0	Activity-dependent neuroprotector homeobox protein	ADNP	NNPPVPPKPQPKVQEKADIPVKSSPQAAVPY	0.179893	0.782241	0.0477112	-0.529718	0.113957	0.0818427		600	0.112654	0.26947
O00231	26S proteasome non-ATPase regulatory subunit 11	PSMD11	IMLNTPEDVQALVSGKLALRYAGRQTEALKC	-0.0556063	-0.497608	0.322614	0.00273846	0.270365	0.551057		274	0.0989265	0.269135
O00567	Nucleolar protein 56	NOP56	TAGSTSIPKRKKSTPKEETVNDPEEAGHRSG	0.00719549	0.341758	-0.333424	-0.146643	0.791558	-0.0124972		540	0.107991	0.268259
O60814;P58876;P62807;Q16778;Q5QNW6;Q8N257;Q93079;Q99877;Q99880	Histone H2B type 1-K;Histone H2B type F-S;Histone H2B type 1-D;Histone H2B type 1-C/E/F/G/I;Histone H2B type 2-E;Histone H2B type 2-F;Histone H2B type 1-M;Histone H2B type 3-B;Histone H2B type 1-H;Histone H2B type 1-N;Histone H2B type 1-L;Histone H2B type 1-A	HIST1H2BK;H2BFS;HIST1H2BD;HIST1H2BC;HIST2H2BE;HIST2H2BF;HIST1H2BM;HIST3H2BB;HIST1H2BH;HIST1H2BN;HIST1H2BL;HIST1H2BA	LLPGELAKHAVSEGTKAVTKYTSAK______;LLPGELAKHAVSEGTKAVTKYTSSK______	0.0328061	-0.394449	-0.145351	-0.321045	0.148577	0.259012		117	-0.070075	0.267766
P46013	Antigen KI-67	MKI67	TSTKRCPKTRPRKEVKEELSAVERLTQTSGQ	0.510152	1.07622	-0.572599	-0.0223024	0.044717	-0.120352		2613	0.152639	0.267021
P13010	X-ray repair cross-complementing protein 5	XRCC5	KVITMFVQRQVFAENKDEIALVLFGTDGTDN	0.553262	-0.232091	-0.623399	-0.39798	NaN	NaN		51	-0.175052	0.26544
Q13129	Zinc finger protein Rlf	RLF	SGTYFTSFQLPLPRIKESETRQHSSGQENTV	-0.0498302	0.00920381	-0.0931545	-0.311542	0.443203	0.520956		1724	0.0864726	0.264014
Q9ULU4-8	Protein kinase C-binding protein 1	ZMYND8	____MHPQSLAEEEIKTEQEVVEGMDISTRS	0.0947765	-0.562559	-0.438399	-0.720279	0.381987	0.443046		12	-0.133571	0.263527
Q14980-2	Nuclear mitotic apparatus protein 1	NUMA1	ARRRTTQIINITMTKKLDVEEPDSANSSFYS	0.460061	-0.176267	-0.3667	-0.618406	0.868964	0.853058		1808	0.170118	0.263071
Q15047-3	Histone-lysine N-methyltransferase SETDB1	SETDB1	SRMEAEKASTSGLGIKDEGDIKQAKKEDTDD	0.592541	0.898402	-0.500292	0.297954	-0.11836	-0.311503		1032	0.143124	0.26088
P25786	Proteasome subunit alpha type-1	PSMA1	DVSPFLEGLEERPQRKAQPAQPADEPAEKAD	0.126444	-0.725398	NaN	NaN	0.346738	-0.407842		243	-0.165015	0.260636
Q13547	Histone deacetylase 1	HDAC1	TKEEKPEAKGVKEEVKLA_____________	0.558562	0.263395	-0.405557	-0.230262	0.00513067	0.395378		480	0.0977744	0.259871
O94913	Pre-mRNA cleavage complex 2 protein Pcf11	PCF11	PPACTEESIATPSEIKTENDTVESV______	0.706641	0.758985	-0.637378	0.0524158	NaN	NaN		1546	0.220166	0.259592
P45973	Chromobox protein homolog 5	CBX5	EEEYVVEKVLDRRVVKGQVEYLLKWKGFSEE	0.347666	0.158208	-0.640343	-0.129844	-0.287945	0.00615901		32	-0.0910167	0.25954
Q14978-2	Nucleolar and coiled-body phosphoprotein 1	NOLC1	EAPSKPAGTTKNSSNKPAVTTKSPAVKPAAA	1.21263	1.50111	-1.02723	-0.107073	NaN	NaN		400	0.39486	0.259031
O15446	DNA-directed RNA polymerase I subunit RPA34	CD3EAP	KPKGKETFEPEDKTVKQEQINTEPLEDTVLS	NaN	NaN	-0.121811	-0.266489	0.165208	-0.0190613		270	-0.0605385	0.257679
Q9UBT2	SUMO-activating enzyme subunit 2	UBA2	EAEARARASNEDGDIKRISTKEWAKSTGYDP	0.78927	1.34772	-0.775598	-0.10684	NaN	NaN		236	0.313639	0.257375
Q8N3X6	Ligand-dependent nuclear receptor corepressor-like protein	LCORL	QGDGVLDLSTKKTSIKSEESSICDPSSENSV	0.519341	0.445727	-0.720279	-0.339217	0.436647	0.483662		242	0.137647	0.256628
Q9Y4C8	Probable RNA-binding protein 19	RBM19	QVFQGRMLHVLPSTIKKEASEDASALGSSSY	1.4631	2.66068	NaN	NaN	-0.0483758	-1.61363		481	0.615444	0.256337
P13010	X-ray repair cross-complementing protein 5	XRCC5	NPPAEVTTKSQIPLSKIKTLFPLIEAKKKDQ	0.20063	0.242694	-0.10165	0.00129788	0.31502	-0.29678		532	0.0602018	0.254042
Q7Z6E9-2	E3 ubiquitin-protein ligase RBBP6	RBBP6	PVKEEKVKKDYSKDVKSEKLTTKEEKAKKPN	0.506602	1.84816	-1.17798	0.60502	-0.0404014	-0.199374		1085	0.257004	0.252337
P36508-2;P52747-2;P52747-3	Zinc finger protein 76;Zinc finger protein 143	ZNF76;ZNF143	DFPSCGKAFATGYGLKSHVRTHTGEKPYKCP;EHAGCGKAFATGYGLKSHVRTHTGEKPYRCS	NaN	NaN	-0.435309	1.75984	0.819776	-0.667756		254	0.369137	0.250637
Q92797	Symplekin	SYMPK	EGPLPKETAAGGLTLKEERSPQTLAPVGEDA	0.569783	1.50421	-0.595981	-0.191739	-0.177089	0.0220827		1239	0.188545	0.248721
Q5VZL5-4	Zinc finger MYM-type protein 4	ZMYM4	YDKAMAPQQGLLDKIKDEPDNAQEYSHGQQQ	-0.0142082	-0.376826	-0.345396	-0.365779	0.296492	0.309753		241	-0.0826608	0.248616
O75533	Splicing factor 3B subunit 1	SF3B1	AEHRPPKIADREDEYKKHRRTMIISPERLDP	0.414135	0.137897	-0.668392	-0.567169	NaN	NaN		120	-0.170882	0.248082
O60814;P62807;Q16778	Histone H2B type 1-K;Histone H2B type F-S;Histone H2B type 1-C/E/F/G/I;Histone H2B type 2-E	HIST1H2BK;H2BFS;HIST1H2BC;HIST2H2BE	____MPEPAKSAPAPKKGSKKAVTKAQKKDG	0.348912	-0.527159	0.125038	0.0126402	0.241373	0.281719		12	0.0804206	0.247241
P58876	Histone H2B type 1-D	HIST1H2BD	____MPEPTKSAPAPKKGSKKAVTKAQKKDG	0.348912	-0.527159	0.125038	0.0126402	0.241373	0.281719		12	0.0804206	0.247241
Q5QNW6;Q93079	Histone H2B type 2-F;Histone H2B type 1-H	HIST2H2BF;HIST1H2BH	____MPDPAKSAPAPKKGSKKAVTKAQKKDG;____MPDPAKSAPAPKKGSKKAVTKVQKKDG	0.348912	-0.527159	0.125038	0.0126402	0.241373	0.281719		12	0.0804206	0.247241
Q8N257;Q99877	Histone H2B type 3-B;Histone H2B type 1-N	HIST3H2BB;HIST1H2BN	____MPDPSKSAPAPKKGSKKAVTKAQKKDG;____MPEPSKSAPAPKKGSKKAVTKAQKKDG	0.348912	-0.527159	0.125038	0.0126402	0.241373	0.281719		NaN	0.0804206	0.247241
Q99880	Histone H2B type 1-L	HIST1H2BL	____MPELAKSAPAPKKGSKKAVTKAQKKDG	0.348912	-0.527159	0.125038	0.0126402	0.241373	0.281719		12	0.0804206	0.247241
Q13263	Transcription intermediary factor 1-beta	TRIM28	DVGRMFKQFNKLTEDKADVQSIIGLQRFFET	0.215368	-0.0452081	-0.498659	-0.446227	0.113286	0.184146		779	-0.0795491	0.246724
Q9UNX4	WD repeat-containing protein 3	WDR3	GGADKSVKFWDFELVKDENSTQKRLSVKQTR	-0.209428	0.223175	-0.220206	0.235972	0.257321	0.0473385		529	0.0556955	0.24664
Q5VWQ0	Round spermatid basic protein 1	RSBN1	TGKRELEVDSQCVRIKTESEEACTEIQLLTT	0.439995	-0.483077	-0.296311	-0.172896	NaN	NaN		740	-0.128072	0.246318
Q92794	Histone acetyltransferase KAT6A	KAT6A	TKKKELEEQPTREDVKEEPGVQESFLDANMQ	0.268794	-0.420955	NaN	NaN	0.343952	0.267861		1342	0.114913	0.245947
Q6P1R3-2	Myb/SANT-like DNA-binding domain-containing protein 2	MSANTD2	QELDEIPVTKRTLKIKQESSEEAQKRDIMQN	-0.747051	1.61688	-0.454597	-0.225329	0.197186	0.96773		38	0.225802	0.245654
Q92841	Probable ATP-dependent RNA helicase DDX17	DDX17	GERLRKKKWDLSELPKFEKNFYVEHPEVARL	1.69782	-0.127163	-0.578214	-0.655921	0.304095	0.680336		129	0.220158	0.244527
P46013	Antigen KI-67	MKI67	DTATSTKRCPKTRPRKEVKEELSAVERLTQT	0.514501	1.10896	-0.637935	0.240253	-0.0308304	-0.27965		2610	0.15255	0.243563
Q09028-3;Q09028-2	Histone-binding protein RBBP4	RBBP4	PSSDVLVFDYTKHPSKPDPSGECNPDLRLRG	-0.174849	-0.380859	-0.182311	-0.347472	0.555609	0.018425		160	-0.085243	0.243044
O60315-2	Zinc finger E-box-binding homeobox 2	ZEB2	SSSENSDEPLNLTFIKKEFSNSNNLDNKSTN	0.497433	0.248778	-0.614663	-0.377726	0.565652	0.41016		842	0.121606	0.240935
O60481-2	Zinc finger protein ZIC 3	ZIC3	HHGPGAFFRYMRQPIKQELSCKWIDEAQLSR	NaN	NaN	-0.364012	-0.327566	0.880445	0.616923		248	0.201448	0.240834
O75367-2	Core histone macro-H2A.1	H2AFY	KKGARKSKKKQGEVSKAASADSTTEGTPADG	0.1133	-0.567896	-0.452068	-0.398132	0.124393	0.545171		167	-0.105872	0.239168
Q7Z7K6;Q7Z7K6-3	Centromere protein V	CENPV	NGSDWEKAMKEHKTIKNMSKE__________	-0.129276	1.40931	-0.778713	0.689657	NaN	NaN		270	0.297744	0.239022
Q9UHX1-6	Poly(U)-binding-splicing factor PUF60	PUF60	__MATATIALGTDSIKMENGQSTAAKLGLPP	0.970486	0.358171	-1.00511	-0.311811	-0.826111	-0.264837		14	-0.179869	0.23854
Q9ULM3	YEATS domain-containing protein 2	YEATS2	KPITGGLGAFTKVIIKQEPGEAPHVPATGAA	0.193456	-0.088853	-0.138945	-0.331373	0.462813	0.353137		592	0.0750392	0.237573
Q09028-3	Histone-binding protein RBBP4	RBBP4	____________MADKEAAFDDAVEERVINE	0.269991	-0.0721794	-0.292075	-0.0661706	0.196294	0.308698		4	0.0574262	0.237094
Q8WXI9	Transcriptional repressor p66-beta	GATAD2B	LDPADERDDVLAKRLKMEGHEAMERLKMLAL	0.898711	0.271067	-1.04977	-0.475816	-0.689836	0.0205892		33	-0.170842	0.236194
Q96T23	Remodeling and spacing factor 1	RSF1	KNDQQAKIPLKKREIKLSDDFDSPVKGPLCK	0.117828	-0.391929	-0.101784	-0.290886	0.366095	1.07415		390	0.128913	0.234204
Q8TF01	Arginine/serine-rich protein PNISR	PNISR	IKARRSRSRSYSRRIKIESNRARVKIRDRRR	0.62686	0.509138	-1.45985	-0.951234	NaN	NaN		581	-0.318772	0.232684
Q70SY1-3	Cyclic AMP-responsive element-binding protein 3-like protein 2;Processed cyclic AMP-responsive element-binding protein 3-like protein 2	CREB3L2	NTGVDSSCQTIIPKIKLEPHEVDQFLNFSPK	0.241108	-0.896899	-0.0054719	-0.720588	0.145797	0.460648		178	-0.129234	0.229036
Q9Y2W1	Thyroid hormone receptor-associated protein 3	THRAP3	FSGGTSQDTKASESSKPWPDATYGTGSASRA	0.634686	0.1137	-0.532367	-0.37977	-0.232415	-0.193204		221	-0.0982283	0.228801
Q14978-2	Nucleolar and coiled-body phosphoprotein 1	NOLC1	EPPKNQKPKITPVTVKAQTKAPPKPARAAPK	0.901263	1.19112	-0.841732	0.0922074	0.216418	-0.473423		193	0.180976	0.226775
Q9UQR0	Sex comb on midleg-like protein 2	SCML2	___MGQTVNEDSMDVKKENQEKTPQSSTSSV	0.342555	0.190299	-1.01278	-0.242021	NaN	NaN		13	-0.180488	0.226016
Q8WWQ0	PH-interacting protein	PHIP	STLSKSSAVIEQGDCKNNALVPGTIQVNGHG	0.0794293	-0.625	-0.395502	-0.641019	0.379657	0.499565		1613	-0.117145	0.225825
O76021	Ribosomal L1 domain-containing protein 1	RSL1D1	ESETPGKSPEKKPKIKEEAVKEKSPSLGKKD	-0.17197	0.322966	-0.49252	0.33514	-0.120352	-0.346872		435	-0.0789344	0.224258
Q8NG31-3	Protein CASC5	CASC5	HTTGQLTTMNRQIAVKVEKCGKSPIEKSGVL	0.838831	1.24476	-1.00058	0.0779266	NaN	NaN		804	0.290236	0.223412
Q9Y6X9-2	MORC family CW-type zinc finger protein 2	MORC2	AERRKERCKRGRFVVKEEKKDSNELSDSAGE	0.487384	0.277152	-0.80149	-0.188019	-0.417488	0.00333645		705	-0.106521	0.220605
Q6P4R8-3	Nuclear factor related to kappa-B-binding protein	NFRKB	ALFQLWLETKDQAFCKQENEDSSDATTPVPR	1.01407	0.0352017	-1.30714	-0.92139	-0.0223323	0.0825911		488	-0.1865	0.21989
O75400	Pre-mRNA-processing factor 40 homolog A	PRPF40A	TPAEQLLSKCPWKEYKSDSGKPYYYNSQTKE	0.368266	0.216858	-0.317999	0.0727232	NaN	NaN		191	0.0849621	0.218682
Q7Z6I8	UPF0461 protein C5orf24	C5orf24	HGRAVHGVEETSSEVKPPNE___________	-0.120812	-0.836785	-0.0494913	-0.540254	0.437604	0.420241		184	-0.114916	0.218664
O75643	U5 small nuclear ribonucleoprotein 200 kDa helicase	SNRNP200	CAADIQRQRFLHCTEKDLIPYLEKLSDSTLK	0.0233263	-0.519549	-0.152118	-0.428333	0.323715	0.278689		1595	-0.0790451	0.217053
P42167	Lamina-associated polypeptide 2, isoforms beta/gamma;Thymopoietin;Thymopentin	TMPO	FSSKYVPKYVPLADVKSEKTKKGRSIPVWIK	-0.331137	-0.201029	0.53667	0.331132	0.0289256	-1.16491		401	-0.133392	0.215145
P46060	Ran GTPase-activating protein 1	RANGAP1	SNTFLTRLLVHMGLLKSEDKVKAIANLYGPL	-0.0875494	-0.255322	-0.088413	0.00762616	0.094911	0.138156		524	-0.0317653	0.214225
Q96KK5;P20671;Q93077	Histone H2A type 1-H;Histone H2A type 2-A;Histone H2A type 1;Histone H2A type 1-J;Histone H2A type 1-D;Histone H2A type 1-C	HIST1H2AH;HIST2H2AA3;HIST1H2AG;HIST1H2AJ;HIST1H2AD;HIST1H2AC	NIQAVLLPKKTESHHKAK_____________;NIQAVLLPKKTESHHKAKGK___________	0.0662615	-0.313047	0.0345888	-0.0930017	0.167555	0.491368		126	0.0589543	0.211854
P17028	Zinc finger protein 24	ZNF24	LIIPTPDEEEKILRVKLEEDPDGEEGSSIPW	0.483364	0.223793	-0.509442	-0.48659	0.78996	0.182344		27	0.113905	0.210754
Q5VZL5-4	Zinc finger MYM-type protein 4	ZMYM4	IGSELGNSFASNIRIKEEPLDDEYDKAMAPQ	-0.118351	-0.343696	-0.0254541	-0.231651	0.224587	0.19593		218	-0.0497724	0.210365
P46013	Antigen KI-67	MKI67	STKRHLRTRVQKVQVKEEPSAVKFTQTSGET	0.309409	0.962734	-0.658097	0.282262	0.362102	-0.476434		2734	0.130329	0.209957
O75132	Zinc finger BED domain-containing protein 4	ZBED4	DDDGIPPDSLERMDFKSEQEDMKQTDSGGER	0.733094	0.979879	-1.01913	-0.280352	0.210763	0.319028		43	0.157213	0.209687
O75044	SLIT-ROBO Rho GTPase-activating protein 2	SRGAP2	RHSSLKNRLDSPQIRKTATAGRSKSFNNHRP	0.27858	-0.659654	-0.213503	-0.44904	-0.0196308	0.500014		921	-0.0938724	0.206397
Q14151;Q15424-2	Scaffold attachment factor B2;Scaffold attachment factor B1	SAFB2;SAFB	KILDILGETCKSEPVKEESSELEQPFAQDTS	-0.146579	-0.803317	0.0340422	-0.700357	0.409834	0.503016		230	-0.117227	0.206095
P43243	Matrin-3	MATR3	_____________MSKSFQQSSLSRDSQGHG	0.701239	1.3598	-0.850959	-0.0127082	0.138918	-0.336512		3	0.16663	0.205845
P15408-3	Fos-related antigen 2	FOSL2	QPMRSGGGSVGAVVVKQEPLEEDSPSSSSAG	0.323543	-0.0881627	-0.750435	-0.620046	0.3655	0.153928		183	-0.102612	0.205359
P11021	78 kDa glucose-regulated protein	HSPA5	TMKPVQKVLEDSDLKKSDIDEIVLVGGSTRI	NaN	NaN	-0.334339	-0.665867	0.745382	1.22354		353	0.242179	0.204875
Q9H9B1-3	Histone-lysine N-methyltransferase EHMT1	EHMT1	GLQEVPLCSCRMETPKSREITTLANNQCMAT	0.359409	-0.184589	-0.0993626	-0.436041	NaN	NaN		528	-0.090146	0.2042
Q14839	Chromodomain-helicase-DNA-binding protein 4	CHD4	EEPMETEPKGAADVEKVEEKSAIDLTPIVVE	0.665757	0.275961	-0.562377	0.177344	NaN	NaN		1643	0.139171	0.204009
O14654	Insulin receptor substrate 4	IRS4	READSSSDYVNMDFTKRESNTPAPSTQGLPD	NaN	NaN	0.368365	1.53147	0.512226	-1.19629		928	0.303942	0.202834
O43513	Mediator of RNA polymerase II transcription subunit 7	MED7	SLPDDLPHSEAGMRVKTEPMDADDSNNCTGQ	0.147828	-0.429051	-0.305095	-0.792157	0.162363	0.589485		185	-0.104438	0.201579
Q8WYQ5-3	Microprocessor complex subunit DGCR8	DGCR8	GSLLRMYGRESSKMVKQETSDKSVIELQQYA	0.549127	0.780478	-0.566864	0.329296	-0.0460021	-0.379621		674	0.111069	0.200273
Q5H9F3-2	BCL-6 corepressor-like protein 1	BCORL1	TERPQLGSQVDLGRVKMEKVDGDVVFNLATC	0.515712	0.776862	-0.469886	-0.300644	-0.0809305	0.158091		1050	0.0998676	0.199249
P06748;P06748-3	Nucleophosmin	NPM1	SGKRSAPGGGSKVPQKKVKLAADEDDDDDDE	-0.0288372	1.83899	-1.11603	0.615228	NaN	NaN		154	0.327338	0.198694
Q12830-4	Nucleosome-remodeling factor subunit BPTF	BPTF	PKVNNINKIIPENDIKSLTVKESAIRPFING	NaN	NaN	-0.777956	-0.0370291	0.139697	0.198096		1579	-0.119298	0.198633
O95785-2	Protein Wiz	WIZ	ASAARGGEDTNDLQQKLEEVRQPPPRVRPVP	-0.416154	-0.374318	0.115332	-0.234482	0.966771	0.65806		703	0.119201	0.197716
Q68DK7-2	Male-specific lethal 1 homolog	MSL1	EFSKVKTKTPKHSPIKEEPCGSLSETVCKRE	0.380397	0.69207	-0.580821	0.0787465	NaN	NaN		164	0.142598	0.196532
Q9UBE0-2	SUMO-activating enzyme subunit 1;SUMO-activating enzyme subunit 1, N-terminally processed	SAE1	KVAKVSQGVEDGPDTKRAKLDSSETTMVKKK	1.0878	1.15646	-1.14032	0.0263043	NaN	NaN		195	0.282562	0.195773
Q9BYE7	Polycomb group RING finger protein 6	PCGF6	KQMHDFYKERGLEVPKPAVPQPVPSSKGRSK	-0.255374	-0.242943	0.136997	-0.340788	1.03124	0.309646		223	0.106463	0.195772
P29590-4	Protein PML	PML	QKRKCSQTQCPRKVIKMESEEGKEARLARSS	-0.205231	-0.71807	-0.123666	-0.09849	0.803746	1.21427		490	0.145427	0.193307
Q9Y2X3	Nucleolar protein 58	NOP58	DPSGDSTLPTCSKKRKIEQVDKEDEITEKKA	0.0821575	0.489954	-0.252537	0.177854	-0.0911243	-0.0892269		444	0.0528462	0.192815
Q14839	Chromodomain-helicase-DNA-binding protein 4	CHD4	EEEMGEEEEVEREIIKQEESVDPDYWEKLLR	0.422986	-0.35159	-0.285343	-0.292864	0.392345	0.657627		1304	0.0905271	0.192356
Q9H410-3	Kinetochore-associated protein DSN1 homolog	DSN1	EILSRGSTEAKITEVKVEPMTYLGSSQNEVL	0.363115	0.123799	-0.0783365	0.072586	-0.0963968	-0.153546		146	0.0385367	0.192316
P24278	Zinc finger and BTB domain-containing protein 25	ZBTB25	ATQALEEHQKPPVSIKQERCDPESVISQSHP	-0.284933	-0.477081	0.49149	0.00173014	0.568966	0.205663		204	0.084306	0.192304
Q92564-2	DCN1-like protein 4	DCUN1D4	SRHDSMYRKYDSTRIKTEEEAFSSKRCLEWF	0.805292	0.597031	-0.539829	-0.203701	NaN	NaN		95	0.164698	0.192218
Q9NYF8-2;Q9NYF8-3	Bcl-2-associated transcription factor 1	BCLAF1	LTKDRLLASTLVHSVKKEQEFRSIFDHIKLP	0.915559	0.382833	-0.904735	-0.453735	-0.694479	-0.0794293		578	-0.138998	0.191987
Q9H0E9-4	Bromodomain-containing protein 8	BRD8	ERDKPVPLPAPEMTVKQERLDFEETENKGIH	0.0363276	-0.322993	-0.134089	-0.484247	0.382062	0.145797		484	-0.0628571	0.188789
Q9NVI1	Fanconi anemia group I protein	FANCI	QPKIQQFLRALDVTDKEGEEREDADVSVTQR	-0.0376657	-0.295535	0.31919	-0.0691037	0.176365	0.168982		939	0.0437053	0.188306
P06400	Retinoblastoma-associated protein	RB1	MCSMYGICKVKNIDLKFKIIVTAYKDLPHAV	0.498455	-0.290992	-0.552574	-0.563199	-0.000721115	0.368458		720	-0.0900953	0.187533
Q14151;Q15424-2	Scaffold attachment factor B2;Scaffold attachment factor B1	SAFB2;SAFB	EAPSPEARDSKEDGRKFDFDACNEVPPAPKE	0.209641	-0.649865	-0.120352	-0.593529	0.115285	0.497853		355	-0.0901612	0.187415
Q9Y2W1	Thyroid hormone receptor-associated protein 3	THRAP3	GLAHDEMKSPREPGYKAEGKYKDDPVDLRLD	0.389126	-0.0952654	-0.401303	-0.433097	0.148465	0.0185419		705	-0.0622554	0.185342
Q9Y2W1	Thyroid hormone receptor-associated protein 3	THRAP3	MKSPREPGYKAEGKYKDDPVDLRLDIERRKK	0.250234	-0.288717	-0.0973411	-0.167507	0.0418329	0.0400222		711	-0.0369126	0.185337
Q12888	Tumor suppressor p53-binding protein 1	TP53BP1	PLGIEDISPNLSPDDKSFSRVVPRVPDSTRR	-0.334134	-0.57175	0.251934	-0.047577	0.80216	0.499932		1434	0.100094	0.18346
Q14149	MORC family CW-type zinc finger protein 3	MORC3	NTAATQTEVPSLVVKKEETVEDEIDVRNDAV	0.674009	0.904503	NaN	NaN	-0.553557	-0.31603		651	0.177231	0.183054
Q14692	Ribosome biogenesis protein BMS1 homolog	BMS1	PLGSEDIDNQGLMMPKEEKQMDLNTGRMRRK	-0.260964	0.0468402	-0.0592169	0.52095	-0.39605	-0.229096		415	-0.0629227	0.183027
Q96KK5;P20671;Q93077	Histone H2A type 1-H;Histone H2A type 2-A;Histone H2A type 1;Histone H2A type 1-J;Histone H2A type 1-D;Histone H2A type 1-C	HIST1H2AH;HIST2H2AA3;HIST1H2AG;HIST1H2AJ;HIST1H2AD;HIST1H2AC	QGGVLPNIQAVLLPKKTESHHKAK_______;QGGVLPNIQAVLLPKKTESHHKAKGK_____	0.013641	-0.559813	-0.0370308	-0.331191	0.174817	0.354538		120	-0.0641732	0.182257
O60264;P28370-2	SWI/SNF-related matrix-associated actin-dependent regulator of chromatin subfamily A member 5;Probable global transcription activator SNF2L1	SMARCA5;SMARCA1	RISIKKALDAKIARYKAPFHQLRIQYGTSKG;RISIKKALDTKIGRYKAPFHQLRISYGTNKG	0.230941	-0.275367	-0.0323829	-0.540317	0.346958	0.825977		929	0.0926349	0.180986
O95983-2	Methyl-CpG-binding domain protein 3	MBD3	NKSRQRVRYDSSNQVKGKPDLNTALPVRQTA	0.131326	0.1137	NaN	NaN	-0.134484	-0.32112		58	-0.0526443	0.180656
Q9UNX4	WD repeat-containing protein 3	WDR3	CSFFVPGDRQVVIGTKTGKLQLYDLASGNLL	0.814837	0.531069	-0.617204	-0.155277	0.13435	-0.120086		474	0.0979483	0.179879
O60814;P62807;Q16778	Histone H2B type 1-K;Histone H2B type F-S;Histone H2B type 1-C/E/F/G/I;Histone H2B type 2-E	HIST1H2BK;H2BFS;HIST1H2BC;HIST2H2BE	__________MPEPAKSAPAPKKGSKKAVTK	-0.194262	-0.700029	0.422173	-0.104124	0.772604	0.408072		6	0.100739	0.178665
P07910;P07910-2	Heterogeneous nuclear ribonucleoproteins C1/C2;Heterogeneous nuclear ribonucleoprotein C-like 1	HNRNPC;HNRNPCL1;LOC440563;LOC649330	VSGNTSRRGKSGFNSKSGQRGSSKSGKLKGD	0.174662	0.701239	-0.491494	0.0831111	NaN	NaN		163	0.116879	0.177162
Q9BZ95-4	Histone-lysine N-methyltransferase NSD3	WHSC1L1	SESEKSTEVVPKKKIKKEQVETVPQATVKTG	0.467801	0.132116	-0.965692	0.511063	-0.226509	-0.580435		537	-0.110276	0.176067
P49750	YLP motif-containing protein 1	YLPM1	NRGRGQAISRGPGLVKQEDFRDKMMGRREDS	0.458277	0.024036	-0.192573	-0.315576	0.0531344	0.29343		858	0.0534547	0.17392
Q13263	Transcription intermediary factor 1-beta	TRIM28	GGTLDLTLIRARLQEKLSPPYSSPQEFAQDV	-0.236877	-0.422114	-0.226878	-0.572952	0.554358	0.403675		750	-0.0834647	0.171937
Q86V15	Zinc finger protein castor homolog 1	CASZ1	KMSQGNPGLGSLLNIKAEAEGSPAAEPSPFL	1.27471	-0.0428283	-0.932817	-0.865148	0.393747	1.23878		975	0.177741	0.171572
P55265-5	Double-stranded RNA-specific adenosine deaminase	ADAR	MVTTEKVENGQEPVIKLENRQEARPEPARLK	0.335597	-0.512246	-0.102322	-0.412577	0.0683018	0.24513		123	-0.0630195	0.171559
Q13111-2	Chromatin assembly factor 1 subunit A	CHAF1A	DKLAFPGETLSDIPCKTEEEGVGCGGAGRRG	0.368042	-0.205996	-0.233888	-0.133132	-0.111833	0.0687103		182	-0.0413493	0.171398
O75475	PC4 and SFRS1-interacting protein	PSIP1	PYSENKEKYGKPNKRKGFNEGLWEIDNNPKV	0.913186	0.590338	-0.618333	-0.145573	-0.840363	-0.697774		75	-0.133086	0.171126
P08758	Annexin A5	ANXA5	GFDERADAETLRKAMKGLGTDEESILTLLTS	0.826925	0.595408	-0.905197	-0.326932	-0.560519	-0.372172		29	-0.123748	0.170519
O75533	Splicing factor 3B subunit 1	SF3B1	PLSDEELDAMFPEGYKVLPPPAGYVPIRTPA	-0.769871	-1.21016	0.397296	-0.624088	0.925221	0.384697		413	-0.149485	0.168249
Q6ZRS2-3	Helicase SRCAP	SRCAP	KPVKMKVNRMLQPVPKQEGRTVVVVNNPRAP	0.415542	0.176323	-0.528871	-0.497832	NaN	NaN		1003	-0.10871	0.167612
Q9UIG0-2	Tyrosine-protein kinase BAZ1B	BAZ1B	RRPGKKPHSTRRSQPKAPPVDDAEVDELVLQ	-0.417984	-0.966743	NaN	NaN	-0.00949053	0.749548		1314	-0.161167	0.16377
Q9H0U9	Testis-specific Y-encoded-like protein 1	TSPYL1	ASELTAGAEAEAEEVKTGKCATVSAAVAERE	NaN	NaN	-0.0612924	1.61339	0.51202	-1.06977		156	0.248587	0.162859
Q12830-4	Nucleosome-remodeling factor subunit BPTF	BPTF	TTMTSTVATESKTVIKVEKGDKQTVVSSTEN	0.463727	0.0106367	-0.728922	-0.440831	0.0287784	0.212668		1730	-0.0756572	0.161917
Q01831	DNA repair protein complementing XP-C cells	XPC	SADGPAKKKVAKVTVKSENLKVIKDEALSDG	1.00043	0.670659	-0.885809	-0.370881	-0.121148	0.435749		81	0.1215	0.16073
P26373	60S ribosomal protein L13	RPL13	NVYKKEKARVITEEEKNFKAFASLRMARANA	0.168128	0.0107799	0.0496959	0.181293	0.242516	-0.41045		174	0.0403273	0.158441
O75152	Zinc finger CCCH domain-containing protein 11A	ZC3H11A	TKSMQEVHIKTLEEIKLEKALRVQQSSESST	0.546956	1.03097	-0.801986	0.27965	-0.169797	-0.227002		478	0.109799	0.15816
Q9P0M6	Core histone macro-H2A.2	H2AFY2	DLKEDIGKALEKAGGKEFLETVKELRKSQGP	-0.0456548	-0.363011	0.100933	-0.173124	0.122303	0.153559		239	-0.034166	0.156836
Q9Y4E5-2	Zinc finger protein 451	ZNF451	LDQSKFSSLKRTMSIKESSSLECIAIPKKKM	0.437867	0.595026	-0.914411	0.0694272	-0.406754	-0.354791		434	-0.0956061	0.156091
Q9NVU0	DNA-directed RNA polymerase III subunit RPC5	POLR3E	DMSDQHRQVLLEIFSKNYRVRRNMIQSRLTQ	1.10929	0.515309	-0.688673	-0.496122	-0.126048	0.361583		659	0.112557	0.154656
Q9NYB0	Telomeric repeat-binding factor 2-interacting protein 1	TERF2IP	PQNKRTPDLPEEEYVKEEIQENEEAVKKMLV	0.59321	-0.388431	-0.243791	-0.36695	0.438933	0.420067		240	0.0755063	0.15444
Q96JM2	Zinc finger protein 462	ZNF462	QCDGCDFRAPSYEDLKAHIQDVHTAFLQPTD	-0.343513	-0.462614	0.184195	-0.467174	0.434032	0.256115		20	-0.0664933	0.153207
P46013	Antigen KI-67	MKI67	SSKQRLKIPLVKVDMKEEPLAVSKLTRTSGE	0.601982	1.05679	-0.873734	0.166715	0.140587	-0.410884		2492	0.113576	0.152716
Q8ND82	Zinc finger protein 280C	ZNF280C	PLKYHMKHCCPDMITKFLGVIVKSERPCDED	-0.13584	-0.597933	NaN	NaN	-0.171463	0.522261		266	-0.0957437	0.150814
Q7Z5J4-3;Q9UGU0-2	Retinoic acid-induced protein 1;Transcription factor 20	RAI1;TCF20	AMKTKVLPPRKGRGLKLEAIVQKITSPSLKK;PAKTKILPPRKGRGLKLEAIVQKITSPNIRR	0.264837	-0.0128102	-0.464459	-0.292511	0.303045	0.588248		1351	0.0643917	0.15062
Q9UKM9-2	RNA-binding protein Raly	RALY	___MSLKLQASNVTNKNDPKSINSRVFIGNL	0.253505	-0.189105	-0.183201	-0.486085	0.375403	0.6394		13	0.0683197	0.149822
O60814	Histone H2B type 1-K;Histone H2B type F-S	HIST1H2BK;H2BFS	ELAKHAVSEGTKAVTKYTSAK__________	0.354678	-0.0681808	-0.274888	-0.138696	0.0851753	0.2768		121	0.0391481	0.147804
Q8N8K9	Uncharacterized protein KIAA1958	KIAA1958	QMVDECSNDVIIKKIKQEIPEDYYIVANAEL	-0.183032	-0.211715	-0.0323829	-0.118054	0.291786	0.0735299		204	-0.0299779	0.146596
Q92618	Zinc finger protein 516	ZNF516	AQPGVAGAPPVLHSIKQEPVAEGHEKRLDIL	0.498149	-0.785726	-0.622462	-0.903981	0.445028	0.679619		1043	-0.114895	0.145684
Q96T23	Remodeling and spacing factor 1	RSF1	LENRSTANVLEETTVKKEKEDEKELVKLPVI	0.0824301	-0.319316	-0.141956	-0.34918	0.0512197	0.410735		277	-0.0443445	0.142582
P43246-2	DNA mismatch repair protein Msh2	MSH2	VRQYRVEVYKNRAGNKASKENDWYLAYKASP	0.36233	0.248413	-0.200253	-0.182131	NaN	NaN		44	0.0570896	0.142317
P42568-2	Protein AF-9	MLLT3	KKQIKDKSHVKMGKVKIESETSEKKKSTLPP	1.17977	1.46926	-1.47067	-0.0860785	0.0702848	-0.182692		336	0.163312	0.142107
Q02880-2	DNA topoisomerase 2-beta	TOP2B	KLLKKKKGDLDTAAVKVEFDEEFSGAPVEGA	0.422233	-0.489828	0.0263373	-0.222768	0.299649	0.289951		1266	0.0542624	0.141267
P09874	Poly [ADP-ribose] polymerase 1	PARP1	LYRVEYAKSGRASCKKCSESIPKDSLRMAIM	0.455229	0.291132	-0.366476	-0.07312	0.065944	-0.101919		23	0.0451316	0.140905
Q12789-3	General transcription factor 3C polypeptide 1	GTF3C1	NTVEKPSFISERRTIKQESGRAGVRPSSSGS	0.556307	0.709908	-0.837863	-0.181951	0.236656	0.0289992		833	0.0853428	0.140438
Q14151;Q15424-2	Scaffold attachment factor B2;Scaffold attachment factor B1	SAFB2;SAFB	EQPFAQDTSSVGPDRKLAEEEDLFDSAHPEE	0.177727	-0.519218	-0.411643	-0.6453	0.235025	0.68687		252	-0.0794231	0.139085
Q9NYF8-2;Q9NYF8-3	Bcl-2-associated transcription factor 1	BCLAF1	EGDDTEETEDYRQFRKSVLADQGKSFATASH	0.711319	0.449958	-0.545771	-0.174703	NaN	NaN		411	0.110201	0.138721
Q17R98-3	Zinc finger protein 827	ZNF827	KLSAESYKETQMVKIKEEPMEVDIQDSHVSI	0.0842003	-0.13291	-0.250962	-0.274006	0.528948	0.34408		323	0.0498918	0.13866
Q6UN15-3	Pre-mRNA 3'-end-processing factor FIP1	FIP1L1	GRTGNSEKETALPSTKAEFTSPPSLFKTGLP	-0.0634996	-0.274145	NaN	NaN	0.42777	-0.360083		216	-0.0674896	0.138113
Q9ULJ3-2	Zinc finger and BTB domain-containing protein 21	ZBTB21	LKGQLCDVLLIVGDQKFRAHKNVLAASSEYF	0.729444	0.256286	-0.717298	-0.397144	-0.413161	0.0635147		40	-0.0797263	0.137986
Q9H8H0	Nucleolar protein 11	NOL11	TDSGRTVILYKVSDQKPLGSWSVKQGQIITC	NaN	NaN	-0.216362	-0.390075	0.442418	0.51202		52	0.0870004	0.137414
Q5T5X7	BEN domain-containing protein 3	BEND3	ASNSPSSLRLLNEPQKRDCGSTGAGTDNDPN	1.08223	1.40654	-1.10118	-0.470649	NaN	NaN		176	0.229234	0.137008
Q8NCN2	Zinc finger and BTB domain-containing protein 34	ZBTB34	GDLLVRESQITEVKVKMEKSDRPSCSDSSSL	0.873498	0.700262	-0.751207	0.101112	-0.27262	-0.107018		237	0.0906712	0.136118
Q14676-2	Mediator of DNA damage checkpoint protein 1	MDC1	RAAGNPGSLAAPIDHKPCSAPLEPKSQASRN	-0.190108	-0.697242	0.198444	-0.416404	1.07181	0.625467		1476	0.098662	0.135802
Q8IWI9-3	MAX gene-associated protein	MGA	DLLGKSGITEDARVLKTECDSWSRISNPSAF	0.79859	0.764261	-0.909351	-0.176935	-0.032242	0.123465		2029	0.0946314	0.135677
Q9UIG0-2	Tyrosine-protein kinase BAZ1B	BAZ1B	VENGLGKTDRKKEIVKFEPQVDTEAEDMISA	-0.0150243	-0.509656	-0.216486	-0.388129	0.42461	0.365927		822	-0.0564596	0.133102
Q9UGL1	Lysine-specific demethylase 5B	KDM5B	PTPKCENEKEMKSSIKQEPIERKDYIVENEK	-0.0140188	-0.672887	-0.0254541	-0.342323	0.572823	1.01765		278	0.0892983	0.13294
Q9P1Z0	Zinc finger and BTB domain-containing protein 4	ZBTB4	LRGLFCDVTLIAGDTKFPAHRSVLAASSPFF	0.569102	-0.0937713	-0.484499	-0.735572	-0.116365	0.423062		40	-0.0730071	0.132477
Q8IWA0	WD repeat-containing protein 75	WDR75	ETELELQMKLWMYNKKTQGFILNTKINMPHE	0.837863	0.733007	-0.917623	-0.442144	-0.276437	-0.556209		427	-0.10359	0.131245
Q9Y2W1	Thyroid hormone receptor-associated protein 3	THRAP3	EKGSFSDTGLGDGKMKSDSFAPKTDSEKPFR	0.6291	0.379177	-0.499476	-0.240878	-0.532865	-0.141171		389	-0.0676856	0.130322
Q93077	Histone H2A type 1-C	HIST1H2AC	PRHLQLAIRNDEELNKLLGRVTIAQGGVLPN	0.499374	-0.14108	-0.518837	-0.217172	0.0646006	0.0261169		96	-0.047833	0.12834
P46013	Antigen KI-67	MKI67	SSKRRPRTRAQKVEVKEELLAVGKLTQTSGE	0.00647761	0.448161	-0.306146	0.302524	0.301195	-0.446574		2852	0.0509396	0.127627
P22626	Heterogeneous nuclear ribonucleoproteins A2/B1	HNRNPA2B1	_____________MEKTLETVPLERKKREKE	0.246955	0.600365	-0.580435	-0.190487	0.277027	-0.812786		3	-0.0765601	0.127421
O60885	Bromodomain-containing protein 4	BRD4	QQPVDAVKLNLPDYYKIIKTPMDMGTIKKRL	0.0543624	0.247077	NaN	NaN	-0.781821	0.14693		99	-0.0833629	0.126447
O75367-2	Core histone macro-H2A.1	H2AFY	NIHPELLAKKRGSKGKLEAIITPPPAKKAKS	-0.176381	-0.807402	0.0524461	-0.352529	0.442458	0.442987		123	-0.0664035	0.124415
Q86T24	Transcriptional regulator Kaiso	ZBTB33	PKTSGSEMANKRMKVKHDDHYELIVDGRVYY	0.946506	0.140648	-1.23401	-1.00133	0.692805	1.3119		479	0.142753	0.123328
Q92766-5	Ras-responsive element-binding protein 1	RREB1	SIIEALLPLSMEAKIKQEITEGELKAFMTAP	0.89724	0.312897	-0.557974	-0.275228	-0.217355	0.266715		615	0.0710495	0.122794
Q86YP4-2	Transcriptional repressor p66-alpha	GATAD2A	VVTSAESPASRQAAAKLALRKQLEKTLLEIP	0.0908535	-0.277901	0.0738184	0.267356	NaN	NaN		349	0.0385317	0.120319
Q96T23	Remodeling and spacing factor 1	RSF1	LVNGEVSDERVAPNFKTEPIETKFYETKEES	0.119821	-0.375272	-0.224411	-0.467753	0.0972086	0.549134		456	-0.050212	0.119757
Q14202-2	Zinc finger MYM-type protein 3	ZMYM3	AAMCKPLMQNRGVSCKVEMKSKGSQTEEWKP	0.590338	0.452385	-0.449852	-0.249376	NaN	NaN		835	0.0858737	0.119394
O94776-2	Metastasis-associated protein MTA2	MTA2	RNQLSQNRGLGGIMVKRAYETMAGAGVPFSA	0.890408	0.401521	-1.1238	-0.57611	-0.355467	0.187592		386	-0.0959758	0.119161
Q15648-3	Mediator of RNA polymerase II transcription subunit 1	MED1	HLKGLVNLYNLPGDNKLKTKMYLALQSLEQD	NaN	NaN	-1.17057	0.80149	0.996945	0.0282045		168	0.164018	0.118846
P51858	Hepatoma-derived growth factor	HDGF	PYEESKEKFGKPNKRKGFSEGLWEIENNPTV	1.06736	0.724039	-0.440846	-0.288805	-0.195096	-0.364685		80	0.0836619	0.117475
Q99729-3	Heterogeneous nuclear ribonucleoprotein A/B	HNRNPAB	ILFKDAASVEKVLDQKEHRLDGRVIDPKKAM	0.268674	-0.234448	0	-0.183621	NaN	NaN		131	-0.037349	0.116765
Q96I24	Far upstream element-binding protein 3	FUBP3	_MAELVQGQSAPVGMKAEGFVDALHRVRQIA	0.596744	0.602552	-0.792689	-0.164674	-0.15549	-0.522056		15	-0.0726021	0.114257
P05549	Transcription factor AP-2-alpha	TFAP2A	______MLWKLTDNIKYEDCEDRHDGTSNGT	0.531269	-0.206728	-0.546857	-0.909499	0.307144	0.388186		10	-0.0727476	0.113568
Q8NHM5-4	Lysine-specific demethylase 2B	KDM2B	AEDRMALANKPLRRFKQEPEDELPEAPPKTR	0.0821575	-0.102636	-0.402504	-0.233956	0.430101	0.0165266		821	-0.0350518	0.109651
Q9NSC2-2	Sal-like protein 1	SALL1	ENGTNFRFTRFVEDSKEIVTS__________	NaN	NaN	-0.776441	-0.235348	0.705218	0.772308		1222	0.116434	0.109489
P06748	Nucleophosmin	NPM1	QASIEKGGSLPKVEAKFINYVKNCFRMTDQE	0.672833	2.66771	-1.26297	0.827006	-0.00863036	-1.75903		267	0.189486	0.106352
Q13547	Histone deacetylase 1	HDAC1	EEEKTKEEKPEAKGVKEEVKLA_________	0.768756	0.391108	-0.703012	-0.177506	-0.237931	0.337485		476	0.0631499	0.106242
O95983-2	Methyl-CpG-binding domain protein 3	MBD3	DLSTFDFRTGKMLMSKMNKSRQRVRYDSSNQ	0.717824	0.348232	-1.18403	-0.386072	NaN	NaN		41	-0.12601	0.105629
P84090	Enhancer of rudimentary homolog	ERH	____MSHTILLVQPTKRPEGRTYADYESVNE	NaN	NaN	-0.148739	-0.574863	0.406445	0.0714819		12	-0.0614187	0.105265
Q9UHX1-6	Poly(U)-binding-splicing factor PUF60	PUF60	SGSSARHMVMQKLLRKQESTVMVLRNMVDPK	1.26921	0.808591	-1.23297	-0.292139	-1.04012	-0.194465		412	-0.113648	0.102331
Q9NS56-2	E3 ubiquitin-protein ligase Topors	TOPORS	NRDRYYLRNNYGSRYKWEYTYYSRNKDRDGY	0.703367	0.18612	-0.526269	-0.213788	-0.192952	0.350541		636	0.0511697	0.102299
P58876;P62807;Q16778;Q5QNW6;Q8N257;Q93079;Q99877;Q99880	Histone H2B type 1-D;Histone H2B type 1-C/E/F/G/I;Histone H2B type 2-E;Histone H2B type 2-F;Histone H2B type 1-M;Histone H2B type 3-B;Histone H2B type 1-H;Histone H2B type 1-N;Histone H2B type 1-L;Histone H2B type 1-A	HIST1H2BD;HIST1H2BC;HIST2H2BE;HIST2H2BF;HIST1H2BM;HIST3H2BB;HIST1H2BH;HIST1H2BN;HIST1H2BL;HIST1H2BA	ELAKHAVSEGTKAVTKYTSSK__________	0.573762	0.0450235	-0.380729	-0.220429	-0.0923428	-0.15056		121	-0.0375459	0.101167
P62424	60S ribosomal protein L7a	RPL7A	VDPIELVVFLPALCRKMGVPYCIIKGKARLG	0.30381	0.190678	-0.311503	0.0708015	-0.0550568	-0.0519985		176	0.0244552	0.101031
P06748;P06748-3	Nucleophosmin	NPM1	PAKNAQKSNQNGKDSKPSSTPRSKGQESFKK	0.545178	2.25332	-1.10943	0.622368	0.0174171	-1.43152		215	0.149557	0.0997899
Q9BY77	Polymerase delta-interacting protein 3	POLDIP3	SDQPILLRLSDSPSMKKESELPRRVNSASSS	0.374177	0.643394	-0.754032	0.032524	-0.178237	-0.463099		372	-0.0575454	0.0985299
Q9UPP1-4	Histone lysine demethylase PHF8	PHF8	VGSQSNQAGQGKRPKKGLATAKQRLGRILKI	0.144438	-0.378513	-0.0666747	-0.222986	0.138203	0.615795		900	0.0383771	0.0978768
Q86U86-5	Protein polybromo-1	PBRM1	KELGPLPDDDDMASPKLKLSRKSGISPKKSK	-0.291698	-0.966404	0.133923	-0.65499	0.702656	0.629501		638	-0.074502	0.0971363
Q5QNW6;Q93079	Histone H2B type 2-F;Histone H2B type 1-H	HIST2H2BF;HIST1H2BH	__________MPDPAKSAPAPKKGSKKAVTK	-0.175778	-0.666072	0.17958	-0.225127	0.766529	0.453735		6	0.0554779	0.0953557
Q96KK5;P20671	Histone H2A type 1-H;Histone H2A type 2-A;Histone H2A type 1;Histone H2A type 1-J;Histone H2A.J;Histone H2A type 2-C;Histone H2A type 1-D	HIST1H2AH;HIST2H2AA3;HIST1H2AG;HIST1H2AJ;H2AFJ;HIST2H2AC;HIST1H2AD	PRHLQLAIRNDEELNKLLGKVTIAQGGVLPN	0.380951	0.0347792	-0.345623	-0.292087	0.0910949	-0.0396999		96	-0.0284308	0.0944509
Q7Z6I8	UPF0461 protein C5orf24	C5orf24	NETHLQTTSGRSIEIKDELKKKKNLNRSGKR	0.358621	0.0784732	-0.286408	-0.131503	-0.0543624	0.182753		75	0.0245958	0.0943965
P02545;P02545-2	Prelamin-A/C;Lamin-A/C	LMNA	EAELGDARKTLDSVAKERARLQLELSKVREE	0.550014	-0.603117	0.0694973	-0.280247	NaN	NaN		97	-0.0659632	0.0932629
P57071-3	PR domain zinc finger protein 15	PRDM15	MLDHQRRHLEGVRRVKREDLEAGGENLVRYK	0.515914	0.362217	-0.67428	-0.542584	0.3723	0.293606		554	0.054529	0.0927948
P82970	High mobility group nucleosome-binding domain-containing protein 5	HMGN5	MEENIDTSAQAVAETKQEAVVEEDYNENAKN	0.653427	0.0363276	-0.655901	-0.685918	-0.138683	0.443595		67	-0.0578589	0.0927562
O60264	SWI/SNF-related matrix-associated actin-dependent regulator of chromatin subfamily A member 5	SMARCA5	AEKKKRGPKPSTQKRKMDGAPDGRGRKKKLK	0.321351	-0.00569543	-0.224287	-0.22896	NaN	NaN		1036	-0.0343978	0.0927164
Q9UIS9-7	Methyl-CpG-binding domain protein 1	MBD1	LATRTAQPDHTQAPTKQEAGGGFVLPPPGTD	-0.315307	-0.891295	0.328815	-0.521163	1.19083	0.703807		384	0.082615	0.0921617
Q96T23	Remodeling and spacing factor 1	RSF1	EETPKQEEQKESEKMKSEEQPMDLENRSTAN	-0.111929	-0.769699	-0.146134	-0.673785	0.36695	0.933601		254	-0.0668325	0.0921389
Q5T0B9	Zinc finger protein 362	ZNF362	GLLGPPKSERGRKKIKAENPGGPPVLVVPYP	0.105276	0.0343565	0.0767519	-0.603994	0.658675	-0.0210533		198	0.0416686	0.0917566
Q14149	MORC family CW-type zinc finger protein 3	MORC3	GNTAATQTEVPSLVVKKEETVEDEIDVRNDA	0.89103	0.632454	-0.695638	0.0227584	-0.317651	-0.162081		650	0.0618122	0.0915575
Q02880-2	DNA topoisomerase 2-beta	TOP2B	QTWMNNMMKTSEAKIKHFDGEDYTCITFQPD	0.479231	0.179766	-0.368154	-0.350559	-0.188021	0.0418478		223	-0.034315	0.0914617
O60216	Double-strand-break repair protein rad21 homolog	RAD21	FECNLESSVESIISPKVKMALRTSGHLLLGV	0.556993	0.0446039	-0.746829	-0.222599	0.168317	-0.0694272		48	-0.0448234	0.091386
Q9H8M2-2	Bromodomain-containing protein 9	BRD9	DVSVDISMLSSLGKVKKELDPDDSHLNLDET	0.393746	-0.194856	-0.556405	-0.283984	-0.062398	0.458564		121	-0.0408888	0.0910934
Q8NCP5-3	Zinc finger and BTB domain-containing protein 44	ZBTB44	TKTTLPLGTEEDVRVKVERLSDEEVHEEVSQ	0.673104	0.883152	-0.700883	0.0363276	-0.0374524	-0.479644		290	0.0624338	0.0885646
P28370-2	Probable global transcription activator SNF2L1	SMARCA1	KNVSSFQLKLAAKAPKSEKEMDPEYEEKMKA	0.172616	-0.436725	-0.344828	-0.371105	0.170361	0.566912		74	-0.0404615	0.0882349
Q15642-4	Cdc42-interacting protein 4	TRIP10	LEPQIAETLSNIERLKLEVQKYEAWLAEAES	0.22033	0.0985544	-0.288181	-0.146899	NaN	NaN		402	-0.0290489	0.0875922
Q9Y6K1	DNA (cytosine-5)-methyltransferase 3A	DNMT3A	AEAGKEQKETNIESMKMEGSRGRLRGGLGWE	-0.197286	-0.312868	NaN	NaN	0.201842	0.489079		162	0.0451917	0.084959
P06748	Nucleophosmin	NPM1	KAKMQASIEKGGSLPKVEAKFINYVKNCFRM	0.847596	2.30115	-1.22014	0.499272	-0.0116388	-1.59846		263	0.136296	0.0838548
Q71DI3;P84243	Histone H3.2;Histone H3.1;Histone H3.3C;Histone H3.3	HIST2H3A;HIST1H3A;H3F3C;H3F3A	RKSTGGKAPRKQLATKAARKSAPATGGVKKP;RKSTGGKAPRKQLATKAARKSAPSTGGVKKP	0.00216244	-0.544393	0.0736058	-0.242994	0.13065	0.394942		24	-0.0310044	0.0838095
Q14692	Ribosome biogenesis protein BMS1 homolog	BMS1	KSGPNTQNEDIEKEVKEEIDPDEEESAKKKH	-0.481928	-0.272524	0.0706029	-0.209511	0.604038	0.0754136		810	-0.0356515	0.0825403
Q92797	Symplekin	SYMPK	QTKQCKEEPKEEKVVKTESVLIKRRLSAQGQ	0.870266	0.336969	-0.456386	-0.374935	-0.344601	0.264599		483	0.0493186	0.081922
O95696	Bromodomain-containing protein 1	BRD1	IELLRKREKLKREQVKVEQVAMELRLTPLTV	0.456911	-0.0617217	-0.249385	-0.384395	0.109841	0.305895		554	0.0295244	0.0799287
P0CW22	40S ribosomal protein S17-like;40S ribosomal protein S17	RPS17L;RPS17	VSALDQEIIEVDPDTKEMLKLLDFGSLSNLQ	-0.447072	0.138421	-0.10675	0.174151	0.107477	0.00840653		103	-0.0208945	0.0786691
Q53GS9-3	U4/U6.U5 tri-snRNP-associated protein 2	USP39	REPEAASSRGSPVRVKREFEPASAREAPASV	0.56774	0.511873	-0.871923	-0.540526	NaN	NaN		51	-0.083209	0.0783935
Q9UGL1	Lysine-specific demethylase 5B	KDM5B	PARRAKRMRAEAMNIKIEPEETTEARTHNLR	-0.0792341	-0.764248	-0.0231843	-0.452076	0.561792	1.11557		242	0.0597692	0.0763474
P63279	SUMO-conjugating enzyme UBC9	UBE2I	GTMNLMNWECAIPGKKGTPWEGGLFKLRMLF	0.179893	-0.36576	-0.0889556	-0.222263	0.211765	0.443163		49	0.0263073	0.075598
P00492	Hypoxanthine-guanine phosphoribosyltransferase	HPRT1	IRLKSYCNDQSTGDIKVIGGDDLSTLTGKNV	0.666211	0.896466	-0.704341	-0.272088	-0.346985	-0.584963		115	-0.0576167	0.074675
P29590-4	Protein PML	PML	QLLCAKCFEAHQWFLKHEARPLAELRNQSVR	-0.316331	-0.924728	-0.13829	-0.53552	0.612946	0.939565		160	-0.0603928	0.0744446
Q5VWG9	Transcription initiation factor TFIID subunit 3	TAF3	EKREKEKEKHKHEKIKVEPVALAPSPVIPRL	0.428142	0.695281	-0.953377	-0.111134	0.126974	-0.496002		746	-0.0516859	0.0743424
Q4G0J3	La-related protein 7	LARP7	QKASMASLKKTISQIKSESEMETDSGVPQNT	0.579663	0.608052	-0.612871	0.033652	0.0155929	-0.374511		410	0.0415963	0.0735282
Q03164-2	Histone-lysine N-methyltransferase 2A;MLL cleavage product N320;MLL cleavage product C180	KMT2A	QAPRKRTVKVTLTPLKMENESQSKNALKESS	0.479024	0.144829	-0.774502	-0.561047	0.353063	0.103906		2490	-0.0424545	0.0727138
P26368-2	Splicing factor U2AF 65 kDa subunit	U2AF2	SRDRRRRSKPLTRGAKEEHGGLIRSPRHEKK	0.809003	0.8222	-1.10474	-0.140873	NaN	NaN		70	0.0963976	0.0719778
O14978	Zinc finger protein 263	ZNF263	EEPLPLETARESPSFKLEPMETERSPGPRLQ	NaN	NaN	-0.0277203	-1.03018	0.686986	0.71416		157	0.0858122	0.0718479
Q12789-3	General transcription factor 3C polypeptide 1	GTF3C1	ASSRSESGRMKKSDNKMGITPLRNYHPIVVP	0.445515	0.296428	-0.636172	-0.261224	0.175045	0.180675		770	0.0333778	0.0718162
Q03164-2	Histone-lysine N-methyltransferase 2A;MLL cleavage product N320;MLL cleavage product C180	KMT2A	KRVASLLKKAKAQLCKIEKSKSLKQTDQPKA	-0.0133197	0.652785	-0.769179	-0.111025	NaN	NaN		1036	-0.0601848	0.0709065
Q9H582	Zinc finger protein 644	ZNF644	ISQNVIPLEAYRNGLKTEALSVSASEEEGLN	0.589092	-0.217642	-0.420833	-0.630126	0.564627	0.374505		1133	0.0432707	0.0705832
Q9H2Y7;Q9H2Y7-2	Zinc finger protein 106	ZNF106	IPVSVAETQTVISSIKGSKNSSEISSEPGDD	0.266277	0.838831	-0.373175	0.394734	-0.220701	-0.637657		1504	0.0447181	0.0705778
Q03164-2	Histone-lysine N-methyltransferase 2A;MLL cleavage product N320;MLL cleavage product C180	KMT2A	GSLNTSSHRTVPNIIKRSKSSIMYFEPAPLL	0.480886	0.444031	NaN	NaN	-0.303225	-0.4246		3249	0.0492728	0.0703522
O60675	Transcription factor MafK	MAFK	__MTTNPKPNKALKVKKEAGENAPVLSDDEL	0.685895	0.563939	-0.794769	-0.423139	0.0275426	0.216669		14	0.0460229	0.0698438
Q9HAF1-2	Chromatin modification-related protein MEAF6	MEAF6	AAVSALAGVQDQLIEKREPGSGTESDTSPDF	0.0219061	0.131326	-0.415542	-0.509327	0.660863	0.324961		113	0.0356977	0.0697934
O94880	PHD finger protein 14	PHF14	NSAEEEVLSSEKQLIKMEKKEEEENGERPRK	0.53655	-0.00423328	-0.526169	-0.19136	0.0245605	0.341062		98	0.0300685	0.0690378
Q9NR30	Nucleolar RNA helicase 2	DDX21	PIEKKVVSSKTKKVTKNEEPSEEEIDAPKPK	0.204642	-0.0644347	NaN	NaN	0.175941	-0.430928		116	-0.0286949	0.0666502
Q13428	Treacle protein	TCOF1	STNSSVLGADLPSSMKEKAKAETEKAGKTGN	0.704695	0.206143	-0.733875	0.0549179	NaN	NaN		122	0.0579702	0.0663649
Q8N806	Putative E3 ubiquitin-protein ligase UBR7	UBR7	PCAGSSSESDLQTVFKNESLNAESKSGCKLQ	0.92486	0.848718	-0.925848	-0.317966	-0.184344	-0.0183493		274	0.0545119	0.0659847
Q8N1G0	Zinc finger protein 687	ZNF687	QSPLASPKVPVCQPLKEEDDDEGPVDKSSPG	-0.571	-1.23345	NaN	NaN	0.842258	0.584652		285	-0.0943843	0.0659462
P52701-3	DNA mismatch repair protein Msh6	MSH6	KYDRVVRREICRIITKGTQTYSVLEGDPSEN	0.0399806	-0.61341	-0.415975	-0.663831	0.78272	0.592419		389	-0.0463494	0.0641834
Q03933-2	Heat shock factor protein 2	HSF2	EDLTKIISSAQKVQIKQETIESRLSELKSEN	0.914029	0.80488	-1.07451	-0.874217	-0.119688	-0.0104934		139	-0.0599993	0.0627612
Q96RU2-2	Ubiquitin carboxyl-terminal hydrolase 28	USP28	EQTAQAIANTARAYEKSGVEAALSEAFHEEY	-0.578887	-0.430528	-0.235482	-0.408072	0.845158	1.12825		759	0.0534066	0.0624815
Q12824-2	SWI/SNF-related matrix-associated actin-dependent regulator of chromatin subfamily B member 1	SMARCB1	AVSISTEPPTYLREQKAKRNSQWVPTLPNSS	0.263756	-0.137775	0.227743	-0.482392	NaN	NaN		115	-0.0321671	0.0624077
Q8NAP3	Zinc finger and BTB domain-containing protein 38	ZBTB38	IRGILCDVTIIVEDTKFKAHSNVLAASSLYF	-0.334152	0.6219	0.18079	0.470927	-0.842778	-0.339594		43	-0.0404845	0.0622715
P21675-10	Transcription initiation factor TFIID subunit 1	TAF1	SLKKSRILLGKTGVIKEEPQQNMSQPEVKDP	-0.382382	-0.528323	-0.219215	-0.678118	0.944221	0.585929		549	-0.0463146	0.0606857
Q9NYF8-2;Q9NYF8-3	Bcl-2-associated transcription factor 1	BCLAF1	DKHKEEDKNSERITVKKETQSPEQVKSEKLK	0.258097	0.0460021	-0.342213	0.129481	NaN	NaN		489	0.0228416	0.0599824
Q9BUJ2-4	Heterogeneous nuclear ribonucleoprotein U-like protein 1	HNRNPUL1	DNITRQNQFYDTQVIKQENESGYERRPLEME	0.750263	0.75873	-0.792605	-0.18007	-0.194717	-0.618709		17	-0.0461848	0.0597471
Q02880-2	DNA topoisomerase 2-beta	TOP2B	AEINNIIKIVGLQYKKSYDDAESLKTLRYGK	0.371391	-0.543467	NaN	NaN	0.13984	0.169177		536	0.0342352	0.0582087
Q9H2P0	Activity-dependent neuroprotector homeobox protein	ADNP	QGDREQLKWKNSSYGKVEGFWSKDQSQWKNA	0.666393	0.382833	-0.738379	-0.0112826	-0.358509	0.260342		1035	0.0335663	0.0558247
O95983-2	Methyl-CpG-binding domain protein 3;Methyl-CpG-binding domain protein 2	MBD3;MBD2	__MERKSPSGKKFRSKPQLARYLGGSMDLST	0.768502	0.217727	-0.779134	-0.433565	NaN	NaN		14	-0.0566173	0.0556446
Q09472	Histone acetyltransferase p300	EP300	STETEERSTELKTEIKEEEDQPSTSATQSSP	0.166201	-0.259582	0.0282339	-0.160847	0.0302804	0.271374		1024	0.0126102	0.0545742
Q13506	NGFI-A-binding protein 1	NAB1	KDYPHSAFTLEKKVIKTEPEDSR________	0.754032	0.656725	-0.784671	-0.415249	-0.311271	-0.133827		480	-0.0390434	0.0542446
Q9H4L7	SWI/SNF-related matrix-associated actin-dependent regulator of chromatin subfamily A containing DEAD/H box 1	SMARCAD1	KTEDSSVPETPDNERKASISYFKNQRGIQYI	1.06392	0.8279	-1.24744	-0.234329	-0.607674	-0.123136		77	-0.0534606	0.0523679
P58876	Histone H2B type 1-D	HIST1H2BD	__________MPEPTKSAPAPKKGSKKAVTK	-0.131787	-0.554782	0.270156	-0.256907	0.433935	0.105877		6	-0.0222515	0.0522377
Q14676-2	Mediator of DNA damage checkpoint protein 1	MDC1	RSSGKTPETLVPTAPKLEPSTSTDQPVTPEP	-0.509348	-0.904899	0.333062	-0.692082	1.15998	0.327566		1149	-0.0476209	0.0515125
Q16649	Nuclear factor interleukin-3-regulated protein	NFIL3	VQGSCRSPENKFQIIKQEPMELESYTREPRD	-0.000923584	-0.100716	-0.230449	-0.419874	0.32896	0.549092		219	0.021015	0.0497484
Q86U86-5	Protein polybromo-1	PBRM1	WDQTLAARRRDVHLSKEQESRLPSHWLKSKG	0.433066	0.0799754	0.469929	-0.812739	NaN	NaN		1535	0.042558	0.0478816
Q86T24	Transcriptional regulator Kaiso	ZBTB33	YANIGEDTYDIVIPVKDDPDEGEARLENEIP	0.107688	-0.216217	-0.762817	-0.903279	1.1166	0.94239		449	0.047394	0.0475979
Q99459	Cell division cycle 5-like protein	CDC5L	RKRGVDYNAEIPFEKKPALGFYDTSEENYQA	0.940731	0.671293	-0.440846	-0.922156	NaN	NaN		219	0.0622556	0.0470347
Q8WXI9	Transcriptional repressor p66-beta	GATAD2B	AALSPTTAPAVSSVSKQETIMRHHTLRQAPQ	0.877901	0.137372	-0.902575	-0.40947	-0.280125	0.370564		498	-0.0343887	0.0463608
Q86YP4-2	Transcriptional repressor p66-alpha	GATAD2A	VGDGPVDMRTSHSDMKSERRPPSPDVIVLSD	1.20683	0.128029	-0.696973	-0.318344	-0.545178	0.454862		93	0.0382046	0.045297
Q8N680	Zinc finger and BTB domain-containing protein 2	ZBTB2	DSEVTEPDHPVLASIKKEQETVLLD______	0.0594937	-0.610874	0.233345	-0.0843491	0.178274	0.126344		505	-0.0162943	0.0443286
Q9BUJ2-4	Heterogeneous nuclear ribonucleoprotein U-like protein 1	HNRNPUL1	MEQQQAYRPEMKTEMKQGAPTSFLPPEASQL	0.453122	0.130931	-0.30147	0.452595	0.0979959	-1.00641		46	-0.0288719	0.0441056
P09429	High mobility group protein B1;Putative high mobility group protein B1-like 1	HMGB1;HMGB1P1	YRAKGKPDAAKKGVVKAEKSKKKKEEEEDEE	1.01443	0.896698	-0.973428	-0.0535686	-0.836247	-0.306379		177	-0.0430829	0.043151
Q96MU7-2	YTH domain-containing protein 1	YTHDC1	NKRIVSTKGKSATEYKNEEYQRSERNKRLDA	0.452806	0.492007	-0.494774	-0.321153	NaN	NaN		96	0.0322216	0.0418863
P49792	E3 SUMO-protein ligase RanBP2;Putative peptidyl-prolyl cis-trans isomerase	RANBP2	SVYTGGTEVMVPSFCKSEEPDSITKSISSPS	0.255803	-0.145222	-0.80364	-0.24139	0.673877	0.416866		2792	0.0260489	0.0413492
O60885	Bromodomain-containing protein 4	BRD4	LRAASVVQPQPLVVVKEEKIHSPIIRSEPFS	0.509949	0.606348	-0.96584	-0.118476	0.045223	-0.2444		1111	-0.0278661	0.0411767
Q9Y4E5-2	Zinc finger protein 451	ZNF451	NRKEDYSRCLQIMLDKGKLWFRCSLCSATAQ	-0.030855	0.0817487	-0.458067	0.498659	NaN	NaN		748	0.0228715	0.0386944
Q13547	Histone deacetylase 1	HDAC1	DEDDPDKRISICSSDKRIACEEEFSDSEEEG	0.564232	0.101919	-0.37729	-0.19375	NaN	NaN		412	0.0237776	0.0385014
Q92785-2	Zinc finger protein ubi-d4	DPF2	RAHPPEDPRLSFPSIKPDTDQTLKKEGLISQ	-0.0723463	-0.610191	-0.0254541	-0.576755	0.65599	0.79021		99	0.0269088	0.0381557
P09651-3	Heterogeneous nuclear ribonucleoprotein A1	HNRNPA1	_____________MSKSESPKEPEQLRKLFI	0.247685	0.760604	-0.540623	0.113434	0.159525	-0.603312		3	0.0228855	0.0372924
P61289	Proteasome activator complex subunit 3	PSME3	__________MASLLKVDQEVKLKVDSFRER	0.894837	0.269273	-0.737687	-0.598348	NaN	NaN		6	-0.0429812	0.0371975
Q8WWZ7-2	ATP-binding cassette sub-family A member 5;ATP-binding cassette sub-family A member 10	ABCA5;ABCA10	LLDLDMQTIKDNQAKKLSGGQKRKLSLGIAV	0.479438	-0.12844	NaN	NaN	-0.207268	-0.0740944		614	0.0174087	0.0369636
Q96JN0	Ligand-dependent corepressor	LCOR	KKMKLMRSEGPDVSVKIELDPQGEAAQSANE	0.824727	0.203264	-0.664301	-0.515088	NaN	NaN		414	-0.0378496	0.0364952
P26358	DNA (cytosine-5)-methyltransferase 1	DNMT1	RLRSQTKEPTPKQKLKEEPDREARAGVQADE	0.00360232	0.626486	-0.212881	-0.324419	NaN	NaN		259	0.0231972	0.036262
Q9BTT0	Acidic leucine-rich nuclear phosphoprotein 32 family member E	ANP32E	__________MEMKKKINLELRNRSPEEVTE	NaN	NaN	-1.324	1.85064	1.01853	-1.2122		6	0.0832417	0.0345255
Q9Y5B6-3	PAX3- and PAX7-binding protein 1	PAXBP1	LLKKEYKEDLEKSKIKTELNSSAESEQPLDK	NaN	NaN	-0.434348	0.426855	0.245147	-0.318693		149	-0.0202597	0.0318259
P11388	DNA topoisomerase 2-alpha	TOP2A	IAGSTKDVKVFLNGNKLPVKGFRSYVDMYLK	0.0989585	0.286645	-0.421587	-0.09068	0.220883	-0.154454		261	-0.010039	0.0317257
Q9H165	B-cell lymphoma/leukemia 11A	BCL11A	HMKKWHSDRVLNNDIKTE_____________	0.4755	0.130008	-0.880881	-0.687869	0.464146	0.645345		833	0.0243748	0.0312788
Q96T58	Msx2-interacting protein	SPEN	SIVTTNKKLADPVTLKIETKVLQPANLGSTL	0.692338	0.825786	-1.21363	-0.128188	0.113083	-0.125254		2967	0.0273562	0.0312568
Q00839-2	Heterogeneous nuclear ribonucleoprotein U	HNRNPU	EMKVTEKIPVRHLYTKDIDIHEVRIGWSLTT	NaN	NaN	-0.812375	0.622274	0.565225	-0.490467		333	-0.0288358	0.0259034
P22087	rRNA 2'-O-methyltransferase fibrillarin	FBL	SVYGEKRVSISEGDDKIEYRAWNPFRSKLAA	NaN	NaN	-0.694212	0.38084	0.633479	-0.418892		131	-0.024696	0.0256265
O43242	26S proteasome non-ATPase regulatory subunit 3	PSMD3	EQEPPPPPAPQDVEMKEEAATGGGSTGEADG	-0.543951	-0.457494	NaN	NaN	0.605376	0.3119		38	-0.0210422	0.0243012
Q9UBW7	Zinc finger MYM-type protein 2	ZMYM2	EVRDHMQDSFLMQPEKYGKLTTCTGCRTQCR	-0.128566	-0.681053	NaN	NaN	0.260117	0.632472		529	0.0207427	0.0242156
Q969R5	Lethal(3)malignant brain tumor-like protein 2	L3MBTL2	DKASSPELPVSVENIKQETDD__________	0.262433	0.251083	-0.417812	-0.166147	0.123748	-0.0988237		700	-0.00758635	0.023473
Q9H582	Zinc finger protein 644	ZNF644	YRMIKKSGESYPVHFKKEEASSLNSLHLFSS	0.771801	0.423202	-1.05845	-0.249274	NaN	NaN		762	-0.0281815	0.0228628
P47813	Eukaryotic translation initiation factor 1A, X-chromosomal;Eukaryotic translation initiation factor 1A, Y-chromosomal	EIF1AX;EIF1AY	TSDIILVGLRDYQDNKADVILKYNADEARSL	0.786095	0.747087	-0.951812	-0.0940793	-0.0867838	-0.292075		88	0.0180719	0.0226568
Q8IWI9-3	MAX gene-associated protein	MGA	DISDSISTERILDDSKDSVGDSLSGKEDLGR	0.396927	0.46069	-0.741057	-0.399369	0.064676	0.14551		570	-0.0121039	0.0213122
Q03933-2	Heat shock factor protein 2	HSF2	MYGFRKVVHIDSGIVKQERDGPVEFQHPYFK	0.688852	0.244156	-0.333309	-0.435437	-0.162339	-0.064469		82	-0.0104242	0.0207164
Q13129	Zinc finger protein Rlf	RLF	QMENLVVCVKYGTKIKEEPPSEADPCIKKEE	-0.231515	-0.712906	0.289298	0.00834347	0.302831	0.286075		1599	-0.00964544	0.0196791
Q86YP4-2	Transcriptional repressor p66-alpha	GATAD2A	TPPPLVRGTQNIPAGKPSLQTSSARMPGSVI	0.545672	0.143655	-0.574538	-0.312975	-0.0443242	0.187724		204	-0.00913115	0.0190335
Q9Y2W1	Thyroid hormone receptor-associated protein 3	THRAP3	HRGFVPEKNFRVTAYKAVQEKSSSPPPRKTS	0.57056	0.261711	-0.610606	-0.164238	NaN	NaN		527	0.014357	0.0181933
Q99880	Histone H2B type 1-L	HIST1H2BL	__________MPELAKSAPAPKKGSKKAVTK	-0.102403	-0.571365	0.131203	-0.191047	0.355036	0.332698		6	-0.00764621	0.017788
Q8TED0-3	U3 small nucleolar RNA-associated protein 15 homolog	UTP15	NRPAKKHLELYDRDLKHFRISKALDRVLDPT	0.771209	0.771125	-0.611739	-0.38225	-0.132511	-0.349592		350	0.0110404	0.0149113
Q86YP4-2	Transcriptional repressor p66-alpha	GATAD2A	IEQRLLQQGTAPAQAKAEPTAAPHPVLKQAS	0.64284	-0.0693156	-0.512075	-0.609288	0.18618	0.404458		487	0.0071332	0.0116776
O75367-2	Core histone macro-H2A.1	H2AFY	TTEGTPADGFTVLSTKSLFLGQKLQVVQADI	0.356256	0.0123541	-0.425996	-0.294827	0.120984	0.206279		189	-0.00415828	0.0113065
P04406	Glyceraldehyde-3-phosphate dehydrogenase	GAPDH	HAITATQKTVDGPSGKLWRDGRGALQNIIPA	0.291721	0.0692898	-0.0890913	-0.168301	0.0177529	-0.133432		194	-0.00201003	0.00966248
Q9NYF8-2;Q9NYF8-3	Bcl-2-associated transcription factor 1	BCLAF1	IKMIASDSHRPEVKLKMAPVPLDDSNRPASL	0.479024	0.299127	-0.267356	-0.19024	-0.0654344	-0.277033		548	-0.00365197	0.00935607
O15525	Transcription factor MafG	MAFG	__MTTPNKGNKALKVKREPGENGTSLTDEEL	0.408603	0.138159	-0.598842	-0.426645	0.0103669	0.494617		14	0.00437664	0.00809389
Q92610	Zinc finger protein 592	ZNF592	VPELHMFDHFCKKEPKPEPLPLGSQQEHEQS	-0.685663	-0.914847	0.318434	-0.84187	1.26819	0.814007		206	-0.00695813	0.00604036
Q4VC05	B-cell CLL/lymphoma 7 protein family member A	BCL7A	AISQDLEGVPPSKKMKLEASQQNSEEM____	0.90666	0.163241	-0.841329	-0.52693	-0.233643	0.506476		199	-0.00425423	0.00527732
O15042-2	U2 snRNP-associated SURP motif-containing protein	U2SURP	EDSKKNEPIFKVAPSKWEAVDESELEAQAVT	0.480368	0.10916	-0.176961	-0.425986	-0.0292761	0.0521618		759	0.00157793	0.00422651
O43818	U3 small nucleolar RNA-interacting protein 2	RRP9	AEARAFEEDQVAGRLKEDVLEQRGRLQKLVA	0.016639	0.42191	-0.131326	0.19497	0.0471744	-0.541019		113	0.00139129	0.00347012
Q15061	WD repeat-containing protein 43	WDR43	IKPAPPQTEQVESKRKSGGNEVSIEERLGAM	0.06226	0.188274	-0.323428	0.0769695	NaN	NaN		430	0.00101903	0.00292103
O75446	Histone deacetylase complex subunit SAP30	SAP30	YFIYSVKNDKNKSDLKVDSGVH_________	0.898944	0.2444	-0.0480967	-0.410927	-0.608904	-0.0646069		214	0.00180152	0.00274473
Q7L590-2	Protein MCM10 homolog	MCM10	EAEAEMQERYFEPLVKKEQMEEKMRNIREVK	0.580242	0.839879	-0.921741	-0.435534	-0.283211	0.208028		761	-0.00205618	0.00250802
Q9NZM4-2	Glioma tumor suppressor candidate region gene 1 protein	GLTSCR1	KTYEARSRIGLKLKIKQEAGLSKVVHNTALD	1.00065	0.121413	-0.835762	-0.473971	-0.488104	0.663305		1071	-0.00207826	0.00232613
Q9Y5B9	FACT complex subunit SPT16	SUPT16H	YKTREAEEKEKEGIVKQDSLVINLNRSNPKL	1.5098	0.578407	-1.03928	-0.328978	-0.656634	-0.0596321		647	0.000613586	0.000538666
