# Supplementary material for: Quantitative SUMO proteomics identifies PIAS1 substrates involved in cell migration and motility
Source: Nat Commun. 2020 Feb 11;11:834. doi: 10.1038/s41467-020-14581-w (PMC7012886; doi:10.1038/s41467-020-14581-w)
Supplement: Supplementary file 6 — Supplementary Data 3 [file 41467_2020_14581_MOESM6_ESM.xlsx]

## Sheet: Description
Supplementary Table 3: List of quantified phosphorylation sites on soluble and insoluble VIM
Protein IDs	Identifier corresponding to Uniprot Human130204S (released Feb. 4, 2013)
Protein names	Protein description as defined from Uniprot DB
Gene Names	Name of the gene encoding the protein
Peptide Sequence	Identified peptide sequence from MS/MS data
Position	Position of phosphorylation site in the protein
Soluble NC	Intensity of phospho peptide in the soluble NC sample
Soluble WT	Intensity of phospho peptide in the soluble widetype VIM sample
Soluble MT	Intensity of phospho peptide in the soluble K439,445R mutant VIM sample
Insoluble NC	Intensity of phospho peptide in the insoluble NC sample
Insoluble WT	Intensity of phospho peptide in the insoluble widetype VIM sample
Insoluble MT	Intensity of phospho peptide in the insoluble K439,445R mutant VIM sample

## Sheet: Supplementary Data 3
Protein IDs	Protein names	Gene names	Peptide Sequence	Position	Soluble NC	Soluble WT	Soluble MT	Insoluble NC	Insoluble WT	Insoluble MT
P08670	Vimentin	VIM	___________MSTRSVSSSSYRRMFGGPGT	5	0	0	0	0	0	9137100
P08670	Vimentin	VIM	_________MSTRSVSSSSYRRMFGGPGTAS	7	753880	0	65152	0	0	17127000
P08670	Vimentin	VIM	SVSSSSYRRMFGGPGTASRPSSSRSYVTTST	20	0	0	0	0	50889	783140
P08670	Vimentin	VIM	SSSSYRRMFGGPGTASRPSSSRSYVTTSTRT	22	0	0	0	0	0	3289500
P08670	Vimentin	VIM	YRRMFGGPGTASRPSSSRSYVTTSTRTYSLG	26	0	0	0	0	0	2285600
P08670	Vimentin	VIM	MFGGPGTASRPSSSRSYVTTSTRTYSLGSAL	29	0	0	0	0	0	2396200
P08670	Vimentin	VIM	PSSSRSYVTTSTRTYSLGSALRPSTSRSLYA	39	172140	0	0	0	1138300	5914900
P08670	Vimentin	VIM	SRSYVTTSTRTYSLGSALRPSTSRSLYASSP	42	0	0	0	0	0	1688800
P08670	Vimentin	VIM	RTYSLGSALRPSTSRSLYASSPGGVYATRSS	51	0	0	0	0	0	3363400
P08670	Vimentin	VIM	GSALRPSTSRSLYASSPGGVYATRSSAVRLR	56	782550	610210	124400	0	2229800	86294000
P08670	Vimentin	VIM	SLYASSPGGVYATRSSAVRLRSSVPGVRLLQ	66	0	0	0	0	0	3481500
P08670	Vimentin	VIM	PGGVYATRSSAVRLRSSVPGVRLLQDSVDFS	72	0	29362	0	0	0	682820
P08670	Vimentin	VIM	GGVYATRSSAVRLRSSVPGVRLLQDSVDFSL	73	210730	117870	0	0	0	4090200
P08670	Vimentin	VIM	VRLRSSVPGVRLLQDSVDFSLADAINTEFKN	83	0	0	0	0	0	994420
P08670	Vimentin	VIM	DNASLARLDLERKVESLQEEIAFLKKLHEEE	226	0	69300	167780	0	88597	63906
P08670	Vimentin	VIM	LIKTVETRDGQVINETSQHHDDLE_______	458	277700	114000	0	0	1200400	3132000
P08670	Vimentin	VIM	IKTVETRDGQVINETSQHHDDLE________	459	0	452330	522510	0	4737700	7274800
