# Supplementary material for: Quantitative SUMO proteomics identifies PIAS1 substrates involved in cell migration and motility
Source: Nat Commun. 2020 Feb 11;11:834. doi: 10.1038/s41467-020-14581-w (PMC7012886; doi:10.1038/s41467-020-14581-w)
Supplement: Supplementary file 8 — Source Data [file 41467_2020_14581_MOESM8_ESM.xlsx]

## Sheet: Fig. 1a
	Fig. 1a

## Sheet: Description
Figure 1a: Western blots of protein extracts from HeLa cells transfected with Myc-PIAS1 (PIAS1-OE) or Empty vector (NC-vector) for 48 h. Actin was used as a loading control.
Figure 1b: Western blots of protein extracts from HeLa cells with PIAS1 knock out (KO). PIAS1 KO HeLa cells were generated by CRISPR/Cas9. PIAS1 KO was determined by western blot. Actin was used as a loading control.
Figure 1c: PIAS1 overexpression in HeLa cells significantly promotes cell growth. Readout from colorimetric assay of 3 biologically independent replicates.
Figure 1d: PIAS1 knock out impedes growth of HeLa cells. Readout from colorimetric assay of 3 biologically independent replicates. Scramble-sgRNA used as negative control.
Figure 1e: PIAS1 overexpression increases cell migration. Read out from relative wound closure as determined by a wound-healing assay for periods extending over 4 d. Scale bar: 200 μm, n=5 biologically independent samples.
Figure 1f: PIAS1 knock out cells displayed decreased cell migration. Read out from relative wound closure as determined by a wound-healing assay using scramble sgRNA as negative control. Scale bar: 200 μm, n=5 biologically independent samples.
Figure 2b: Western blots for protein extracts of HEK293 control cells and cells overexpressing PIAS1. Cells were grown in light, medium or heavy SILAC media. Blots revealed with anti-PIAS1 antibody and Anti-Myc antibody. β-Tubulin is used as loading control.
Figure 3d: Functional classification of PIAS1 substrates using PANTHER.
Figure 3e: GO term enrichment distribution of the identified PIAS1 substrates using DAVID.
Figure 5c: SUMOylated PIAS1 colocalized with PML nuclear body. Scatter plot showing the Pearson’s correlation coefficient for the PIAS1-PML co-localization. Twenty biologically independent cells/condition. Data represent the mean ± S.D., error bars represent S.D., ns, non-significant, **p<0.01, Student’s t-test.
Figure 6b: Western blot analysis of HeLa cells of wild type or mutant vimentin. HeLa cells transfected with an empty vector as a negative control, Wild-type vimentin (Flag-VIMwt), Vimentin K439, 445R, double mutant (Flag-VIMmt), with or without Myc-PIAS1.
Figure 6d: Proliferation of HeLa cells for wild type and mutant vimentin. Quantification of the wound healing assay. Data represent the mean ± S.D., error bars represent S.D., ns, non-significant, **p<0.01, Student’s t-test, n=5 biologically independent samples.
Figure 7a: Distribution of vimentin across soluble and insoluble fractions. Western blots of protein extracts from HeLa cells transfected with an empty vector as a negative control, Flag-VIMwt and Flag-VIMmt and separated into RIPA soluble and insoluble fractions
Figure 7b: Proportion of unit-length filament (ULF), vimentin intermediate filament (VIF) and cytosolic vimentin between VIMwt and VIMmt in MCF-7 cells determined by microscopy. MCF-7 cells were transfected with Emerald-wild-type vimentin (VIMwt), and Emerald-Vimentin K439, 445R, double mutant (VIMmt). Data represent the mean ± S.D., error bars represent S.D., ns, non-significant, *p<0.05, **p<0.…
Figure 7c: Fluorescence Recovery After Photobleaching (FRAP) assay of wild type and mutant vimentin. Emerald-wild-type vimentin (VIMwt), and Emerald-Vimentin K439, 445R, double mutant (VIMmt) in MCF-7 cells. Line plot shows average fluorescence at each time point ± S.D. n=7 biologically independent cells.
Supplementary Figure 4b: Secondary structure prediction of identified PIAS1 substrates vs identified SUMOylome, **p<0.01, Student’s t-test.
Supplementary Figure 8a: In vitro SUMO assays confirms that PIAS1 enhances SUMOylation of PCNA, NSMCE2 and PFDN2. Assay performed with or without PIAS1 in a buffer containing SAE1/SAE2, UBC9, SUMO3, ATP and substrates. The samples were incubated at 37oC for 4h and examined by western blot.
Supplementary Figure 8b: SUMOylation of NSMCE2 and PFDN2 were enhanced by PIAS1 in HEK293 SUMO3m cells. HEK293 SUMO3m cells were co-transfected with the indicated vectors (top), immunoprecipitated with an anti-Flag antibody, and examined by western blot.
Supplementary Figure 9b: Western blots of endogenous PIAS protein expression in SILAC-labeled HEK293 PIAS-knockout cells. The blot reveals that SILAC channels for each cell line express similar levels of PIAS and that the knockout for each cell line is specific to the respective isoforms.
Supplementary Figure 9d: Fold change of vimentin SUMOylation relative to control cells based on SILAC ratios and sample normalisation. Vimentin SUMOylation is largely abolished at K439 and K445 following CRISPR/Cas9 PIAS1 KO. n=3 biologically independent samples. Data represent the mean ± S.D., error bars represent S.D., **p<0.01, Student’s t-test).
Supplementary Figure 11: SDS-PAGE separation of Flag-vimentin wild type (VIMwt), Flag-vimentin mutant (VIMmt) and negative control from immunoprecipitation, soluble fraction and insoluble fraction used for LC-MS/MS analysis.

## Sheet: Fig. 1b
	Fig. 1b

## Sheet: Fig. 1c
	Fig. 1c
	Time (d)	NC-vector			PIAS1-OE
	0	0.239938	0.263994	0.246183	0.256558	0.232777	0.251017
	2	0.411932	0.388836	0.453666	0.682052	0.650387	0.637597
	4	1.27197	1.34752	1.29728	1.728	1.76789	1.68143

## Sheet: Fig. 1d
	Fig. 1d
	Time (d)	NC-sgRNA			PIAS1-sgRNA
	0	0.3108	0.293	0.2984	0.305551	0.297347	0.295026
	2	0.7508	0.7748	0.7928	0.547794	0.53278	0.541138
	4	1.5565	1.5933	1.611	0.8045	0.7729	0.8576

## Sheet: Fig. 1e
	Fig. 1e
	Relative Wound Closure
	Time (d)	NC-vector					PIAS1-OE
	0	1.02372	0.993135	0.987701	1.0055	0.989942	1.00879	1.00108	1.00379	0.995766	0.990581
	2	0.760595	0.768761	0.736695	0.777009	0.738181	0.720821	0.598767	0.629339	0.527997	0.699701
	4	0.606368	0.60079	0.575221	0.623762	0.58033	0.469335	0.210073	0.432795	0.213017	0.495645

## Sheet: Fig. 1f
	Fig. 1f
	Relative Wound Closure
	Time (d)	NC-sgRNA					PIAS1-sgRNA
	0	1.00211	0.988944	0.97387	1.02304	1.01203	1.028	1.01244	0.980712	0.994425	0.98442
	2	0.689034	0.722096	0.753552	0.805951	0.780229	0.853823	0.90555	0.911404	0.948075	0.951084
	4	0.527427	0.587138	0.57724	0.602616	0.695385	0.784915	0.862925	0.828572	0.905867	0.925729

## Sheet: Fig. 2b
	Fig. 2b
	WB

## Sheet: Fig. 3d
	Fig. 3d
	Category name	Accession	# Proteins
	nucleic acid binding	PC00171	12
	transcription factor	PC00218	11
	cytoskeletal protein	PC00085	5
	chaperone	PC00072	5
	enzyme modulator	PC00095	3
	ligase	PC00142	3
	hydrolase	PC00121	2
	isomerase	PC00135	2
	transferase	PC00220	1
	cell junction protein	PC00070	1
	cell adhesion molecule	PC00069	1

## Sheet: Fig. 3e
	Fig. 3d
	Category	Term	# Genes	PValue	-LOG10(Pvalue)
	Biological process	GO:0050821~protein stabilization	9	0.000102231	3.99042
	Biological process	GO:0016925~protein sumoylation	12	0.00199158	2.7008
	Biological process	GO:0006457~protein folding	6	0.00416295	2.3806
	Biological process	GO:1904871~positive regulation of protein localization to Cajal body	4	0.00501429	2.29979
	Biological process	GO:1901998~toxin transport	4	0.0115296	1.93819
	Molecular function	GO:0031625~ubiquitin protein ligase binding	9	0.00215069	2.66742
	Molecular function	GO:0005198~structural molecule activity	6	0.00430869	2.36565
	Molecular function	GO:0031386~protein tag	4	0.00512598	2.29022
	Molecular function	GO:0019789~SUMO transferase activity	5	0.00741573	2.12985
	Molecular function	GO:0051082~unfolded protein binding	6	0.0100115	1.9995
	Cellular component	GO: 0016605 ~ PML body	11	7.61315e-05	4.11844
	Cellular component	GO: 0005886 ~ plasma membrane	12	0.00164953	2.78264
	Cellular component	GO: 0005874 ~ microtubule	6	0.00289698	2.53805
	Cellular component	GO: 0005832 ~ chaperonin-containing T-complex	4	0.00552505	2.25766
	Cellular component	GO: 0002199 ~ zona pellucida receptor complex	4	0.00552505	2.25766
	Cellular component	GO: 0043209 ~ myelin sheath	7	0.00613581	2.21213
	Cellular component	GO: 0070062 ~ extracellular exosome	20	0.00897086	2.04717

[truncated: 12 more sheets: Fig. 5c, Fig. 6b, Fig. 6d, Fig. 7a, Fig. 7b, Fig. 7c, Fig. S4b, Fig. S8a, Fig. S8b, Fig. S9b, Fig. S9d, Fig. S11]
